# Supplementary material for: Nociceptor-immune interactomes reveal insult-specific immune signatures of pain
Source: Nat Immunol. 2024 May 28;25(7):1296–305. doi: 10.1038/s41590-024-01857-2 (PMC11224023; doi:10.1038/s41590-024-01857-2)
Supplement: Supplementary file 2 — List of receptor genes used for INDRA interactome. [file 41590_2024_1857_MOESM2_ESM.csv]

ABCC8
ACKR1
ACKR2
ACKR3
ACKR4
ACVR1
ACVR1B
ACVR1C
ACVR2A
ACVR2B
ACVRL1
ADAM22
ADCYAP1R1
ADGRA1
ADGRA2
ADGRA3
ADGRB1
ADGRB2
ADGRB3
ADGRD1
ADGRD2
ADGRE1
ADGRE2
ADGRE3
ADGRE4P
ADGRE5
ADGRF1
ADGRF2
ADGRF5
ADGRG1
ADGRG2
ADGRG3
ADGRG4
ADGRG5
ADGRG6
ADGRG7
ADGRL1
ADGRL2
ADGRL3
ADGRL4
ADGRV1
ADIPOR1
ADIPOR2
ADORA1
ADORA2A
ADORA2B
ADORA3
ADRA1A
ADRA1B
ADRA1D
ADRA2A
ADRA2B
ADRA2C
ADRB1
ADRB2
ADRB3
AGER
AGTR1
AGTR2
ALK
AMHR2
ANTXR1
ANTXR2
APLNR
APOBR
AR
ASGR1
ASGR2
ATP6AP2
ATRN
AVPR1A
AVPR1B
AVPR2
AXL
BAMBI
BCAM
BDKRB1
BDKRB2
BEX3
BMPR1A
BMPR1B
BMPR2
BOC
BRS3
BTLA
C3AR1
C5AR1
C5AR2
CALCR
CALCRL
CASR
CAV1
CCKAR
CCKBR
CCR1
CCR10
CCR2
CCR3
CCR4
CCR5
CCR6
CCR7
CCR8
CCR9
CCRL2
CD14
CD151
CD160
CD163
CD163L1
CD180
CD2
CD200R1
CD200R1L
CD209
CD22
CD226
CD244
CD247
CD27
CD28
CD300A
CD300C
CD300E
CD300LB
CD300LD
CD300LF
CD300LG
CD302
CD36
CD3D
CD3E
CD3G
CD4
CD40
CD44
CD46
CD47
CD55
CD69
CD7
CD74
CD79A
CD79B
CD83
CD84
CD8A
CD8B
CD93
CD96
CDHR1
CDHR3
CDON
CELSR1
CELSR2
CELSR3
CHRM1
CHRM2
CHRM3
CHRM4
CHRM5
CLDN1
CLEC12A
CLEC12B
CLEC1B
CLEC2A
CLEC2B
CLEC2D
CLEC4F
CLEC4G
CLEC4M
CLEC5A
CLEC7A
CLEC9A
CMKLR1
CNR1
CNR2
CNTFR
COLEC12
CR1
CR2
CRHR1
CRHR2
CRLF2
CSF1R
CSF2RA
CSF2RB
CSF3R
CTLA4
CUBN
CX3CR1
CXADR
CXCR1
CXCR2
CXCR3
CXCR4
CXCR5
CXCR6
CYSLTR1
CYSLTR2
DAG1
DCC
DDR1
DDR2
DGCR2
DNER
DOK7
DRD1
DRD2
DRD3
DRD4
DRD5
DSG3
EDA2R
EDAR
EDNRA
EDNRB
EGFR
EPHA1
EPHA10
EPHA2
EPHA3
EPHA4
EPHA5
EPHA6
EPHA7
EPHA8
EPHB1
EPHB2
EPHB3
EPHB4
EPHB6
EPOR
ERBB2
ERBB3
ERBB4
F11R
F2R
F2RL1
F2RL2
F2RL3
F3
FAS
FCAMR
FCAR
FCER1A
FCER1G
FCER2
FCGR1A
FCGR2A
FCGR2B
FCGR2C
FCGR3A
FCGR3B
FCGRT
FCMR
FCRL1
FCRL2
FCRL3
FCRL4
FCRL5
FCRL6
FFAR1
FFAR2
FFAR3
FFAR4
FGFR1
FGFR2
FGFR3
FGFR4
FGFRL1
FLT1
FLT3
FLT4
FLVCR1
FOLR1
FOLR2
FPR1
FPR2
FPR3
FSHR
FZD1
FZD10
FZD2
FZD3
FZD4
FZD5
FZD6
FZD7
FZD8
FZD9
GABBR1
GABBR2
GABRB1
GABRB2
GABRB3
GALR1
GALR2
GALR3
GCGR
GFRA1
GFRA2
GFRA3
GFRA4
GFRAL
GHR
GHRHR
GHSR
GIPR
GLP1R
GLP2R
GLRA1
GLRA2
GLRA3
GLRB
GNRHR
GNRHR2
GP1BA
GP6
GP9
GPBAR1
GPC1
GPER1
GPR1
GPR101
GPR119
GPR12
GPR132
GPR135
GPR139
GPR141
GPR142
GPR143
GPR146
GPR148
GPR149
GPR15
GPR150
GPR151
GPR152
GPR153
GPR156
GPR157
GPR158
GPR160
GPR161
GPR162
GPR17
GPR171
GPR173
GPR174
GPR176
GPR179
GPR18
GPR182
GPR183
GPR19
GPR20
GPR21
GPR22
GPR25
GPR26
GPR27
GPR3
GPR31
GPR32
GPR32P1
GPR33
GPR34
GPR35
GPR37
GPR37L1
GPR39
GPR4
GPR42
GPR45
GPR50
GPR52
GPR55
GPR6
GPR61
GPR62
GPR63
GPR65
GPR68
GPR75
GPR78
GPR82
GPR83
GPR84
GPR85
GPR87
GPR88
GPRC5A
GPRC5B
GPRC5C
GPRC5D
GPRC6A
GRM1
GRM2
GRM3
GRM4
GRM5
GRM6
GRM7
GRM8
GRPR
GUCY2C
GUCY2D
GUCY2F
GYPA
HAVCR1
HAVCR2
HCAR1
HCAR2
HCAR3
HCRTR1
HCRTR2
HHIP
HLA-DRB1
HMMR
HRH1
HRH2
HRH3
HRH4
HTR1A
HTR1B
HTR1D
HTR1E
HTR1F
HTR2A
HTR2B
HTR2C
HTR3A
HTR3B
HTR3C
HTR3D
HTR3E
HTR4
HTR5A
HTR6
HTR7
ICAM1
ICOS
IFNAR1
IFNAR2
IFNGR1
IFNGR2
IFNLR1
IGF1R
IGF2R
IGFLR1
IGHV3-21
IGHV3-49
IGSF1
IGSF11
IGSF23
IL10RA
IL10RB
IL11RA
IL12RB1
IL12RB2
IL13RA1
IL13RA2
IL15RA
IL17RA
IL17RB
IL17RC
IL17RD
IL17RE
IL1R2
IL20RA
IL20RB
IL21R
IL22RA1
IL22RA2
IL23R
IL27RA
IL2RA
IL2RB
IL2RG
IL31RA
IL3RA
IL4R
IL5RA
IL6R
IL6ST
IL7R
IL9R
ILDR1
IMPG2
INSR
INSRR
ITGA1
ITGA10
ITGA11
ITGA2
ITGA2B
ITGA3
ITGA4
ITGA5
ITGA6
ITGA7
ITGA8
ITGA9
ITGAD
ITGAE
ITGAL
ITGAM
ITGAV
ITGAX
ITGB1
ITGB2
ITGB3
ITGB4
ITGB5
ITGB6
ITGB7
ITGB8
IZUMO1R
JMJD6
KDR
KIDINS220
KIR2DL1
KIR2DL2
KIR2DL3
KIR2DL4
KIR2DL5A
KIR2DL5B
KIR2DS1
KIR2DS2
KIR2DS3
KIR2DS4
KIR2DS5
KIR3DL1
KIR3DL2
KIR3DL3
KIR3DS1
KISS1R
KIT
KLRB1
KLRC1
KLRC2
KLRC3
KLRC4
KLRD1
KLRF1
KLRF2
KLRG1
KLRG2
KLRK1
KREMEN1
KREMEN2
LAIR1
LAMP1
LAT
LDLR
LDLRAD3
LEPR
LEPROT
LGR4
LGR5
LGR6
LHCGR
LIFR
LILRA1
LILRA2
LILRA4
LILRA5
LILRA6
LILRB1
LILRB2
LILRB3
LILRB4
LILRB5
LINGO1
LMBR1L
LPAR1
LPAR2
LPAR3
LPAR4
LPAR5
LPAR6
LRP1
LRP10
LRP11
LRP12
LRP1B
LRP2
LRP3
LRP4
LRP5
LRP6
LRP8
LRRC26
LRRC38
LRRC4
LRRC4C
LRRC52
LRRC55
LRRTM1
LRRTM3
LRRTM4
LSR
LTB4R
LTB4R2
LTBR
LTK
LY75
MARCO
MAS1
MAS1L
MC1R
MC2R
MC3R
MC4R
MC5R
MCHR1
MCHR2
MERTK
MET
MLNR
MOG
MPIG6B
MPL
MR1
MRC1
MRC2
MRGPRD
MRGPRE
MRGPRF
MRGPRG
MRGPRX1
MRGPRX2
MRGPRX3
MRGPRX4
MS4A10
MS4A12
MS4A14
MS4A15
MS4A2
MS4A4A
MS4A5
MS4A6A
MS4A6E
MS4A7
MS4A8
MSR1
MST1R
MTNR1A
MTNR1B
MUC1
MUSK
MYLK
MYLK2
NCAM1
NCR1
NCR2
NCR3
NCSTN
NECTIN1
NECTIN2
NECTIN4
NEO1
NETO1
NETO2
NFAM1
NGFR
NISCH
NMBR
NMUR1
NMUR2
NOTCH1
NOTCH2
NOTCH3
NOTCH4
NPBWR1
NPBWR2
NPFFR1
NPFFR2
NPR1
NPR2
NPR3
NPSR1
NPY1R
NPY2R
NPY4R
NPY5R
NPY6R
NRCAM
NRP1
NRP2
NRXN1
NRXN2
NRXN3
NTRK1
NTRK2
NTRK3
NTSR1
NTSR2
OGFR
OLR1
OPN4
OPRD1
OPRK1
OPRL1
OPRM1
OSCAR
OSMR
OXER1
OXGR1
OXTR
P2RY1
P2RY10
P2RY11
P2RY12
P2RY13
P2RY14
P2RY2
P2RY4
P2RY6
P2RY8
PAQR5
PAQR6
PAQR7
PAQR8
PAQR9
PARVA
PDCD1
PDGFRA
PDGFRB
PECAM1
PGRMC1
PGRMC2
PHEX
PIGR
PILRA
PILRB
PKHD1
PKHD1L1
PLA2R1
PLAUR
PLXNA1
PLXNA2
PLXNA3
PLXNA4
PLXNB1
PLXNB2
PLXNB3
PLXNC1
PLXND1
PRLHR
PRLR
PROCR
PROKR1
PROKR2
PTAFR
PTCH1
PTCH2
PTCRA
PTGDR
PTGDR2
PTGER1
PTGER2
PTGER3
PTGER4
PTGFR
PTGIR
PTH1R
PTH2R
PTK7
PTPRD
PTPRF
PTPRK
PTPRM
PTPRN
PTPRQ
PTPRR
PTPRS
PTPRT
PTPRU
PTPRZ1
PVR
QRFPR
RAMP1
RAMP2
RAMP3
RELT
RET
RIPK1
RIPK3
ROBO1
ROBO2
ROBO3
ROBO4
ROR1
ROR2
ROS1
RPSA
RTN4R
RTN4RL1
RTN4RL2
RTP1
RTP2
RXFP1
RXFP2
RXFP3
RXFP4
RYK
RYR2
S1PR1
S1PR2
S1PR3
S1PR4
S1PR5
SCARA5
SCARB1
SCARF1
SCARF2
SCTR
SDC1
SDC2
SDC3
SDC4
SELE
SELL
SELP
SEMA4C
SIGMAR1
SIRPA
SIRPB1
SLAMF1
SLAMF6
SLAMF7
SLAMF8
SLAMF9
SLC1A5
SLC20A2
SLC22A17
SLC52A1
SLC52A2
SLC7A1
SMAD3
SMO
SORL1
SORT1
SSTR1
SSTR2
SSTR3
SSTR4
SSTR5
STAB1
STAB2
STRA6
SUCNR1
SUSD2
SV2A
TAAR1
TAAR2
TAAR3P
TAAR5
TAAR6
TAAR8
TAAR9
TACR1
TACR2
TACR3
TBXA2R
TEK
TFR2
TFRC
TGFBR1
TGFBR2
TGFBR3
THBD
TIE1
TIGIT
TLR3
TLR5
TLR7
TLR8
TLR9
TMEM219
TNFRSF10A
TNFRSF10B
TNFRSF10C
TNFRSF10D
TNFRSF11A
TNFRSF11B
TNFRSF12A
TNFRSF13B
TNFRSF13C
TNFRSF14
TNFRSF17
TNFRSF18
TNFRSF19
TNFRSF1A
TNFRSF1B
TNFRSF21
TNFRSF25
TNFRSF4
TNFRSF6B
TNFRSF8
TNFRSF9
TRADD
TRBC1
TRBC2
TRBV7-9
TRDC
TREM1
TREM2
TREML1
TREML2
TREML4
TRGC1
TRGC2
TRHR
TSHR
TYRO3
UNC5A
UNC5B
UNC5C
UNC5D
UTS2R
VIPR1
VIPR2
VLDLR
VN1R1
VN1R17P
VN1R2
VN1R3
VN1R4
VN1R5
VSIG4
VSIR
VSTM1
XCR1
XPR1
ZP2
ZP3
ZP4
