# Supplementary material for: Nociceptor-immune interactomes reveal insult-specific immune signatures of pain
Source: Nat Immunol. 2024 May 28;25(7):1296–305. doi: 10.1038/s41590-024-01857-2 (PMC11224023; doi:10.1038/s41590-024-01857-2)
Supplement: Supplementary file 3 — List of ligand genes used for INDRA interactome. [file 41590_2024_1857_MOESM3_ESM.csv]

A2M
ADAM12
ADAM15
ADAM2
ADAM23
ADAM9
ADCYAP1
ADIPOQ
ADM
ADM2
AGRN
AGRP
AGT
ALOX5AP
AMH
ANGPT1
ANGPT2
ANGPT4
ANGPTL1
ANXA1
APELA
APLN
APOA1
APOB
APOC3
APOE
APP
AREG
ARF1
ARF6
ARTN
ASIP
AVP
BAG6
BDNF
BMP10
BMP15
BMP2
BMP4
BMP5
BMP6
BMP7
BMP8A
BMP8B
BTC
C3
C5
CALCA
CALCB
CALM1
CALM2
CALM3
CALR
CAMP
CCK
CCL1
CCL11
CCL13
CCL14
CCL15
CCL16
CCL17
CCL18
CCL19
CCL2
CCL20
CCL21
CCL22
CCL23
CCL24
CCL25
CCL26
CCL27
CCL28
CCL3
CCL3L1
CCL4
CCL4L1
CCL5
CCL7
CCL8
CCN1
CCN2
CCN3
CD24
CD40LG
CD48
CD58
CD59
CD70
CD80
CD86
CDH1
CFH
CGA
CGB3
CHAD
CLCF1
CNTF
CNTN1
CNTN6
COL11A1
COL18A1
COL1A1
COL1A2
COL2A1
COL3A1
COL4A1
COL4A2
COL4A4
COL4A6
COL5A1
COL5A2
COL5A3
COL6A1
COL6A2
COL6A3
COMP
CORT
CRH
CRP
CSF1
CSF2
CSF3
CSH1
CSH2
CTF1
CX3CL1
CXCL1
CXCL10
CXCL11
CXCL12
CXCL13
CXCL14
CXCL16
CXCL17
CXCL2
CXCL3
CXCL5
CXCL6
CXCL8
CXCL9
DCN
DEFB4A
DHH
DKK1
DKK2
DKK4
DLK1
DLK2
DLL1
DLL3
DLL4
DUSP18
EBI3
EDA
EDN1
EDN2
EDN3
EFNA1
EFNA2
EFNA3
EFNA4
EFNA5
EFNB1
EFNB2
EFNB3
EGF
ENHO
EPGN
EPO
EREG
F8
FASLG
FGA
FGF1
FGF10
FGF13
FGF16
FGF17
FGF18
FGF19
FGF2
FGF20
FGF21
FGF22
FGF23
FGF3
FGF4
FGF5
FGF6
FGF7
FGF8
FGF9
FLT3LG
FN1
FSHB
FSTL1
GAL
GALP
GAS6
GAST
GCG
GDF1
GDF10
GDF11
GDF15
GDF2
GDF5
GDF6
GDF7
GDF9
GDNF
GH1
GH2
GHRH
GHRL
GIP
GNAI2
GNAS
GNRH1
GNRH2
GPHA2
GPHB5
GRN
GRP
GUCA1A
GUCA1B
GUCA2A
GUCA2B
HBEGF
HCRT
HEBP1
HGF
HLA-A
HLA-B
HLA-C
HLA-DPA1
HLA-DQA2
HLA-DQB1
HLA-E
HLA-F
HLA-G
HMGB1
HRG
HSP90B1
HSPG2
IAPP
IBSP
ICAM2
ICAM3
ICAM4
ICAM5
ICOSLG
IFNA1
IFNA10
IFNA14
IFNA16
IFNA17
IFNA2
IFNA21
IFNA4
IFNA5
IFNA6
IFNA7
IFNA8
IFNB1
IFNE
IFNG
IFNK
IFNL1
IFNL2
IFNL3
IFNW1
IGF1
IGF2
IHH
IL10
IL11
IL12A
IL12B
IL13
IL15
IL16
IL17A
IL17B
IL17C
IL17F
IL18
IL19
IL1A
IL1B
IL1RN
IL2
IL20
IL21
IL22
IL23A
IL24
IL25
IL26
IL27
IL3
IL31
IL33
IL34
IL36A
IL36B
IL36G
IL36RN
IL37
IL4
IL5
IL6
IL7
IL9
INHA
INHBA
INHBB
INHBC
INHBE
INS
INSL3
INSL5
JAG1
JAG2
KISS1
KITLG
KMT2E
KNG1
LAMA1
LAMA2
LAMA3
LAMA4
LAMA5
LAMB1
LAMB2
LAMB3
LAMC1
LAMC2
LAMC3
LEAP2
LEFTY2
LEP
LHB
LIF
LIPH
LPA
LRPAP1
LRRC4B
LTA
LTB
LTF
MADCAM1
MDK
MEGF10
MFAP2
MFAP5
MICA
MICB
MLN
MMP13
MST1
MSTN
MT-RNR2
MTMR4
NCR3LG1
NDP
NECTIN3
NGF
NID1
NLGN1
NLGN2
NLGN3
NLGN4X
NMB
NMS
NMU
NODAL
NPB
NPFF
NPNT
NPPA
NPPB
NPPC
NPS
NPVF
NPW
NPY
NRG1
NRG2
NRG3
NRG4
NRTN
NTF3
NTF4
NTN1
NTN3
NTN4
NTNG1
NTNG2
NTS
NXPH1
NXPH3
OMG
OSM
OSTN
OXT
PCNA
PCSK9
PDCD1LG2
PDGFA
PDGFB
PDGFC
PDGFD
PDYN
PENK
PF4
PF4V1
PGF
PMCH
PNOC
PODXL2
POMC
PPBP
PPY
PRG4
PRL
PRLH
PRND
PROK1
PROK2
PROS1
PSAP
PSEN1
PSPN
PTH
PTH2
PTHLH
PTN
PYY
QRFP
RAET1E
RAET1G
RAET1L
RARRES2
RELN
RGMA
RLN1
RLN2
RLN3
RPS19
RSPO1
RSPO2
RSPO3
RSPO4
RTN4
S100A10
S100A8
S100A9
SAA1
SCT
SELPLG
SEMA3A
SEMA3B
SEMA3C
SEMA3E
SEMA3F
SEMA4D
SEMA5A
SEMA6D
SEMA7A
SERPINA1
SERPINC1
SERPINE1
SERPINE2
SERPING1
SFRP1
SFRP2
SHANK1
SHH
SLIT1
SLIT2
SLIT3
SOST
SPP1
SPX
SST
SYK
TAC1
TAC3
TAC4
TDGF1
TF
TFF2
TFPI
TG
TGFA
TGFB1
TGFB2
TGFB3
THBS1
THBS2
THBS3
THBS4
THPO
TIMD4
TLN1
TNC
TNF
TNFSF10
TNFSF11
TNFSF12
TNFSF13
TNFSF13B
TNFSF14
TNFSF15
TNFSF18
TNFSF4
TNFSF8
TNFSF9
TRH
TSHB
TSLP
UCN
UCN2
UCN3
ULBP1
ULBP3
UTS2
UTS2B
VCAM1
VEGFA
VEGFB
VEGFC
VEGFD
VIP
VTN
VWF
WNT1
WNT10A
WNT10B
WNT11
WNT16
WNT2
WNT2B
WNT3
WNT3A
WNT4
WNT5A
WNT5B
WNT6
WNT7A
WNT7B
WNT8A
WNT9A
WNT9B
XCL1
XCL2
ZG16B
