# Supplementary material for: Nociceptor-immune interactomes reveal insult-specific immune signatures of pain
Source: Nat Immunol. 2024 May 28;25(7):1296–305. doi: 10.1038/s41590-024-01857-2 (PMC11224023; doi:10.1038/s41590-024-01857-2)
Supplement: Supplementary file 4 — List of enzyme genes used for INDRA interactome. [file 41590_2024_1857_MOESM4_ESM.csv]

A3GALT2
A4GALT
AACS
AADAC
AADAT
AANAT
AARS1
AARS2
AASDHPPT
AASS
ABAT
ABCA1
ABCA12
ABCA3
ABCA4
ABCA7
ABCB1
ABCB4
ABCB5
ABCB6
ABCB9
ABCC1
ABCC10
ABCC11
ABCC2
ABCC3
ABCC4
ABCC5
ABCC6
ABCD4
ABCG2
ABHD10
ABHD12
ABHD16A
ABHD17A
ABHD17B
ABHD17C
ABHD2
ABHD3
ABHD5
ABHD6
ABO
ACAA1
ACAA2
ACACA
ACACB
ACADL
ACADM
ACADS
ACADSB
ACADVL
ACAT1
ACAT2
ACE
ACE2
ACER1
ACER2
ACER3
ACHE
ACLY
ACMSD
ACO1
ACO2
ACOD1
ACOT1
ACOT11
ACOT12
ACOT13
ACOT2
ACOT4
ACOT7
ACOT7L
ACOT8
ACOX1
ACOX2
ACOX3
ACP3
ACP4
ACP7
ACR
ACSBG1
ACSBG2
ACSF2
ACSF3
ACSL1
ACSL3
ACSL4
ACSL5
ACSL6
ACSM1
ACSM2A
ACSM2B
ACSM3
ACSM4
ACSM5
ACSM6
ACSS1
ACSS2
ACSS3
ACY1
ACY3
ACYP1
ACYP2
ADA
ADA2
ADAM10
ADAM17
ADAMTS13
ADAMTS2
ADAMTS4
ADAR
ADARB1
ADAT1
ADAT2
ADCY1
ADCY10
ADCY2
ADCY3
ADCY4
ADCY5
ADCY6
ADCY7
ADCY8
ADCY9
ADH1A
ADH1B
ADH1C
ADH4
ADH5
ADH6
ADH7
ADHFE1
ADI1
ADK
ADO
ADPGK
ADPRH
ADPRM
ADPRS
ADSL
ADSS1
ADSS2
AFMID
AGA
AGBL1
AGBL4
AGBL5
AGK
AGL
AGMAT
AGMO
AGO2
AGO3
AGPAT1
AGPAT2
AGPAT3
AGPAT4
AGPAT5
AGPS
AGTPBP1
AGXT
AGXT2
AHCY
AHCYL2
AICDA
AK1
AK2
AK3
AK4
AK5
AK6
AK7
AK8
AK9
AKR1A1
AKR1B1
AKR1B10
AKR1B15
AKR1C1
AKR1C2
AKR1C3
AKR1C4
AKR1D1
AKR1E2
AKR7A2
ALAD
ALAS1
ALAS2
ALDH18A1
ALDH1A1
ALDH1A2
ALDH1A3
ALDH1B1
ALDH1L1
ALDH1L2
ALDH2
ALDH3A1
ALDH3A2
ALDH3B1
ALDH3B2
ALDH4A1
ALDH5A1
ALDH6A1
ALDH7A1
ALDH8A1
ALDH9A1
ALDOA
ALDOB
ALDOC
ALG1
ALG10
ALG10B
ALG11
ALG12
ALG13
ALG2
ALG3
ALG5
ALG6
ALG8
ALG9
ALKBH1
ALKBH2
ALKBH3
ALKBH4
ALKBH5
ALKBH8
ALOX12
ALOX15
ALOX15B
ALOX5
ALOXE3
ALPG
AMACR
AMD1
AMDHD1
AMDHD2
AMFR
AMPD1
AMPD2
AMPD3
AMT
AMY1A
AMY1B
AMY1C
AMY2A
AMY2B
ANKIB1
ANPEP
AOAH
AOC1
AOC2
AOC3
AOX1
APEH
APIP
APOBEC1
APOBEC2
APOBEC3A
APOBEC3B
APOBEC3C
APOBEC3D
APOBEC3F
APOBEC3G
APOBEC3H
APRT
APTX
AQR
AREL1
ARG1
ARG2
ARIH1
ARIH2
ARL8B
ARSA
ARSB
ARSF
ARSG
ARSK
ARSL
ART1
ART3
ART4
ART5
AS3MT
ASAH1
ASAH2
ASCC3
ASH1L
ASL
ASMT
ASMTL
ASNS
ASPA
ASPDH
ASPG
ASPH
ASRGL1
ASS1
ATAT1
ATE1
ATIC
ATP10A
ATP10B
ATP10D
ATP11A
ATP11B
ATP11C
ATP12A
ATP13A3
ATP1A1
ATP1A2
ATP1A3
ATP1A4
ATP2A1
ATP2A2
ATP2A3
ATP2B1
ATP2B2
ATP2B3
ATP2B4
ATP2C1
ATP2C2
ATP4A
ATP5F1B
ATP6V1A
ATP7A
ATP7B
ATP8A1
ATP8A2
ATP8B1
ATP8B2
ATP8B3
ATP8B4
ATP9A
ATP9B
ATRX
ATXN3
ATXN3L
AUH
AWAT1
AWAT2
B3GALNT1
B3GALNT2
B3GALT1
B3GALT2
B3GALT4
B3GALT6
B3GAT1
B3GAT2
B3GAT3
B3GNT2
B3GNT3
B3GNT4
B3GNT5
B3GNT6
B4GALNT1
B4GALNT3
B4GALNT4
B4GALT1
B4GALT2
B4GALT3
B4GALT4
B4GALT5
B4GALT6
B4GALT7
BAAT
BACE1
BACE2
BAP1
BARD1
BBOX1
BCAT1
BCAT2
BCHE
BCKDHA
BCKDHB
BCO1
BCO2
BDH1
BDH2
BHMT
BHMT2
BIRC2
BIRC3
BIRC6
BIRC7
BLM
BLMH
BLVRA
BLVRB
BMP1
BPNT2
BRAP
BRCA1
BRIP1
BST1
BTD
C1GALT1
C1R
C1S
C2
CA1
CA12
CA13
CA14
CA2
CA3
CA4
CA5A
CA5B
CA6
CA7
CA9
CAD
CAMKMT
CANT1
CAPN1
CAPN2
CAPN3
CAPN8
CARM1
CARNMT1
CARNS1
CARS1
CARS2
CASD1
CASP1
CASP10
CASP2
CASP3
CASP4
CASP5
CASP6
CASP7
CASP8
CASP9
CAT
CBL
CBLB
CBLC
CBLL1
CBLL2
CBR1
CBR3
CBR4
CBS
CCNB1IP1
CD38
CDA
CDADC1
CDC34
CDC42
CDIPT
CDK5RAP1
CDKAL1
CDO1
CDS1
CDS2
CDY1
CDY2A
CEL
CELA1
CELA2A
CELA2B
CELA3A
CELA3B
CEMIP
CEMIP2
CEPT1
CERK
CERS1
CERS2
CERS3
CERS4
CERS5
CERS6
CES1
CES2
CES3
CES5A
CFB
CFD
CFI
CGAS
CH25H
CHAC1
CHAC2
CHAT
CHD1
CHD1L
CHD2
CHD3
CHD4
CHD5
CHD6
CHD7
CHD8
CHD9
CHDH
CHFR
CHIA
CHIT1
CHPF
CHPF2
CHPT1
CHST1
CHST11
CHST12
CHST13
CHST14
CHST15
CHST3
CHST6
CHST7
CHSY1
CHSY3
CIITA
CILK1
CKB
CKM
CKMT1A
CKMT2
CLOCK
CLP1
CLPP
CLYBL
CMA1
CMAS
CMPK1
CMPK2
CMTR1
CMTR2
CNDP1
CNDP2
CNOT4
CNOT6
CNOT6L
CNOT7
CNOT8
CNP
COASY
COLGALT1
COLGALT2
COMT
COP1
COQ2
COQ3
COQ5
COQ7
COX10
CP
CPA1
CPA2
CPA3
CPB1
CPB2
CPD
CPE
CPM
CPN1
CPOX
CPPED1
CPS1
CPT1A
CPT1B
CPT1C
CPT2
CRAT
CREBBP
CRELD1
CRELD2
CRLS1
CROT
CRPPA
CRYL1
CRYM
CRYZ
CS
CSAD
CSGALNACT1
CSGALNACT2
CTDNEP1
CTH
CTPS1
CTPS2
CTRB1
CTRB2
CTRC
CTSA
CTSB
CTSC
CTSD
CTSE
CTSF
CTSG
CTSH
CTSK
CTSL
CTSO
CTSS
CTSV
CTSZ
CYB561A3
CYB561D1
CYB561D2
CYB5R1
CYB5R2
CYB5R3
CYB5R4
CYB5RL
CYBRD1
CYC1
CYLD
CYP11A1
CYP11B1
CYP11B2
CYP17A1
CYP19A1
CYP1A1
CYP1A2
CYP1B1
CYP21A2
CYP24A1
CYP27A1
CYP27B1
CYP27C1
CYP2A13
CYP2A7
CYP2C18
CYP2C19
CYP2C8
CYP2C9
CYP2D7
CYP2E1
CYP2F1
CYP2J2
CYP2R1
CYP2S1
CYP2U1
CYP39A1
CYP3A4
CYP3A43
CYP3A5
CYP3A7
CYP46A1
CYP4A11
CYP4A22
CYP4B1
CYP4F11
CYP4F12
CYP4F2
CYP4F22
CYP4F3
CYP4F8
CYP4V2
CYP4Z1
CYP51A1
CYP7A1
CYP7B1
CYP8B1
D2HGDH
DAGLA
DAGLB
DAO
DARS1
DARS2
DBH
DBT
DCAF1
DCK
DCLRE1A
DCLRE1B
DCP1A
DCP1B
DCP2
DCPS
DCST1
DCT
DCTD
DCTPP1
DCXR
DDAH1
DDAH2
DDC
DDO
DDT
DDX1
DDX10
DDX11
DDX11L8
DDX12P
DDX17
DDX18
DDX19A
DDX19B
DDX20
DDX21
DDX23
DDX24
DDX25
DDX27
DDX28
DDX31
DDX39A
DDX39B
DDX3X
DDX3Y
DDX4
DDX41
DDX42
DDX43
DDX46
DDX47
DDX49
DDX5
DDX50
DDX51
DDX52
DDX53
DDX54
DDX55
DDX56
DDX58
DDX59
DDX6
DDX60
DDX60L
DECR1
DECR2
DEGS1
DEGS2
DERA
DESI2
DGAT1
DGAT2
DGKA
DGKB
DGKD
DGKE
DGKG
DGKH
DGKI
DGKK
DGKQ
DGKZ
DGLUCY
DGUOK
DHCR24
DHCR7
DHDDS
DHDH
DHFR
DHFR2
DHODH
DHPS
DHRS11
DHRS3
DHRS4
DHRS7C
DHRS9
DHTKD1
DHX15
DHX16
DHX29
DHX30
DHX32
DHX33
DHX34
DHX35
DHX36
DHX37
DHX38
DHX40
DHX57
DHX58
DHX8
DHX9
DICER1
DIMT1
DIO1
DIO2
DIO3
DIP2A
DLAT
DLD
DLST
DMGDH
DNA2
DNAJC6
DNASE1
DNASE2
DNASE2B
DNM1
DNM1L
DNM2
DNM3
DNMT1
DNMT3A
DNMT3B
DNPEP
DNTT
DOHH
DOLK
DOT1L
DPAGT1
DPEP1
DPEP2
DPEP3
DPH1
DPH2
DPH5
DPH6
DPH7
DPM1
DPP3
DPP4
DPP7
DPP8
DPP9
DPYD
DPYS
DQX1
DROSHA
DSE
DTD1
DTD2
DTWD1
DTWD2
DTX1
DTX2
DTX3
DTX3L
DTX4
DTYMK
DUOX1
DUOX2
DUS2
DUSP28
DUSP29
DZIP3
E4F1
EARS2
EBP
ECE1
ECE2
ECHDC1
ECHS1
ECI1
ECI2
EDEM3
EEF1AKMT4-ECE2
EGLN1
EGLN2
EGLN3
EHHADH
EHMT1
EHMT2
EIF2S3
EIF2S3B
EIF3F
EIF4A1
EIF4A2
EIF4A3
EIF5B
ELAC1
ELAC2
ELANE
ELOVL1
ELOVL2
ELOVL3
ELOVL4
ELOVL5
ELOVL6
ELOVL7
ENGASE
ENO1
ENO2
ENO3
ENO4
ENOPH1
ENOSF1
ENPEP
ENPP4
ENPP6
ENPP7
ENTPD1
ENTPD3
ENTPD4
ENTPD5
ENTPD6
ENTPD7
ENTPD8
EOGT
EP300
EPHX1
EPHX2
EPHX3
EPRS1
EPX
ERAS
ERCC2
ERCC3
ERCC6L
ERVK-10
ERVK-11
ERVK-18
ERVK-19
ERVK-21
ERVK-24
ERVK-25
ERVK-6
ERVK-7
ERVK-8
ERVK-9
ESD
ESPL1
ETFDH
ETHE1
ETNPPL
EXD2
EXT1
EXT2
EXTL1
EXTL2
EXTL3
EYA1
EYA2
EYA3
EYA4
EZH1
EZH2
F10
F11
F12
F13A1
F2
F7
F9
FAAH
FAAH2
FADS1
FADS2
FAH
FAHD1
FAN1
FANCL
FANCM
FAP
FAR1
FAR2
FARS2
FARSA
FARSB
FASN
FASTK
FBH1
FCSK
FDFT1
FDPS
FDXR
FECH
FGGY
FH
FHIT
FICD
FIG4
FKBP10
FKBP11
FKBP14
FKBP1A
FKBP1B
FKBP2
FKBP3
FKBP4
FKBP5
FKBP7
FKBP8
FKBP9
FLAD1
FMO1
FMO2
FMO3
FMO4
FMO5
FMO6P
FNTA
FNTB
FOLH1
FPGS
FPGT
FTCD
FTH1
FTMT
FTO
FTSJ1
FUCA1
FUCA2
FUOM
FURIN
FUT1
FUT2
FUT3
FUT4
FUT5
FUT6
FUT8
FUT9
FXN
G2E3
G3BP1
G6PC1
G6PD
GAA
GAD1
GAD2
GADL1
GAL3ST1
GALC
GALE
GALK1
GALK2
GALM
GALNS
GALNT1
GALNT10
GALNT11
GALNT12
GALNT13
GALNT14
GALNT15
GALNT16
GALNT17
GALNT18
GALNT2
GALNT3
GALNT4
GALNT5
GALNT6
GALNT7
GALNT8
GALNT9
GALNTL6
GALT
GAMT
GANAB
GANC
GAPDH
GAPDHS
GARS1
GART
GATM
GBA
GBA2
GBA3
GBE1
GCAT
GCDH
GCH1
GCK
GCLC
GCNT1
GCNT2
GCNT3
GCNT4
GDA
GDE1
GDPD2
GDPD5
GDPGP1
GFER
GFPT1
GFPT2
GFUS
GGACT
GGCT
GGCX
GGH
GGPS1
GGT1
GGT3P
GGT5
GGT6
GGT7
GK
GK2
GK3P
GK5
GLA
GLB1
GLCE
GLDC
GLO1
GLS
GLS2
GLUD1
GLUD2
GLUL
GLYAT
GLYATL1
GLYATL1B
GLYATL2
GLYATL3
GLYCTK
GMDS
GMPPB
GMPR
GMPR2
GMPS
GNE
GNMT
GNPAT
GNPDA1
GNPDA2
GNPNAT1
GNPTAB
GNS
GOT1
GOT1L1
GOT2
GPAM
GPAT2
GPAT3
GPAT4
GPCPD1
GPD1
GPD1L
GPD2
GPHN
GPI
GPLD1
GPT
GPT2
GPX1
GPX2
GPX3
GPX4
GPX5
GPX6
GPX7
GPX8
GRHPR
GSR
GSS
GSTA1
GSTA2
GSTA3
GSTA4
GSTA5
GSTK1
GSTM1
GSTM2
GSTM3
GSTM4
GSTM5
GSTO1
GSTO2
GSTP1
GSTT1
GSTT2
GSTT2B
GSTT4
GSTZ1
GTF2B
GTF3C4
GUCY1A1
GUCY1A2
GUCY1B1
GUCY1B2
GUK1
GUSB
GXYLT1
GXYLT2
GYG1
GYG2
GYS1
GYS2
GZMA
GZMB
H6PD
HAAO
HACD1
HACD2
HACD3
HACD4
HACE1
HACL1
HADH
HADHA
HADHB
HAGH
HAL
HAO1
HAO2
HARS1
HARS2
HAS1
HAS2
HAS3
HAT1
HCCS
HDAC1
HDAC10
HDAC11
HDAC2
HDAC3
HDAC4
HDAC5
HDAC6
HDAC7
HDAC8
HDAC9
HDC
HDDC2
HDDC3
HECTD1
HECTD2
HECTD3
HECTD4
HECW1
HECW2
HELB
HELQ
HEMK1
HENMT1
HEPHL1
HERC1
HERC2
HERC3
HERC4
HERC6
HERV-K104
HERVK_113
HEXA
HEXB
HEXD
HFM1
HGD
HGSNAT
HIBADH
HIBCH
HIF1AN
HK1
HK2
HK3
HKDC1
HLCS
HLTF
HMBS
HMGCL
HMGCLL1
HMGCR
HMGCS1
HMGCS2
HMOX1
HMOX2
HNMT
HOGA1
HPD
HPGD
HPGDS
HPN
HPRT1
HPSE
HR
HRAS
HS3ST1
HS3ST2
HS3ST3A1
HS3ST3B1
HS3ST4
HS3ST5
HS3ST6
HSD11B1
HSD17B1
HSD17B10
HSD17B11
HSD17B12
HSD17B14
HSD17B2
HSD17B3
HSD17B4
HSD17B6
HSD17B7
HSD17B8
HSD3B1
HSD3B2
HSD3B7
HSP90AA1
HSPA5
HSPA8
HSPD1
HTD2
HTRA2
HUWE1
HYAL1
HYAL2
HYAL3
HYAL4
HYI
IARS1
IARS2
ICMT
IDE
IDH1
IDH2
IDH3A
IDI1
IDI2
IDNK
IDO1
IDS
IDUA
IFIH1
IGHMBP2
IL18R1
IL18RAP
IL1R1
IL1RAP
IL1RAPL1
IL1RAPL2
IL1RL1
IL1RL2
IL4I1
IMPDH1
IMPDH2
INMT
INPP5J
INPP5K
IP6K1
IP6K3
IPMK
IPPK
IRF2BP1
IRF2BPL
ISG20
ISYNA1
ITCH
ITPK1
ITPKA
ITPKB
ITPKC
IVD
IYD
JADE2
JMJD7
JOSD1
JOSD2
KARS1
KAT2A
KAT2B
KAT5
KAT6A
KAT6B
KAT7
KAT8
KATNA1
KATNAL1
KATNAL2
KCMF1
KDM1A
KDM1B
KDM2A
KDM2B
KDM3A
KDM3B
KDM4A
KDM4B
KDM4C
KDM4D
KDM4E
KDM5A
KDM5B
KDM5C
KDM5D
KDM6A
KDM6B
KDM7A
KDM8
KDSR
KHK
KL
KLK1
KLK2
KLK3
KLK7
KLK8
KLKB1
KMO
KMT2A
KMT2B
KMT2C
KMT2D
KMT5A
KMT5B
KMT5C
KRAS
KYAT1
KYAT3
KYNU
L2HGDH
L3HYPDH
LACC1
LANCL1
LAP3
LARS1
LARS2
LBR
LCAT
LCLAT1
LCMT1
LCMT2
LCT
LDHA
LDHAL6A
LDHAL6B
LDHB
LDHC
LDHD
LFNG
LGMN
LIAS
LIG1
LIG3
LIG4
LINE-1 retrotransposable element ORF2 protein
LIPA
LIPC
LIPE
LIPF
LIPG
LIPT2
LNPEP
LNX1
LONP1
LONP2
LOX
LOXL2
LOXL3
LPCAT1
LPCAT2
LPCAT3
LPCAT4
LPGAT1
LPIN1
LPIN2
LPIN3
LPL
LPO
LRAT
LRSAM1
LRTOMT
LSS
LTA4H
LTC4S
LTN1
LYPLA1
LYPLA2
LYPLAL1
LYZ
LYZL1
LYZL2
LYZL6
MACROD1
MAEA
MAN1A1
MAN1A2
MAN1B1
MAN1C1
MAN2A1
MAN2A2
MAN2B1
MAN2B2
MAN2C1
MANBA
MANEA
MAOA
MAOB
MARCHF1
MARCHF10
MARCHF11
MARCHF2
MARCHF3
MARCHF4
MARCHF5
MARCHF6
MARCHF7
MARCHF8
MARCHF9
MARS1
MARS2
MASP2
MAT1A
MAT2A
MBLAC2
MBOAT1
MBOAT2
MBTPS1
MBTPS2
MCAT
MCCC1
MCCC2
MCEE
MCM2
MCM3
MCM3AP
MCM4
MCM5
MCM6
MCM7
MCM8
MCM9
MDH1
MDH2
MDM2
MDP1
ME1
ME2
ME3
MECOM
MECR
MEP1A
MEP1B
METAP1
METAP1D
METAP2
METTL1
METTL11B
METTL16
METTL18
METTL3
METTL4
METTL7B
MEX3C
MFNG
MGAM
MGAM2
MGAT1
MGAT2
MGAT3
MGAT4A
MGAT4B
MGAT4C
MGAT5
MGAT5B
MGLL
MGMT
MGRN1
MGST1
MGST2
MGST3
MIB1
MIB2
MICAL1
MICAL2
MICAL3
MID1
MID2
MIF
MINDY1
MINDY2
MINDY3
MINDY4
MIOX
MIPEP
MKRN1
MKRN2
MKRN3
MKRN4P
MLYCD
MMAB
MMACHC
MME
MMEL1
MMP1
MMP10
MMP12
MMP14
MMP2
MMP3
MMP7
MMP8
MMP9
MMUT
MOCOS
MOCS1
MOCS2
MOCS3
MOGAT1
MOGAT2
MOGAT3
MOGS
MOV10
MOV10L1
MPG
MPI
MPO
MPST
MRAS
MRI1
MRPL58
MSMO1
MSRA
MSRB1
MSRB2
MSRB3
MT-CO1
MT-CO2
MT-CO3
MT-ND1
MT-ND2
MT-ND3
MT-ND4
MT-ND4L
MT-ND5
MT-ND6
MTAP
MTFMT
MTHFD1
MTHFD1L
MTHFD2
MTHFD2L
MTHFR
MTHFS
MTPAP
MTR
MTREX
MTRR
MUL1
MUTYH
MVD
MVK
MYCBP2
MYLIP
NAA10
NAA11
NAA20
NAA30
NAA40
NAA50
NAA60
NAAA
NAALAD2
NADK
NADK2
NADSYN1
NAGA
NAGK
NAGLU
NAGPA
NAGS
NAMPT
NANP
NANS
NAPEPLD
NAPRT
NARS1
NARS2
NAT1
NAT2
NAT8
NAT8L
NAV2
NAXD
NAXE
NCOA1
NCOA3
NDST1
NDST2
NDST3
NDST4
NDUFAF7
NDUFS1
NDUFS2
NDUFS3
NDUFS7
NDUFS8
NDUFV1
NDUFV2
NEDD4
NEDD4L
NEIL1
NEIL2
NEIL3
NEU1
NEU2
NEU3
NEU4
NEURL1
NEURL1B
NEURL3
NFS1
NGLY1
NHLRC1
NIT1
NIT2
NKTR
NLN
NME2
NME2P1
NME3
NME4
NME6
NME7
NMNAT1
NMNAT2
NMNAT3
NMRK1
NMRK2
NMT1
NMT2
NNMT
NNT
NOCT
NOS1
NOS2
NOS3
NOSIP
NOTUM
NPEPPS
NPL
NQO1
NQO2
NRAS
NRDC
NSD1
NSD2
NSD3
NSDHL
NSF
NSMCE1
NSUN2
NT5C1A
NT5C1B
NT5C2
NT5C3A
NT5C3B
NT5E
NTAN1
NTAQ1
NTHL1
NTMT1
NTPCR
NUDT1
NUDT10
NUDT11
NUDT12
NUDT13
NUDT14
NUDT15
NUDT16
NUDT18
NUDT2
NUDT22
NUDT3
NUDT4
NUDT4B
NUDT5
NUDT9
NUS1
NXN
OAS1
OAS2
OAS3
OAT
OBI1
ODC1
OGA
OGDH
OGDHL
OGG1
OGT
OLAH
OPA1
OPLAH
OSGEP
OSGEPL1
OTC
OTUB1
OTUB2
OTUD1
OTUD3
OTUD4
OTUD5
OTUD6A
OTUD6B
OTUD7A
OTUD7B
OTULIN
OXCT1
OXCT2
OXSM
P3H1
P3H2
P3H3
P4HA1
P4HA2
P4HA3
P4HB
P4HTM
PADI1
PADI2
PADI3
PADI4
PADI6
PAFAH1B2
PAFAH1B3
PAFAH2
PAH
PAICS
PAM
PAN2
PANK1
PANK2
PANK3
PAOX
PAPOLA
PAPOLB
PAPOLG
PAPPA
PAPSS1
PAPSS2
PARG
PARK7
PARL
PARN
PARP1
PARP2
PARS2
PC
PCBD1
PCBD2
PCCA
PCCB
PCIF1
PCK1
PCK2
PCMT1
PCSK1
PCSK2
PCYOX1
PCYT1A
PCYT1B
PCYT2
PDE10A
PDE11A
PDE12
PDE1A
PDE1B
PDE1C
PDE2A
PDE3A
PDE3B
PDE4A
PDE4B
PDE4C
PDE4D
PDE5A
PDE6A
PDE6B
PDE6C
PDE6G
PDE6H
PDE7A
PDE7B
PDE8A
PDE8B
PDE9A
PDF
PDHA1
PDHA2
PDHB
PDIA2
PDIA3
PDIA4
PDIA5
PDIA6
PDP1
PDSS1
PDSS2
PDXK
PDZRN3
PECR
PEDS1
PELI1
PELI2
PELI3
PEMT
PEPD
PFAS
PFKL
PFKM
PFKP
PGA3
PGA4
PGA5
PGAM1
PGAM2
PGAM4
PGAM5
PGAP6
PGC
PGD
PGGHG
PGGT1B
PGK2
PGLS
PGLYRP2
PGM1
PGM2
PGM2L1
PGM3
PGP
PGPEP1
PGS1
PHF8
PHGDH
PHLPP1
PHLPP2
PHOSPHO2
PHYH
PHYKPL
PI4K2A
PI4K2B
PIAS4
PIF1
PIGA
PIGL
PIN1
PIN4
PIP4K2A
PIP4K2B
PIP4K2C
PIP4P1
PIP4P2
PIP5K1A
PIP5K1B
PIP5K1C
PIP5KL1
PIPOX
PIR
PISD
PJA1
PJA2
PKLR
PLA1A
PLA2G10
PLA2G12A
PLA2G15
PLA2G1B
PLA2G2A
PLA2G2D
PLA2G2E
PLA2G2F
PLA2G3
PLA2G4A
PLA2G4B
PLA2G4C
PLA2G4D
PLA2G4E
PLA2G4F
PLA2G5
PLA2G6
PLA2G7
PLAAT1
PLAAT2
PLAAT3
PLAAT4
PLAAT5
PLAT
PLAU
PLB1
PLCB1
PLCB2
PLCB3
PLCB4
PLCD1
PLCD3
PLCD4
PLCE1
PLCG1
PLCG2
PLCH1
PLCH2
PLCZ1
PLD1
PLD2
PLD3
PLD4
PLG
PLOD1
PLOD2
PLOD3
PLPP1
PLPP2
PLPP3
PLPP4
PLPP5
PLPP6
PM20D1
[truncated: 881 more rows]
