# Supplementary material for: Nociceptor-immune interactomes reveal insult-specific immune signatures of pain
Source: Nat Immunol. 2024 May 28;25(7):1296–305. doi: 10.1038/s41590-024-01857-2 (PMC11224023; doi:10.1038/s41590-024-01857-2)
Supplement: Supplementary file 6 — List of enzyme–product relations. [file 41590_2024_1857_MOESM6_ESM.tsv]

enzyme	product_id	product_name	pubmed_ids
A4GALT	CHEBI:17659	UDP
A4GALT	CHEBI:58223	UDP(3-)	10747952;10748143
A4GALT	CHEBI:18307	UDP-D-galactose
A4GALT	CHEBI:67119	UDP-alpha-D-galactose
A4GALT	CHEBI:18313	alpha-D-galactosyl-(1->4)-beta-D-galactosyl-(1->4)-beta-D-glucosylceramide
A4GALT	CHEBI:17950	beta-D-galactosyl-(1->4)-beta-D-glucosyl-(1<->1)-N-acylsphingosine
AACS	CHEBI:17369	D-mannose 6-phosphate	16906315;7061426;7150652;8717435
AACS	CHEBI:58280	IDP(3-)	16906315;7061426;7150652;8717435
AACS	CHEBI:13705	acetoacetate	12623130
AACS	CHEBI:15345	acetoacetyl-CoA	12623130;20102333;23396451;7061490
AACS	CHEBI:57286	acetoacetyl-CoA(4-)	12623130
AACS	CHEBI:57288	acetyl-CoA(4-)	10843999;12623130
AACS	CHEBI:16027	adenosine 5'-monophosphate	10843999;12623130;20102333;23396451;7061490
AACS	CHEBI:57287	coenzyme A(4-)	12623130
AACS	CHEBI:57392	propionyl-CoA(4-)	10843999;12623130
AADAC	CHEBI:85505	4-ethoxyaniline	20542992;22813719
AADAC	CHEBI:40574	acetyl group	20542992;22813719
AADAC	CHEBI:4743	ecgonine	8063807
AADAC	CHEBI:17790	methanol	8063807
AADAT	CHEBI:37024	2-aminoadipic acid
AADAT	CHEBI:15753	2-oxoadipic acid	12126930;18056995;18056996
AADAT	CHEBI:16810	2-oxoglutarate(2-)
AADAT	CHEBI:30915	2-oxoglutaric acid
AADAT	CHEBI:27593	4-(2-amino-3-hydroxyphenyl)-2,4-dioxobutanoic acid
AADAT	CHEBI:58147	4-(2-aminophenyl)-2,4-dioxobutanoate	7493966
AADAT	CHEBI:17442	4-(2-aminophenyl)-2,4-dioxobutanoic acid	13069505;18056995
AADAT	CHEBI:28376	6-acetamido-2-oxohexanoic acid
AADAT	CHEBI:37023	L-2-aminoadipic acid
AADAT	CHEBI:29985	L-glutamate(1-)	12126930;13069505;18056995;18056996;7493966
AADAT	CHEBI:16015	L-glutamic acid
AADAT	CHEBI:17752	N(6)-acetyl-L-lysine
AANAT	CHEBI:55469	N-acetyl-2-arylethylamine
AANAT	CHEBI:17697	N-acetylserotonin	8661026
AANAT	CHEBI:28884	N-phenylacetamide
AANAT	CHEBI:15351	acetyl-CoA
AANAT	CHEBI:15346	coenzyme A	8661026
AANAT	CHEBI:57287	coenzyme A(4-)	8661026
AANAT	CHEBI:28790	serotonin
AARS2	CHEBI:17732	Ala-tRNA(Ala)
AARS2	CHEBI:16027	adenosine 5'-monophosphate	15779907
AARS2	CHEBI:18361	diphosphate(4-)
AASDHPPT	CHEBI:61723	D-pantetheine 4'-phosphate(2-)
AASDHPPT	CHEBI:37023	L-2-aminoadipic acid
AASDHPPT	CHEBI:17917	L-allysine
AASDHPPT	CHEBI:17985	adenosine 3',5'-bismonophosphate	11286508;12815048
AASDHPPT	CHEBI:58343	adenosine 3',5'-bismonophosphate(4-)	12815048
AASDHPPT	CHEBI:18359	holo-[acyl-carrier protein]
AASS	CHEBI:30915	2-oxoglutaric acid
AASS	CHEBI:17917	L-allysine	10775527;6434529
AASS	CHEBI:58321	L-allysine zwitterion	10775527;1169916;235294
AASS	CHEBI:29985	L-glutamate(1-)	10775527;1169916;235294;6434529
AASS	CHEBI:16015	L-glutamic acid
AASS	CHEBI:18019	L-lysine
AASS	CHEBI:57951	L-saccharopinate(1-)	10775527;1169916;235294
AASS	CHEBI:16927	L-saccharopine	10775527;6434529
AASS	CHEBI:58349	NADP(3-)	10775527;1169916;235294
AASS	CHEBI:17027	allysine
ABAT	CHEBI:18188	(S)-3-aminoisobutyrate
ABAT	CHEBI:33094	(S)-3-aminoisobutyric acid
ABAT	CHEBI:27821	(S)-methylmalonaldehydic acid
ABAT	CHEBI:62413	(S)-methylmalonate semialdehyde
ABAT	CHEBI:57700	2-methyl-3-oxopropanoate
ABAT	CHEBI:16810	2-oxoglutarate(2-)	10407778;15304357;7721088
ABAT	CHEBI:30915	2-oxoglutaric acid
ABAT	CHEBI:33190	3-oxopropanoate	15304357
ABAT	CHEBI:17960	3-oxopropanoic acid
ABAT	CHEBI:57706	4-oxobutanoate	10407778;7721088;7851425
ABAT	CHEBI:16977	L-alanine
ABAT	CHEBI:29985	L-glutamate(1-)	10407778;15304357;7721088;7851425
ABAT	CHEBI:16015	L-glutamic acid
ABAT	CHEBI:16958	beta-alanine	15304357
ABAT	CHEBI:30566	gamma-aminobutyrate	10407778;7721088
ABAT	CHEBI:16865	gamma-aminobutyric acid	10407778;7721088
ABAT	CHEBI:32816	pyruvic acid
ABAT	CHEBI:16265	succinic semialdehyde	7851425
ABCA1	CHEBI:47775	high-density lipoprotein cholesterol	16030523
ABCA4	CHEBI:18367	phosphate(3-)
ABCA4	CHEBI:26078	phosphoric acid
ABCB1	CHEBI:31522	Doxorubicin hydrochloride	15861398
ABCB1	CHEBI:18313	alpha-D-galactosyl-(1->4)-beta-D-galactosyl-(1->4)-beta-D-glucosylceramide	14662772
ABCB1	CHEBI:17950	beta-D-galactosyl-(1->4)-beta-D-glucosyl-(1<->1)-N-acylsphingosine	14662772
ABCB1	CHEBI:17761	ceramide	21436125
ABCB1	CHEBI:4551	digoxin	21311904
ABCB1	CHEBI:28748	doxorubicin	15861398
ABCB1	CHEBI:64816	doxorubicin(1+)	15861398
ABCB1	CHEBI:6078	ivermectin	20595473
ABCB1	CHEBI:25016	lead atom	25728017
ABCB1	CHEBI:27889	lead(0)	25728017
ABCB1	CHEBI:82978	paliperidone	17541883
ABCB1	CHEBI:83807	paliperidone palmitate	17541883
ABCB1	CHEBI:8107	phenytoin	10580886;8001500
ABCB1	CHEBI:18367	phosphate(3-)
ABCB1	CHEBI:26078	phosphoric acid
ABCB1	CHEBI:16243	quercetin	15112361
ABCB1	CHEBI:57694	quercetin-7-olate	15112361
ABCB1	CHEBI:8871	risperidone	17541883;18708991;20563569;21449914;22623266
ABCB1	CHEBI:18421	superoxide	20372086
ABCB4	CHEBI:18367	phosphate(3-)
ABCB4	CHEBI:26078	phosphoric acid
ABCB5	CHEBI:18367	phosphate(3-)
ABCB5	CHEBI:26078	phosphoric acid
ABCB6	CHEBI:61073	oxygen radical	21266531
ABCB6	CHEBI:18367	phosphate(3-)
ABCB6	CHEBI:26078	phosphoric acid
ABCB6	CHEBI:26523	reactive oxygen species	21266531
ABCC1	CHEBI:28659	phosphorus atom
ABCC10	CHEBI:45863	paclitaxel	19841739
ABCC11	CHEBI:44185	methotrexate	20718756
ABCC11	CHEBI:50679	methotrexate disodium	20718756
ABCC11	CHEBI:50681	methotrexate(2-)	20718756
ABCC2	CHEBI:51903	calcein	22027652
ABCC2	CHEBI:31781	lopinavir	22027652
ABCC2	CHEBI:28659	phosphorus atom
ABCC3	CHEBI:9407	taurochenodeoxycholate	10987286;12220224;12663868;12704183;14699511;7588781
ABCC4	CHEBI:2469	adefovir	18364470
ABCC4	CHEBI:134512	adefovir(1-)	18364470
ABCC4	CHEBI:61073	oxygen radical	28885828
ABCC4	CHEBI:26523	reactive oxygen species	28885828
ABCC4	CHEBI:10110	zidovudine	18364470
ABCG2	CHEBI:51232	2'-(4-ethoxyphenyl)-5-(4-methylpiperazin-1-yl)-2,5'-bibenzimidazole	12869632
ABCG2	CHEBI:31522	Doxorubicin hydrochloride	19232821
ABCG2	CHEBI:28748	doxorubicin	19232821
ABCG2	CHEBI:64816	doxorubicin(1+)	19232821
ABCG2	CHEBI:50729	mitoxantrone	12869632
ABCG2	CHEBI:50727	mitoxantrone dihydrochloride	12869632
ABCG2	CHEBI:28659	phosphorus atom
ABHD10	CHEBI:58720	D-glucopyranuronate	22294686
ABHD10	CHEBI:15748	D-glucuronate	22294686
ABHD10	CHEBI:62932	mycophenolate	22294686
ABHD10	CHEBI:168396	mycophenolic acid	22294686
ABHD12	CHEBI:15843	arachidonic acid	21418147;22969151
ABHD12	CHEBI:35366	fatty acid
ABHD12	CHEBI:17754	glycerol	21418147;22969151
ABHD3	CHEBI:11230	1-acylglycerophosphocholine(1+)	21926997;23328280
ABHD3	CHEBI:33575	carboxylic acid	21926997;23328280
ABHD5	CHEBI:57287	coenzyme A(4-)
ABHD5	CHEBI:16337	phosphatidic acid
ABHD6	CHEBI:15843	arachidonic acid	21418147;22969151
ABHD6	CHEBI:35366	fatty acid
ABHD6	CHEBI:17754	glycerol	21418147;22969151
ABO	CHEBI:140559	N-acetyl-alpha-D-galactosaminyl-(1->3)-[alpha-L-fucosyl-(1->2)]-beta-D-galactose derivative
ABO	CHEBI:17659	UDP	10092863;12198488;17259183;18192272;2333095;8631849
ABO	CHEBI:58223	UDP(3-)	11421346;12151392;12198488;2104828;2121736;7598760;7772867;7779106;8873422
ABO	CHEBI:67119	UDP-alpha-D-galactose
ABO	CHEBI:139353	alpha-D-Gal-(1->3)-[alpha-L-Fuc-(1->2)]-beta-D-Gal-(1->4)-beta-D-GlcNAc-(1->3)-alpha-D-Gal-yl group	10092863;12198488;17259183;18192272;2333095;8631849
ABO	CHEBI:90154	alpha-D-Gal-(1->3)-[alpha-L-Fuc-(1->2)]-beta-D-Gal-(1->4)-beta-D-GlcNAc-(1->3)-beta-D-Gal-(1->4)-beta-D-GlcNAc-(1->3)-beta-D-Gal-(1->4)-beta-D-Glc-(1<->1')-Cer	11421346;12198488;2121736
ABO	CHEBI:61235	alpha-D-Gal-(1->3)-beta-D-Gal-(1->4)-beta-D-GlcNAc-(1->3)-beta-D-Gal-(1->4)-beta-D-Glc-(1<->1')-Cer
ABO	CHEBI:62650	alpha-D-GalNAc-(1->3)-[alpha-L-Fuc-(1->2)]-beta-D-Gal-(1->3)-beta-D-GlcNAc-(1->3)-beta-D-Gal-(1->4)-beta-D-Glc-(1->1')-Cer	11421346;12198488;2121736
ABO	CHEBI:139352	alpha-D-GalNAc-(1->3)-[alpha-L-Fuc-(1->2)]-beta-D-Gal-(1->4)-beta-D-GlcNAc-(1->3)-alpha-D-Gal-yl group	10092863;12198488;17259183;18192272;2333095;8631849
ABO	CHEBI:62540	alpha-D-GalNAc-(1->3)-[alpha-L-Fuc-(1->2)]-beta-D-Gal-(1->4)-beta-D-GlcNAc-(1->3)-beta-D-Gal-(1->4)-beta-D-GlcNAc-(1->3)-beta-D-Gal-(1->4)-beta-D-Glc-(1->1')-Cer	11421346;12198488;2121736
ABO	CHEBI:28287	alpha-D-Galp-(1->3)-[alpha-L-Fucp-(1->2)]-beta-D-Galp-(1->3)-beta-D-GlcpNAc-(1->3)-beta-D-Galp-(1->4)-beta-D-Glcp-(1->1')-Cer	11421346;12198488;2121736
ABO	CHEBI:62655	alpha-D-Galp-(1->3)-[alpha-L-Fucp-(1->2)]-beta-D-Galp-(1->4)-beta-D-GlcpNAc-(1->3)-beta-D-Galp-(1->4)-beta-D-Glcp-(1->1')-Cer
ABO	CHEBI:28574	alpha-GalNAc-(1->3)-[alpha-Fuc-(1->2)]-beta-Gal-(1->3)-alpha-GalNAc-(1->3)-[alpha-Fuc-(1->2)]-beta-Gal-(1->4)-beta-GlcNAc-(1->3)-beta-Gal-(1->4)-beta-Glc-(1->1')-Cer	11421346;12198488;2121736
ABO	CHEBI:140187	alpha-L-Fuc-(1->2)-[alpha-D-Gal-(1->3)]-beta-D-Gal-(1->3)-beta-D-GlcNAc-(1->3)-alpha-D-Gal-yl group	10092863;12198488;17259183;18192272;2333095;8631849
ABO	CHEBI:140186	alpha-L-Fuc-(1->2)-[alpha-D-GalNAc-(1->3)]-beta-D-Gal-(1->3)-beta-D-GlcNAc-(1->3)-alpha-D-Gal-yl group	10092863;12198488;17259183;18192272;2333095;8631849
ABO	CHEBI:17292	beta-D-Gal-(1->3)-beta-D-GlcNAc-(1->3)-beta-D-Gal-(1->4)-beta-D-Glc-(1<->1')-Cer
ABO	CHEBI:17006	beta-D-galactosyl-(1->4)-N-acetyl-beta-D-glucosaminyl-(1->3)-beta-D-galactosyl-(1->4)-beta-D-glucosylceramide
ACAA1	CHEBI:28002	(3Z,6Z)-dodecadienoyl-CoA	10407780;20558530;7923814;9568246;9920399
ACAA1	CHEBI:76450	(4Z,7Z,10Z,13Z,16Z)-docosapentaenoyl-CoA
ACAA1	CHEBI:65132	(4Z,7Z,10Z,13Z,16Z,19Z)-docosahexaenoyl-CoA	11734571;8656081
ACAA1	CHEBI:63545	(6Z,9Z,12Z,15Z)-octadecatetraenoyl-CoA
ACAA1	CHEBI:80483	(6Z,9Z,12Z,15Z,18Z)-3-Oxotetracosapenta-6,9,12,15,18-enoyl-CoA
ACAA1	CHEBI:65131	(6Z,9Z,12Z,15Z,18Z,21Z)-3-oxotetracosahexaenoyl-CoA
ACAA1	CHEBI:63541	(7Z,10Z,13Z,16Z,19Z)-docosapentaenoyl-CoA
ACAA1	CHEBI:68471	(Z)-2,3-dehydroadipoyl-CoA
ACAA1	CHEBI:18364	14-demethyllanosterol	11969204;7946524
ACAA1	CHEBI:71626	2,3,4-saturated fatty acyl CoA(4-)	11330072
ACAA1	CHEBI:27852	3,4-dihydroxymandelaldehyde	10424772;11958479;3466164
ACAA1	CHEBI:27637	3,4-dihydroxymandelic acid	10424772;11958479;3466164
ACAA1	CHEBI:84616	3-oxo-23,24-bisnorchol-4-en-22-oyl-CoA
ACAA1	CHEBI:17813	4,4-dimethyl-5alpha-cholesta-8,14,24-trien-3beta-ol	11969204;7946524
ACAA1	CHEBI:15500	4-hydroxybenzoyl-CoA
ACAA1	CHEBI:59458	N-[(R)-4-phosphonatopantothenoyl]-L-cysteinate(3-)	10625688;13630913;15105273;15659606;16040613
ACAA1	CHEBI:58480	N-[(R)-pantothenoyl]-L-cysteinate	10625688;13630913;15105273;15659606;16040613
ACAA1	CHEBI:80456	OPC4-CoA
ACAA1	CHEBI:15345	acetoacetyl-CoA
ACAA1	CHEBI:15351	acetyl-CoA	11734571;1679347;8656081
ACAA1	CHEBI:57288	acetyl-CoA(4-)	10407780;10709653;11060359;11124748;11296696;11330072;11356164;11368003;11411544;11591435;11734209;12054595;12651823;12814641;15060085;15599942;16766224;1679347;20064629;20558530;20626744;3821403;7487879;7649996;7775433;7876265;7923814;8188243;9568246;9827430;9862787;9920399
ACAA1	CHEBI:57367	acryloyl-CoA(4-)	10502673;3597357;4062874
ACAA1	CHEBI:16027	adenosine 5'-monophosphate	8584017
ACAA1	CHEBI:34528	adipoyl-CoA	15060085;9827430
ACAA1	CHEBI:57368	arachidonoyl-CoA(4-)
ACAA1	CHEBI:57371	butyryl-CoA(4-)	11356164;20064629
ACAA1	CHEBI:58543	cis-dodec-3-enoyl-CoA(4-)	10709653;11296696;11330072;16766224
ACAA1	CHEBI:15346	coenzyme A
ACAA1	CHEBI:57287	coenzyme A(4-)	10407780;11060359;11368003;11734209;12054595;7649996;7775433;7923814;9568246;9862787;9920399
ACAA1	CHEBI:61430	decanoyl-CoA(4-)	10709653;11296696;11330072;11411544;16766224;1679347
ACAA1	CHEBI:57363	gamma-linolenoyl-CoA(4-)	10407780;7775433
ACAA1	CHEBI:16240	hydrogen peroxide	10709653;11124748;11296696;11330072;11356164;11368003;11411544;11591435;12054595;12651823;12814641;15060085;15599942;16766224;1679347;20558530;20626744;3821403;7487879;7649996;7876265;8188243;9827430;9862787
ACAA1	CHEBI:15527	icosanoyl-CoA	11124748
ACAA1	CHEBI:57375	lauroyl-CoA(4-)	11411544;1679347
ACAA1	CHEBI:57385	myristoyl-CoA(4-)	11411544;1679347;7876265
ACAA1	CHEBI:57386	octanoyl-CoA(4-)	11411544;1679347;20558530
ACAA1	CHEBI:57379	palmitoyl-CoA(4-)	1679347;8584017
ACAA1	CHEBI:5697	palmitoyl-[acyl-carrier protein]	7567999
ACAA1	CHEBI:15539	propionyl-CoA
ACAA1	CHEBI:57392	propionyl-CoA(4-)	11060359;11591435;12814641;15599942;1679347;7487879;8188243
ACAA1	CHEBI:57394	stearoyl-CoA(4-)
ACAA1	CHEBI:57292	succinyl-CoA(5-)	15060085;9827430
ACAA1	CHEBI:52974	tetracosanoyl-CoA	1679347
ACAA1	CHEBI:10729	trans-Hexadec-2-enoyl-[acp]	7567999
ACAA1	CHEBI:10735	trans-Tetradec-2-enoyl-[acp]	7567999
ACAA1	CHEBI:64183	ubiquinol-10	10502673;3597357;4062874
ACAA2	CHEBI:28002	(3Z,6Z)-dodecadienoyl-CoA	10407780;7923814;9568246;9920399
ACAA2	CHEBI:68471	(Z)-2,3-dehydroadipoyl-CoA
ACAA2	CHEBI:18364	14-demethyllanosterol	11969204;7946524
ACAA2	CHEBI:71626	2,3,4-saturated fatty acyl CoA(4-)	18371312
ACAA2	CHEBI:27852	3,4-dihydroxymandelaldehyde	10424772;11958479;3466164
ACAA2	CHEBI:27637	3,4-dihydroxymandelic acid	10424772;11958479;3466164
ACAA2	CHEBI:84616	3-oxo-23,24-bisnorchol-4-en-22-oyl-CoA
ACAA2	CHEBI:15489	3-oxo-fatty acyl-CoA	4721607;8241273
ACAA2	CHEBI:28528	3-oxodecanoyl-CoA
ACAA2	CHEBI:27648	3-oxohexanoyl-CoA
ACAA2	CHEBI:27868	3-oxolauroyl-CoA
ACAA2	CHEBI:28264	3-oxooctanoyl-CoA
ACAA2	CHEBI:15491	3-oxopalmitoyl-CoA
ACAA2	CHEBI:28726	3-oxotetradecanoyl-CoA
ACAA2	CHEBI:17813	4,4-dimethyl-5alpha-cholesta-8,14,24-trien-3beta-ol	11969204;7946524
ACAA2	CHEBI:15500	4-hydroxybenzoyl-CoA
ACAA2	CHEBI:59458	N-[(R)-4-phosphonatopantothenoyl]-L-cysteinate(3-)	10625688;13630913;15105273;15659606;16040613
ACAA2	CHEBI:58480	N-[(R)-pantothenoyl]-L-cysteinate	10625688;13630913;15105273;15659606;16040613
ACAA2	CHEBI:80456	OPC4-CoA
ACAA2	CHEBI:15351	acetyl-CoA
ACAA2	CHEBI:57288	acetyl-CoA(4-)	10407780;11356170;11368003;12054595;18371312;20195903;20490924;7649996;7775433;7923814;9469587;9568246;9819701;9862787;9920399
ACAA2	CHEBI:57367	acryloyl-CoA(4-)	10502673;3597357;4062874
ACAA2	CHEBI:16027	adenosine 5'-monophosphate	8584017
ACAA2	CHEBI:57369	benzoyl-CoA(4-)
ACAA2	CHEBI:15517	butyryl-CoA
ACAA2	CHEBI:57371	butyryl-CoA(4-)	20195903;20490924
ACAA2	CHEBI:28701	chenodeoxycholoyl-CoA
ACAA2	CHEBI:15519	choloyl-CoA
ACAA2	CHEBI:15346	coenzyme A	4721607;8241273
ACAA2	CHEBI:57287	coenzyme A(4-)	10407780;11356170;11368003;12054595;7649996;7775433;7923814;9469587;9568246;9819701;9862787;9920399
ACAA2	CHEBI:28493	decanoyl-CoA
ACAA2	CHEBI:61430	decanoyl-CoA(4-)	20195903;20490924
ACAA2	CHEBI:27540	hexanoyl-CoA
ACAA2	CHEBI:57338	isobutyryl-CoA(4-)	10407780;9469587;9819701
ACAA2	CHEBI:15532	myristoyl-CoA
ACAA2	CHEBI:27770	nonanoyl-CoA
ACAA2	CHEBI:15533	octanoyl-CoA
ACAA2	CHEBI:57386	octanoyl-CoA(4-)	20195903;20490924
ACAA2	CHEBI:15525	palmitoyl-CoA
ACAA2	CHEBI:57379	palmitoyl-CoA(4-)	8584017
ACAA2	CHEBI:5697	palmitoyl-[acyl-carrier protein]	7567999
ACAA2	CHEBI:15536	pentanoyl-CoA
ACAA2	CHEBI:15539	propionyl-CoA
ACAA2	CHEBI:57392	propionyl-CoA(4-)	10407780;9469587;9819701
ACAA2	CHEBI:10729	trans-Hexadec-2-enoyl-[acp]	7567999
ACAA2	CHEBI:10735	trans-Tetradec-2-enoyl-[acp]	7567999
ACAA2	CHEBI:64183	ubiquinol-10	10502673;3597357;4062874
ACACA	CHEBI:16761	ADP
ACACA	CHEBI:15351	acetyl-CoA
ACACA	CHEBI:17544	hydrogencarbonate
ACACA	CHEBI:15531	malonyl-CoA	10677481;16854592;17223360;18455495;18556348;20233797;20457939;22123817;24277613;7732023;9099716
ACACA	CHEBI:57384	malonyl-CoA(5-)
ACACA	CHEBI:26078	phosphoric acid
ACACB	CHEBI:15531	malonyl-CoA
ACACB	CHEBI:57384	malonyl-CoA(5-)	10677481
ACACB	CHEBI:18367	phosphate(3-)
ACACB	CHEBI:26078	phosphoric acid
ACADL	CHEBI:28002	(3Z,6Z)-dodecadienoyl-CoA
ACADL	CHEBI:28935	(E)-hexadec-2-enoyl-CoA
ACADL	CHEBI:61526	(E)-hexadec-2-enoyl-CoA(4-)
ACADL	CHEBI:58245	2'-deoxyadenosine 5'-monophosphate(2-)	11768308
ACADL	CHEBI:16238	FAD	10407780;1047780;11135616;11356167;8973539;9469587;9819701
ACADL	CHEBI:15351	acetyl-CoA
ACADL	CHEBI:57371	butyryl-CoA(4-)
ACADL	CHEBI:29140	cis-dec-4-enoyl-CoA
ACADL	CHEBI:15473	crotonoyl-CoA
ACADL	CHEBI:57667	dADP(3-)	11768308
ACADL	CHEBI:28493	decanoyl-CoA
ACADL	CHEBI:27540	hexanoyl-CoA
ACADL	CHEBI:15521	lauroyl-CoA
ACADL	CHEBI:15532	myristoyl-CoA
ACADL	CHEBI:15533	octanoyl-CoA
ACADL	CHEBI:61540	palmitoleoyl-CoA(4-)	1047780;11135616;8973539
ACADL	CHEBI:15525	palmitoyl-CoA
ACADL	CHEBI:50570	trans-2-octadecenoyl-CoA
ACADL	CHEBI:10723	trans-dec-2-enoyl-CoA
ACADL	CHEBI:15471	trans-dodec-2-enoyl-CoA	13295225;1540149
ACADL	CHEBI:28706	trans-hex-2-enoyl-CoA
ACADL	CHEBI:27537	trans-oct-2-enoyl-CoA
ACADL	CHEBI:27721	trans-tetradec-2-enoyl-CoA	13295225;1540149
ACADM	CHEBI:29119	(2E,4Z)-deca-2,4-dienoyl-CoA
ACADM	CHEBI:63545	(6Z,9Z,12Z,15Z)-octadecatetraenoyl-CoA
ACADM	CHEBI:28935	(E)-hexadec-2-enoyl-CoA
ACADM	CHEBI:61526	(E)-hexadec-2-enoyl-CoA(4-)
ACADM	CHEBI:28325	(S)-3-hydroxydecanoyl-CoA	1730577;1912723;7318031
ACADM	CHEBI:27668	(S)-3-hydroxylauroyl-CoA	1730577
ACADM	CHEBI:58245	2'-deoxyadenosine 5'-monophosphate(2-)	11768308
ACADM	CHEBI:15477	2-methylbutanoyl-CoA
ACADM	CHEBI:15478	2-methylcrotonoyl-CoA
ACADM	CHEBI:57337	2-methylcrotonoyl-CoA(4-)	11013134
ACADM	CHEBI:15486	3-methylbut-2-enoyl-CoA
ACADM	CHEBI:28264	3-oxooctanoyl-CoA	10231530;10329704;1550553;1651711;7150615;8188243;8687463;9553139
ACADM	CHEBI:27505	3alpha,7alpha,12alpha-trihydroxy-5beta-cholest-24-en-26-oyl-CoA	11356170;8943006
ACADM	CHEBI:16238	FAD	10407780;1047780;11135616;8973539;9469587;9819701
ACADM	CHEBI:15339	acceptor
ACADM	CHEBI:57288	acetyl-CoA(4-)	20195903;20490924;2565344;3035565;9819701
ACADM	CHEBI:15513	acryloyl-CoA
ACADM	CHEBI:57367	acryloyl-CoA(4-)	12359132;12359260;15560374;2565344;3035565;7698750;8276399
ACADM	CHEBI:57368	arachidonoyl-CoA(4-)
ACADM	CHEBI:36926	but-2-enoyl-CoA
ACADM	CHEBI:15517	butyryl-CoA
ACADM	CHEBI:57371	butyryl-CoA(4-)	20195903;20490924
ACADM	CHEBI:15473	crotonoyl-CoA
ACADM	CHEBI:57332	crotonoyl-CoA(4-)	2565344
ACADM	CHEBI:57667	dADP(3-)	11768308
ACADM	CHEBI:28493	decanoyl-CoA
ACADM	CHEBI:61430	decanoyl-CoA(4-)	20195903;20490924
ACADM	CHEBI:57363	gamma-linolenoyl-CoA(4-)
ACADM	CHEBI:27540	hexanoyl-CoA
ACADM	CHEBI:17499	hydrogen donor
ACADM	CHEBI:16240	hydrogen peroxide	11356170;8943006
ACADM	CHEBI:15479	isobutyryl-CoA
ACADM	CHEBI:15487	isovaleryl-CoA
ACADM	CHEBI:15521	lauroyl-CoA
ACADM	CHEBI:27754	methacrylyl-CoA	11013134
ACADM	CHEBI:15532	myristoyl-CoA
ACADM	CHEBI:27770	nonanoyl-CoA
ACADM	CHEBI:15533	octanoyl-CoA
ACADM	CHEBI:57386	octanoyl-CoA(4-)	20195903;20490924
ACADM	CHEBI:61540	palmitoleoyl-CoA(4-)	1047780;11135616;8973539
ACADM	CHEBI:15525	palmitoyl-CoA
ACADM	CHEBI:57379	palmitoyl-CoA(4-)	2565344;3035565
ACADM	CHEBI:15536	pentanoyl-CoA
ACADM	CHEBI:15539	propionyl-CoA
ACADM	CHEBI:57392	propionyl-CoA(4-)	2565344
ACADM	CHEBI:57394	stearoyl-CoA(4-)
ACADM	CHEBI:10723	trans-dec-2-enoyl-CoA	13295225;3597357
ACADM	CHEBI:15471	trans-dodec-2-enoyl-CoA
ACADM	CHEBI:57330	trans-dodec-2-enoyl-CoA(4-)
ACADM	CHEBI:28706	trans-hex-2-enoyl-CoA
ACADM	CHEBI:27537	trans-oct-2-enoyl-CoA	13295225;3597357
ACADM	CHEBI:27721	trans-tetradec-2-enoyl-CoA
ACADS	CHEBI:63545	(6Z,9Z,12Z,15Z)-octadecatetraenoyl-CoA
ACADS	CHEBI:15477	2-methylbutanoyl-CoA
ACADS	CHEBI:15478	2-methylcrotonoyl-CoA
ACADS	CHEBI:16238	FAD
ACADS	CHEBI:15339	acceptor
ACADS	CHEBI:57288	acetyl-CoA(4-)	20195903;20490924;2565344;3035565
ACADS	CHEBI:57367	acryloyl-CoA(4-)	12359132;12359260;15560374;2565344;3035565;7698750;8276399
ACADS	CHEBI:57368	arachidonoyl-CoA(4-)
ACADS	CHEBI:36926	but-2-enoyl-CoA
ACADS	CHEBI:15517	butyryl-CoA
ACADS	CHEBI:57371	butyryl-CoA(4-)
ACADS	CHEBI:15473	crotonoyl-CoA	13295225;3597357
ACADS	CHEBI:57332	crotonoyl-CoA(4-)	2565344
ACADS	CHEBI:57363	gamma-linolenoyl-CoA(4-)
ACADS	CHEBI:27540	hexanoyl-CoA
ACADS	CHEBI:17499	hydrogen donor
ACADS	CHEBI:16240	hydrogen peroxide
ACADS	CHEBI:15479	isobutyryl-CoA
ACADS	CHEBI:27754	methacrylyl-CoA
ACADS	CHEBI:57386	octanoyl-CoA(4-)
ACADS	CHEBI:57379	palmitoyl-CoA(4-)	2565344;3035565
ACADS	CHEBI:57392	propionyl-CoA(4-)	2565344
ACADS	CHEBI:57394	stearoyl-CoA(4-)
ACADS	CHEBI:28706	trans-hex-2-enoyl-CoA	13295225;3597357
ACADSB	CHEBI:15478	2-methylcrotonoyl-CoA	10832746;11013134
ACADSB	CHEBI:57337	2-methylcrotonoyl-CoA(4-)	11013134
ACADSB	CHEBI:16238	FAD	10407780;1047780;11135616;8973539;9469587;9819701
ACADSB	CHEBI:57367	acryloyl-CoA(4-)	12359132;12359260;15560374;2565344;3035565;7698750;8276399
ACADSB	CHEBI:36926	but-2-enoyl-CoA
ACADSB	CHEBI:15517	butyryl-CoA
ACADSB	CHEBI:57371	butyryl-CoA(4-)
ACADSB	CHEBI:15473	crotonoyl-CoA
ACADSB	CHEBI:57332	crotonoyl-CoA(4-)	2565344
ACADSB	CHEBI:27540	hexanoyl-CoA
ACADSB	CHEBI:17499	hydrogen donor
ACADSB	CHEBI:27754	methacrylyl-CoA
ACADSB	CHEBI:61540	palmitoleoyl-CoA(4-)	1047780;11135616;8973539
ACADSB	CHEBI:28706	trans-hex-2-enoyl-CoA
ACADVL	CHEBI:28002	(3Z,6Z)-dodecadienoyl-CoA	20195903;20490924
ACADVL	CHEBI:28111	(4-hydroxy-3-methoxyphenyl)acetaldehyde	1898068
ACADVL	CHEBI:28935	(E)-hexadec-2-enoyl-CoA	13295225;1540149
ACADVL	CHEBI:61526	(E)-hexadec-2-enoyl-CoA(4-)
ACADVL	CHEBI:50577	(S)-3-hydroxyoctadecanoyl-CoA	11751554
ACADVL	CHEBI:27402	(S)-3-hydroxypalmitoyl-CoA	9510849
ACADVL	CHEBI:27466	(S)-3-hydroxytetradecanoyl-CoA	11427448
ACADVL	CHEBI:58245	2'-deoxyadenosine 5'-monophosphate(2-)	11768308
ACADVL	CHEBI:16238	FAD
ACADVL	CHEBI:57288	acetyl-CoA(4-)	20195903;20490924
ACADVL	CHEBI:57667	dADP(3-)	11768308
ACADVL	CHEBI:545959	homovanillic acid	1898068
ACADVL	CHEBI:57375	lauroyl-CoA(4-)	20195903;20490924
ACADVL	CHEBI:15532	myristoyl-CoA
ACADVL	CHEBI:57385	myristoyl-CoA(4-)	20195903;20490924
ACADVL	CHEBI:15525	palmitoyl-CoA
ACADVL	CHEBI:27721	trans-tetradec-2-enoyl-CoA
ACAT1	CHEBI:15476	2-methylacetoacetyl-CoA	5725512
ACAT1	CHEBI:57335	2-methylacetoacetyl-CoA(4-)	676035
ACAT1	CHEBI:27648	3-oxohexanoyl-CoA
ACAT1	CHEBI:15345	acetoacetyl-CoA	17371050;3709573
ACAT1	CHEBI:57286	acetoacetyl-CoA(4-)
ACAT1	CHEBI:15351	acetyl-CoA	17371050
ACAT1	CHEBI:57288	acetyl-CoA(4-)	17371050;5725512;676035
ACAT1	CHEBI:16027	adenosine 5'-monophosphate	8584017
ACAT1	CHEBI:15517	butyryl-CoA
ACAT1	CHEBI:15346	coenzyme A	3709573
ACAT1	CHEBI:57287	coenzyme A(4-)	17371050;5725512;676035
ACAT1	CHEBI:57379	palmitoyl-CoA(4-)	8584017
ACAT1	CHEBI:15539	propionyl-CoA	17371050;5725512
ACAT1	CHEBI:57392	propionyl-CoA(4-)	676035
ACAT2	CHEBI:15476	2-methylacetoacetyl-CoA
ACAT2	CHEBI:15345	acetoacetyl-CoA	15733928;7911016;9380443
ACAT2	CHEBI:57286	acetoacetyl-CoA(4-)	11108725
ACAT2	CHEBI:15351	acetyl-CoA
ACAT2	CHEBI:57288	acetyl-CoA(4-)	15733928
ACAT2	CHEBI:16027	adenosine 5'-monophosphate	8584017
ACAT2	CHEBI:15346	coenzyme A	7911016;9380443
ACAT2	CHEBI:57287	coenzyme A(4-)	11108725;15733928
ACAT2	CHEBI:57379	palmitoyl-CoA(4-)	8584017
ACAT2	CHEBI:15539	propionyl-CoA
ACE	CHEBI:31548	Epoprostenol sodium	14738173
ACE	CHEBI:2719	Ile(5)-angiotensin II
ACE	CHEBI:15551	prostaglandin E2	14738173
ACE	CHEBI:606564	prostaglandin E2(1-)	14738173
ACE	CHEBI:15552	prostaglandin I2	14738173
ACE	CHEBI:57403	prostaglandin I2(1-)	14738173
ACE2	CHEBI:17191	L-isoleucine	10969042;11815627
ACE2	CHEBI:17295	L-phenylalanine	10969042;11384769;11815627
ACE2	CHEBI:74567	Lys-Pro	11244003
ACE2	CHEBI:80131	apelin-13	10969042;11384769;11815627
ACER1	CHEBI:29067	carboxylic acid anion
ACER1	CHEBI:9254	magnesium distearate	17713573
ACER1	CHEBI:16393	sphingosine	17713573
ACER1	CHEBI:57756	sphingosine(1+)
ACER2	CHEBI:29067	carboxylic acid anion
ACER2	CHEBI:9254	magnesium distearate	16940153
ACER2	CHEBI:16393	sphingosine	16940153
ACER2	CHEBI:57756	sphingosine(1+)
ACER3	CHEBI:31488	N-acylsphinganine
ACER3	CHEBI:24654	hydroxy fatty acid
ACER3	CHEBI:9254	magnesium distearate	11356846
ACER3	CHEBI:46961	phytosphingosine	11356846
ACER3	CHEBI:16566	sphinganine
ACHE	CHEBI:2168	6-Acetylmorphine	30080993
ACHE	CHEBI:30089	acetate	11053835;11283752;1517212;1748670;18457821
ACHE	CHEBI:15366	acetic acid
ACHE	CHEBI:15355	acetylcholine	22240983;22542756
ACHE	CHEBI:55316	acetylcholine bromide	22240983;22542756
ACHE	CHEBI:2417	acetylcholine chloride	22240983;22542756
ACHE	CHEBI:15354	choline	11053835;11283752;1517212;1748670;18457821
ACHE	CHEBI:47775	high-density lipoprotein cholesterol	23688862
ACHE	CHEBI:47774	low-density lipoprotein cholesterol	23688862
ACHE	CHEBI:17303	morphine	30080993
ACHE	CHEBI:55340	morphine hydrochloride	30080993
ACHE	CHEBI:7003	morphine sulfate	30080993
ACHE	CHEBI:50731	morphine sulfate pentahydrate	30080993
ACHE	CHEBI:58097	morphine(1+)	30080993
ACLY	CHEBI:16761	ADP
ACLY	CHEBI:15422	ATP
ACLY	CHEBI:15351	acetyl-CoA	1371749;23932781;24286864
ACLY	CHEBI:57288	acetyl-CoA(4-)	2295639
ACLY	CHEBI:16947	citrate(3-)
ACLY	CHEBI:30769	citric acid
ACLY	CHEBI:15346	coenzyme A
ACLY	CHEBI:16452	oxaloacetate(2-)	2295639
ACLY	CHEBI:30744	oxaloacetic acid	1371749;2295639;23932781;24286864
ACLY	CHEBI:18367	phosphate(3-)
ACLY	CHEBI:26078	phosphoric acid
ACMSD	CHEBI:57495	2-aminomuconate 6-semialdehyde(1-)	12140278;17288562
ACMSD	CHEBI:15745	2-aminomuconic 6-semialdehyde	12140278
ACO1	CHEBI:57499	2-oxoadipate(2-)	8087205
ACO1	CHEBI:16810	2-oxoglutarate(2-)	8087205
ACO1	CHEBI:61548	D-glucopyranose 6-phosphate(2-)	16906315;7061426;7150652;8717435
ACO1	CHEBI:15562	D-threo-isocitrate(3-)	2172968
ACO1	CHEBI:151	D-threo-isocitric acid	16407072;1946430;8041788
ACO1	CHEBI:58672	L-2-aminoadipate(1-)	8087205
ACO1	CHEBI:29985	L-glutamate(1-)	8087205
ACO1	CHEBI:16383	cis-aconitate(3-)
ACO1	CHEBI:32805	cis-aconitic acid
ACO1	CHEBI:16947	citrate(3-)	10419470;17244191;17244192
ACO1	CHEBI:30769	citric acid
ACO1	CHEBI:57667	dADP(3-)	16906315;7061426;7150652;8717435
ACO1	CHEBI:16087	isocitrate(3-)	10419470;17244191;17244192
ACO1	CHEBI:30887	isocitric acid
ACO2	CHEBI:57499	2-oxoadipate(2-)	8087205
ACO2	CHEBI:16810	2-oxoglutarate(2-)	8087205
ACO2	CHEBI:61548	D-glucopyranose 6-phosphate(2-)	16906315;7061426;7150652;8717435
ACO2	CHEBI:15562	D-threo-isocitrate(3-)	9630632
ACO2	CHEBI:151	D-threo-isocitric acid	1052766;1946331
ACO2	CHEBI:58672	L-2-aminoadipate(1-)	8087205
ACO2	CHEBI:29985	L-glutamate(1-)	8087205
ACO2	CHEBI:16383	cis-aconitate(3-)	9630632
ACO2	CHEBI:32805	cis-aconitic acid
ACO2	CHEBI:16947	citrate(3-)	10419470;17244191;17244192
ACO2	CHEBI:30769	citric acid
ACO2	CHEBI:57667	dADP(3-)	16906315;7061426;7150652;8717435
ACO2	CHEBI:16087	isocitrate(3-)	10419470;17244191;17244192
ACO2	CHEBI:30887	isocitric acid
ACO2	CHEBI:61073	oxygen radical
ACO2	CHEBI:26523	reactive oxygen species
ACOT1	CHEBI:15346	coenzyme A	11696000;15638818;16423998;16934754;16940157;19170545;20338778;20470824;22465940;23700546;23901139;24732803;25002576
ACOT1	CHEBI:57287	coenzyme A(4-)	16940157
ACOT1	CHEBI:27689	decanoate	16940157
ACOT1	CHEBI:18262	dodecanoate	16940157
ACOT1	CHEBI:7896	hexadecanoate	16940157
ACOT1	CHEBI:32360	icosanoate	16940157
ACOT1	CHEBI:15904	long-chain fatty acid	11696000;15638818;16423998;16934754;16940157;19170545;20338778;20470824;22465940;23700546;23901139;24732803;25002576
ACOT1	CHEBI:59554	medium-chain fatty acid	11696000;15638818;16423998;16934754;16940157;19170545;20338778;20470824;22465940;23700546;23901139;24732803;25002576
ACOT1	CHEBI:25629	octadecanoate	16940157
ACOT1	CHEBI:30823	oleate	16940157
ACOT1	CHEBI:30807	tetradecanoate	16940157
ACOT11	CHEBI:15346	coenzyme A	11696000;15638818;16423998;16934754;16940157;19170545;20338778;20470824;22465940;23700546;23901139;24732803;25002576
ACOT11	CHEBI:15904	long-chain fatty acid	11696000;15638818;16423998;16934754;16940157;19170545;20338778;20470824;22465940;23700546;23901139;24732803;25002576
ACOT11	CHEBI:59554	medium-chain fatty acid	11696000;15638818;16423998;16934754;16940157;19170545;20338778;20470824;22465940;23700546;23901139;24732803;25002576
ACOT12	CHEBI:30089	acetate	16951743;16951744;6109001
ACOT12	CHEBI:15366	acetic acid
ACOT12	CHEBI:57288	acetyl-CoA(4-)	10843999;14086739;238571;2901103
ACOT12	CHEBI:16027	adenosine 5'-monophosphate	10843999;14086739;238571;2901103
ACOT12	CHEBI:15346	coenzyme A	11696000;15638818;16423998;16934754;16940157;19170545;20338778;20470824;22465940;23700546;23901139;24732803;25002576
ACOT12	CHEBI:57287	coenzyme A(4-)	16951743;16951744;6109001
ACOT12	CHEBI:15904	long-chain fatty acid	11696000;15638818;16423998;16934754;16940157;19170545;20338778;20470824;22465940;23700546;23901139;24732803;25002576
ACOT12	CHEBI:59554	medium-chain fatty acid	11696000;15638818;16423998;16934754;16940157;19170545;20338778;20470824;22465940;23700546;23901139;24732803;25002576
ACOT13	CHEBI:15346	coenzyme A	11696000;15638818;16423998;16934754;16940157;19170545;20338778;20470824;22465940;23700546;23901139;24732803;25002576
ACOT13	CHEBI:15904	long-chain fatty acid	11696000;15638818;16423998;16934754;16940157;19170545;20338778;20470824;22465940;23700546;23901139;24732803;25002576
ACOT13	CHEBI:59554	medium-chain fatty acid	11696000;15638818;16423998;16934754;16940157;19170545;20338778;20470824;22465940;23700546;23901139;24732803;25002576
ACOT2	CHEBI:58272	3-phosphonato-D-glycerate(3-)	16753811;216417;2537226;6252205
ACOT2	CHEBI:53487	all-cis-docosa-7,10,13,16-tetraenoic acid	10944470
ACOT2	CHEBI:23858	behenate	10092594;10578051;16103133;16940157;9153233
ACOT2	CHEBI:36234	chenodeoxycholate	10817395;10944470;11454857;11673457
ACOT2	CHEBI:28701	chenodeoxycholoyl-CoA	10817395;10944470;11454857;11673457
ACOT2	CHEBI:29747	cholate	10817395;10944470;11454857;11673457
ACOT2	CHEBI:57373	choloyl-CoA(4-)	10817395;10944470;11454857;11673457
ACOT2	CHEBI:15346	coenzyme A	16940157;20470824;22465940;22586271;22871024;23700546
ACOT2	CHEBI:57287	coenzyme A(4-)	10092594;10578051;10817395;10944470;11013297;11454857;11673457;16103133;16940157;9153233
ACOT2	CHEBI:27689	decanoate	16940157
ACOT2	CHEBI:18262	dodecanoate	16940157
ACOT2	CHEBI:7896	hexadecanoate	16940157
ACOT2	CHEBI:15756	hexadecanoic acid	10092594
ACOT2	CHEBI:32360	icosanoate	10092594;10578051;16103133;16940157;9153233
ACOT2	CHEBI:15527	icosanoyl-CoA	10092594;10578051;16103133;16940157;9153233
ACOT2	CHEBI:15904	long-chain fatty acid	16940157;20470824;22465940;22586271;22871024;23700546
ACOT2	CHEBI:59554	medium-chain fatty acid	16940157;20470824;22465940;22586271;22871024;23700546
ACOT2	CHEBI:25629	octadecanoate	10092594;10578051;16103133;16940157;9153233
ACOT2	CHEBI:30823	oleate	16940157
ACOT2	CHEBI:15525	palmitoyl-CoA
ACOT2	CHEBI:37257	phytanate	10944470
ACOT2	CHEBI:51340	pristanic acid	10944470
ACOT2	CHEBI:17272	propionate	11013297
ACOT2	CHEBI:57392	propionyl-CoA(4-)	11013297
ACOT2	CHEBI:57394	stearoyl-CoA(4-)	10092594;10578051;16103133;16940157;9153233
ACOT2	CHEBI:31014	tetracosanoate	10092594;10578051;16103133;16940157;9153233
ACOT2	CHEBI:52974	tetracosanoyl-CoA	10092594;10578051;16103133;16940157;9153233
ACOT2	CHEBI:30807	tetradecanoate	16940157
ACOT4	CHEBI:74057	(13E)-16-carboxy-Delta(13)-17,18,19,20-tetranor-leukotriene E4	11673457
ACOT4	CHEBI:74017	18-carboxy-19,20-dinor-leukotriene E4	11673457
ACOT4	CHEBI:58272	3-phosphonato-D-glycerate(3-)	16753811;216417;2537226;6252205
ACOT4	CHEBI:28364	all-cis-5,8,11,14,17-icosapentaenoic acid
ACOT4	CHEBI:28125	all-cis-docosa-4,7,10,13,16,19-hexaenoic acid
ACOT4	CHEBI:53486	all-cis-icosa-8,11,14-trienoic acid
ACOT4	CHEBI:27432	alpha-linolenic acid
ACOT4	CHEBI:15843	arachidonic acid
ACOT4	CHEBI:23858	behenate	10092594;10578051;16103133;16940157;9153233
ACOT4	CHEBI:36234	chenodeoxycholate	10817395;10944470;11454857;11673457
ACOT4	CHEBI:28701	chenodeoxycholoyl-CoA	10817395;10944470;11454857;11673457
ACOT4	CHEBI:29747	cholate	10817395;10944470;11454857;11673457
ACOT4	CHEBI:57373	choloyl-CoA(4-)	10817395;10944470;11454857;11673457
ACOT4	CHEBI:15346	coenzyme A	11673457;16940157
ACOT4	CHEBI:57287	coenzyme A(4-)	10092594;10578051;10817395;10944470;11013297;11454857;11673457;15007068;16103133;16940157;18538142;9153233
ACOT4	CHEBI:27689	decanoate	16940157
ACOT4	CHEBI:18262	dodecanoate	16940157
ACOT4	CHEBI:28661	gamma-linolenic acid
ACOT4	CHEBI:7896	hexadecanoate	16940157
ACOT4	CHEBI:32360	icosanoate	10092594;10578051;16103133;16940157;9153233
ACOT4	CHEBI:15527	icosanoyl-CoA	10092594;10578051;16103133;16940157;9153233
ACOT4	CHEBI:17351	linoleic acid
ACOT4	CHEBI:15904	long-chain fatty acid	11673457;16940157
ACOT4	CHEBI:59554	medium-chain fatty acid	11673457;16940157
ACOT4	CHEBI:25629	octadecanoate	10092594;10578051;16103133;16940157;9153233
ACOT4	CHEBI:30823	oleate	16940157
ACOT4	CHEBI:16196	oleic acid
ACOT4	CHEBI:17272	propionate	11013297
ACOT4	CHEBI:57392	propionyl-CoA(4-)	11013297
ACOT4	CHEBI:57394	stearoyl-CoA(4-)	10092594;10578051;16103133;16940157;9153233
ACOT4	CHEBI:30031	succinate(2-)	15007068;16940157;18538142
ACOT4	CHEBI:31014	tetracosanoate	10092594;10578051;16103133;16940157;9153233
ACOT4	CHEBI:52974	tetracosanoyl-CoA	10092594;10578051;16103133;16940157;9153233
ACOT4	CHEBI:30807	tetradecanoate	16940157
ACOT7	CHEBI:18435	(+)-7-isojasmonic acid
ACOT7	CHEBI:71590	(3E,5Z)-tetradecadienoate
ACOT7	CHEBI:71627	2,3,4-saturated fatty acid(1-)
ACOT7	CHEBI:58272	3-phosphonato-D-glycerate(3-)	16753811;216417;2537226;6252205
ACOT7	CHEBI:23858	behenate	10092594;10578051;16103133;16940157;9153233
ACOT7	CHEBI:29067	carboxylic acid anion
ACOT7	CHEBI:36234	chenodeoxycholate	10817395;10944470;11454857;11673457
ACOT7	CHEBI:28701	chenodeoxycholoyl-CoA	10817395;10944470;11454857;11673457
ACOT7	CHEBI:29747	cholate	10817395;10944470;11454857;11673457
ACOT7	CHEBI:57373	choloyl-CoA(4-)	10817395;10944470;11454857;11673457
ACOT7	CHEBI:15346	coenzyme A	11696000;15638818;16423998;16934754;16940157;19170545;20338778;20470824;22465940;23700546;23901139;24732803;25002576
ACOT7	CHEBI:57287	coenzyme A(4-)	10092594;10578051;10817395;10944470;11013297;11454857;11673457;16103133;16940157;9153233
ACOT7	CHEBI:27689	decanoate
ACOT7	CHEBI:18262	dodecanoate
ACOT7	CHEBI:7896	hexadecanoate
ACOT7	CHEBI:32360	icosanoate	10092594;10578051;16103133;16940157;9153233
ACOT7	CHEBI:15527	icosanoyl-CoA	10092594;10578051;16103133;16940157;9153233
ACOT7	CHEBI:15904	long-chain fatty acid	11696000;15638818;16423998;16934754;16940157;19170545;20338778;20470824;22465940;23700546;23901139;24732803;25002576
ACOT7	CHEBI:59554	medium-chain fatty acid	11696000;15638818;16423998;16934754;16940157;19170545;20338778;20470824;22465940;23700546;23901139;24732803;25002576
ACOT7	CHEBI:25629	octadecanoate	10092594;10578051;16103133;16940157;9153233
ACOT7	CHEBI:17272	propionate	11013297
ACOT7	CHEBI:57392	propionyl-CoA(4-)	11013297
ACOT7	CHEBI:57394	stearoyl-CoA(4-)	10092594;10578051;16103133;16940157;9153233
ACOT7	CHEBI:31014	tetracosanoate	10092594;10578051;16103133;16940157;9153233
ACOT7	CHEBI:52974	tetracosanoyl-CoA	10092594;10578051;16103133;16940157;9153233
ACOT7	CHEBI:30807	tetradecanoate
ACOT8	CHEBI:74057	(13E)-16-carboxy-Delta(13)-17,18,19,20-tetranor-leukotriene E4	11673457
ACOT8	CHEBI:74017	18-carboxy-19,20-dinor-leukotriene E4	11673457
ACOT8	CHEBI:71627	2,3,4-saturated fatty acid(1-)
ACOT8	CHEBI:15494	3alpha,7alpha-dihydroxy-5beta-cholestan-26-oyl-CoA	1121274;12543708;3746130;6378901
ACOT8	CHEBI:15366	acetic acid	10092594;16756494
ACOT8	CHEBI:30832	adipic acid	15007068;18538142
ACOT8	CHEBI:28125	all-cis-docosa-4,7,10,13,16,19-hexaenoic acid	12897190;18538142
ACOT8	CHEBI:23858	behenate	10092594;10578051;16103133;16940157;9153233
ACOT8	CHEBI:36234	chenodeoxycholate	10817395;10944470;11454857;11673457
ACOT8	CHEBI:28701	chenodeoxycholoyl-CoA	10817395;10944470;1121274;11454857;11673457;12543708;3746130;6378901
ACOT8	CHEBI:29747	cholate	10817395;10944470;11454857;11673457
ACOT8	CHEBI:16359	cholic acid	10092594;11673457;12543708
ACOT8	CHEBI:57373	choloyl-CoA(4-)	10817395;10944470;11454857;11673457
ACOT8	CHEBI:15346	coenzyme A	10092594;11673457;12543708;12897190;16756494;16940157;18538142
ACOT8	CHEBI:57287	coenzyme A(4-)	10092594;10578051;10817395;10944470;11013297;1121274;11454857;11673457;12543708;15007068;16103133;16940157;18538142;3746130;6378901;9153233
ACOT8	CHEBI:4676	dodecanedioic acid	15007068;18538142
ACOT8	CHEBI:7896	hexadecanoate
ACOT8	CHEBI:15756	hexadecanoic acid	10092594
ACOT8	CHEBI:32360	icosanoate	10092594;10578051;16103133;16940157;9153233
ACOT8	CHEBI:15527	icosanoyl-CoA	10092594;10578051;16103133;16940157;9153233
ACOT8	CHEBI:15904	long-chain fatty acid	11673457;16940157
ACOT8	CHEBI:59554	medium-chain fatty acid	11673457;16940157
ACOT8	CHEBI:25629	octadecanoate	10092594;10578051;16103133;16940157;9153233
ACOT8	CHEBI:17272	propionate	11013297
ACOT8	CHEBI:57392	propionyl-CoA(4-)	11013297;1121274;12543708;3746130;6378901
ACOT8	CHEBI:41865	sebacic acid	15007068;18538142
ACOT8	CHEBI:57394	stearoyl-CoA(4-)	10092594;10578051;16103133;16940157;9153233
ACOT8	CHEBI:9300	suberic acid	15007068;18538142
ACOT8	CHEBI:30031	succinate(2-)	15007068;18538142
ACOT8	CHEBI:31014	tetracosanoate	10092594;10578051;16103133;16940157;9153233
ACOT8	CHEBI:52974	tetracosanoyl-CoA	10092594;10578051;16103133;16940157;9153233
ACOT8	CHEBI:10729	trans-Hexadec-2-enoyl-[acp]	7567999
ACOX1	CHEBI:28387	(2-trans,6-cis)-dodeca-2,6-dienoyl-CoA	11356164;7775433
ACOX1	CHEBI:65139	(2E,6Z,9Z,12Z,15Z,18Z,21Z)-tetracosaheptaenoyl-CoA	11500517;11734571;8656081
ACOX1	CHEBI:28002	(3Z,6Z)-dodecadienoyl-CoA	20558530
ACOX1	CHEBI:76450	(4Z,7Z,10Z,13Z,16Z)-docosapentaenoyl-CoA
ACOX1	CHEBI:65132	(4Z,7Z,10Z,13Z,16Z,19Z)-docosahexaenoyl-CoA
ACOX1	CHEBI:63545	(6Z,9Z,12Z,15Z)-octadecatetraenoyl-CoA
ACOX1	CHEBI:63541	(7Z,10Z,13Z,16Z,19Z)-docosapentaenoyl-CoA
ACOX1	CHEBI:63803	(E)-2,3-didehydropristanoyl-CoA	11356164;9271077
ACOX1	CHEBI:61526	(E)-hexadec-2-enoyl-CoA(4-)	7876265;8159712
ACOX1	CHEBI:58245	2'-deoxyadenosine 5'-monophosphate(2-)	11768308
ACOX1	CHEBI:27505	3alpha,7alpha,12alpha-trihydroxy-5beta-cholest-24-en-26-oyl-CoA	10709654
ACOX1	CHEBI:16238	FAD	10407780;1047780;11135616;11356167;8973539
ACOX1	CHEBI:57288	acetyl-CoA(4-)	10709653;11124748;11296696;11330072;11356164;11411544;12651823;15060085;16766224;20558530;20626744;3821403;7876265;9827430
ACOX1	CHEBI:34528	adipoyl-CoA	15060085;9827430
ACOX1	CHEBI:57368	arachidonoyl-CoA(4-)
ACOX1	CHEBI:57371	butyryl-CoA(4-)	11356164
ACOX1	CHEBI:58543	cis-dodec-3-enoyl-CoA(4-)	10709653;11296696;11330072;16766224
ACOX1	CHEBI:57667	dADP(3-)	11768308
ACOX1	CHEBI:61430	decanoyl-CoA(4-)	11411544
ACOX1	CHEBI:57363	gamma-linolenoyl-CoA(4-)
ACOX1	CHEBI:16240	hydrogen peroxide	10407780;10709653;10709654;11124748;11296696;11330072;11356164;11356170;11368003;11411544;11500517;11734209;11734571;12054595;12651823;15060085;16766224;17458872;18536048;20558530;20626744;3821403;7649996;7775433;7876265;8159712;8656081;9271077;9827430;9862787
ACOX1	CHEBI:15527	icosanoyl-CoA	11124748
ACOX1	CHEBI:57375	lauroyl-CoA(4-)	11411544
ACOX1	CHEBI:57385	myristoyl-CoA(4-)	11411544;7876265
ACOX1	CHEBI:57386	octanoyl-CoA(4-)	11411544
ACOX1	CHEBI:61540	palmitoleoyl-CoA(4-)	1047780;11135616;8973539
ACOX1	CHEBI:57379	palmitoyl-CoA(4-)
ACOX1	CHEBI:57394	stearoyl-CoA(4-)
ACOX1	CHEBI:57292	succinyl-CoA(5-)	15060085;9827430
ACOX1	CHEBI:52974	tetracosanoyl-CoA
ACOX1	CHEBI:50998	trans-2-enoyl-CoA
ACOX1	CHEBI:52975	trans-2-hexacosenoyl-CoA	17458872;7876265
ACOX2	CHEBI:28387	(2-trans,6-cis)-dodeca-2,6-dienoyl-CoA	11356164;7775433
ACOX2	CHEBI:81017	(25S)-3alpha,7alpha,12alpha-Trihydroxy-5beta-cholestan-26-oyl-CoA
ACOX2	CHEBI:81019	(25S)-3alpha,7alpha-Dihydroxy-5beta-cholestanoyl-CoA
ACOX2	CHEBI:63803	(E)-2,3-didehydropristanoyl-CoA	11356164;15599942;8387517;8943006;9271077
ACOX2	CHEBI:27505	3alpha,7alpha,12alpha-trihydroxy-5beta-cholest-24-en-26-oyl-CoA	10709654;8387517;8943006
ACOX2	CHEBI:27403	3alpha,7alpha,24-trihydroxy-5beta-cholestan-26-oyl-CoA	11181649
ACOX2	CHEBI:27393	3alpha,7alpha-dihydroxy-5beta-cholest-24-enoyl-CoA	8387517;8943006
ACOX2	CHEBI:16238	FAD	11181649
ACOX2	CHEBI:15339	acceptor
ACOX2	CHEBI:15022	electron donor
ACOX2	CHEBI:17499	hydrogen donor
ACOX2	CHEBI:16240	hydrogen peroxide	10407780;10709654;11356164;11368003;11734209;12054595;15599942;7649996;7775433;8387517;8943006;9271077;9862787
ACOX3	CHEBI:28387	(2-trans,6-cis)-dodeca-2,6-dienoyl-CoA	11356164;7775433
ACOX3	CHEBI:80481	(2E,6Z,9Z,12Z,15Z,18Z)-Tetracosahexa-2,6,9,12,15,18-enoyl-CoA
ACOX3	CHEBI:80480	(2E,6Z,9Z,12Z,15Z,18Z,21Z)-Tetracosahepta-2,6,9,12,15,18,21-enoyl-CoA
ACOX3	CHEBI:63546	(6Z,9Z,12Z,15Z,18Z)-tetracosapentaenoyl-CoA
ACOX3	CHEBI:63540	(6Z,9Z,12Z,15Z,18Z,21Z)-tetracosahexaenoyl-CoA
ACOX3	CHEBI:139105	(9S,13S)-1a,1b-dinor-10,11-dihydro-12-oxo-15-phytoenoyl-CoA
ACOX3	CHEBI:63803	(E)-2,3-didehydropristanoyl-CoA	11356164;15599942;8387517;8943006;9271077
ACOX3	CHEBI:28935	(E)-hexadec-2-enoyl-CoA
ACOX3	CHEBI:58245	2'-deoxyadenosine 5'-monophosphate(2-)	11768308
ACOX3	CHEBI:27505	3alpha,7alpha,12alpha-trihydroxy-5beta-cholest-24-en-26-oyl-CoA	10709654
ACOX3	CHEBI:16238	FAD	10407780;1047780;11135616;11356167;8973539
ACOX3	CHEBI:80456	OPC4-CoA
ACOX3	CHEBI:80448	OPC8-CoA
ACOX3	CHEBI:57288	acetyl-CoA(4-)	11591435;12814641;15599942;1679347;7487879;8188243
ACOX3	CHEBI:36926	but-2-enoyl-CoA
ACOX3	CHEBI:15517	butyryl-CoA
ACOX3	CHEBI:57667	dADP(3-)	11768308
ACOX3	CHEBI:28493	decanoyl-CoA
ACOX3	CHEBI:27540	hexanoyl-CoA
ACOX3	CHEBI:16240	hydrogen peroxide	10407780;10709654;11356164;11368003;11591435;11734209;12054595;12814641;15599942;1679347;7487879;7649996;7775433;8188243;8387517;8943006;9271077;9862787
ACOX3	CHEBI:15521	lauroyl-CoA
ACOX3	CHEBI:15532	myristoyl-CoA
ACOX3	CHEBI:15533	octanoyl-CoA
ACOX3	CHEBI:61540	palmitoleoyl-CoA(4-)	1047780;11135616;8973539
ACOX3	CHEBI:15525	palmitoyl-CoA
ACOX3	CHEBI:57392	propionyl-CoA(4-)	11591435;12814641;15599942;1679347;7487879;8188243
ACOX3	CHEBI:80457	trans-2-Enoyl-OPC4-CoA
ACOX3	CHEBI:80453	trans-2-Enoyl-OPC6-CoA
ACOX3	CHEBI:80449	trans-2-Enoyl-OPC8-CoA
ACOX3	CHEBI:50998	trans-2-enoyl-CoA
ACOX3	CHEBI:10723	trans-dec-2-enoyl-CoA
ACOX3	CHEBI:15471	trans-dodec-2-enoyl-CoA
ACOX3	CHEBI:28706	trans-hex-2-enoyl-CoA
ACOX3	CHEBI:27537	trans-oct-2-enoyl-CoA
ACOX3	CHEBI:27721	trans-tetradec-2-enoyl-CoA
ACP4	CHEBI:30879	alcohol
ACP4	CHEBI:18367	phosphate(3-)
ACP4	CHEBI:26078	phosphoric acid
ACP7	CHEBI:30879	alcohol
ACP7	CHEBI:18367	phosphate(3-)
ACP7	CHEBI:26078	phosphoric acid
ACSBG1	CHEBI:71626	2,3,4-saturated fatty acyl CoA(4-)
ACSBG1	CHEBI:16027	adenosine 5'-monophosphate	10954726;12975357;16371355
ACSBG1	CHEBI:57383	linoleoyl-CoA(4-)
ACSBG1	CHEBI:33184	long-chain fatty acyl-CoA
ACSBG1	CHEBI:57386	octanoyl-CoA(4-)
ACSBG1	CHEBI:57379	palmitoyl-CoA(4-)
ACSBG1	CHEBI:61910	very long-chain fatty acyl-CoA	10954726;12975357;16371355
ACSBG2	CHEBI:71626	2,3,4-saturated fatty acyl CoA(4-)
ACSBG2	CHEBI:16027	adenosine 5'-monophosphate	10954726;12975357;16371355;16868315;17762044
ACSBG2	CHEBI:57383	linoleoyl-CoA(4-)
ACSBG2	CHEBI:33184	long-chain fatty acyl-CoA
ACSBG2	CHEBI:57386	octanoyl-CoA(4-)
ACSBG2	CHEBI:57379	palmitoyl-CoA(4-)
ACSBG2	CHEBI:61910	very long-chain fatty acyl-CoA	10954726;12975357;16371355
ACSF2	CHEBI:16027	adenosine 5'-monophosphate	17762044
ACSF2	CHEBI:61907	medium-chain fatty acyl-CoA	17762044
ACSF3	CHEBI:16027	adenosine 5'-monophosphate	15469937;17762044
ACSF3	CHEBI:61910	very long-chain fatty acyl-CoA	15469937;17762044
ACSL1	CHEBI:32392	(15Z)-tetracosenoate	15292367
ACSL1	CHEBI:74142	(15Z)-tetracosenoyl-CoA	15292367
ACSL1	CHEBI:76450	(4Z,7Z,10Z,13Z,16Z)-docosapentaenoyl-CoA	15292367
ACSL1	CHEBI:65132	(4Z,7Z,10Z,13Z,16Z,19Z)-docosahexaenoyl-CoA	15292367
ACSL1	CHEBI:63545	(6Z,9Z,12Z,15Z)-octadecatetraenoyl-CoA	15292367
ACSL1	CHEBI:63546	(6Z,9Z,12Z,15Z,18Z)-tetracosapentaenoyl-CoA	15292367
ACSL1	CHEBI:63540	(6Z,9Z,12Z,15Z,18Z,21Z)-tetracosahexaenoyl-CoA	15292367
ACSL1	CHEBI:53488	(7Z,10Z,13Z,16Z,19Z)-docosapentaenoic acid	15292367
ACSL1	CHEBI:63541	(7Z,10Z,13Z,16Z,19Z)-docosapentaenoyl-CoA	15292367
ACSL1	CHEBI:63548	(9Z,12Z,15Z,18Z)-tetracosatetraenoyl-CoA	15292367
ACSL1	CHEBI:80359	(9Z,12Z,15Z,18Z,21Z)-Tetracosaheptaenoyl-CoA	15292367
ACSL1	CHEBI:71626	2,3,4-saturated fatty acyl CoA(4-)	10548543
ACSL1	CHEBI:28542	2-deoxy-D-ribofuranose 1-phosphate
ACSL1	CHEBI:134517	20-carboxyleukotriene E4	9784915
ACSL1	CHEBI:78357	9,17-dioxo-1,2,3,4,10,19-hexanorandrostan-5-oyl-CoA(4-)
ACSL1	CHEBI:16761	ADP
ACSL1	CHEBI:15422	ATP
ACSL1	CHEBI:30616	ATP(4-)
ACSL1	CHEBI:61548	D-glucopyranose 6-phosphate(2-)	16906315;7061426;7150652;8717435
ACSL1	CHEBI:79273	Delta(4)-dafachronoyl-CoA
ACSL1	CHEBI:78359	Delta(4)-dafachronoyl-CoA(4-)
ACSL1	CHEBI:58280	IDP(3-)	16906315;7061426;7150652;8717435
ACSL1	CHEBI:16027	adenosine 5'-monophosphate	10479480;10548543;10675551;11060359;11356164;11707336;15292367;1531127;17379924;17681178;18024425;20480548;7061494;9784915
ACSL1	CHEBI:53487	all-cis-docosa-7,10,13,16-tetraenoic acid	15292367
ACSL1	CHEBI:53486	all-cis-icosa-8,11,14-trienoic acid	15292367
ACSL1	CHEBI:27979	all-cis-icosa-8,11,14-trienoyl-CoA	15292367
ACSL1	CHEBI:32389	all-cis-octadeca-6,9,12,15-tetraenoic acid	15292367
ACSL1	CHEBI:32387	alpha-linolenate	10479480;15292367;9784915
ACSL1	CHEBI:51985	alpha-linolenoyl-CoA	10479480;15292367;7061494;9784915
ACSL1	CHEBI:32395	arachidonate	15292367
ACSL1	CHEBI:57368	arachidonoyl-CoA(4-)	10548543;15292367
ACSL1	CHEBI:31013	cerotate	15292367
ACSL1	CHEBI:57287	coenzyme A(4-)	10479480;10675551;11060359;11356164;11707336;15292367;9784915
ACSL1	CHEBI:18361	diphosphate(4-)
ACSL1	CHEBI:36005	docosahexaenoic acid	15292367
ACSL1	CHEBI:30825	elaidate	15292367
ACSL1	CHEBI:32391	gamma-linolenate	15292367
ACSL1	CHEBI:57363	gamma-linolenoyl-CoA(4-)	15292367
ACSL1	CHEBI:52966	hexacosanoyl-CoA	15292367
ACSL1	CHEBI:64868	hexacosanoyl-CoA(4-)
ACSL1	CHEBI:32360	icosanoate	15292367
ACSL1	CHEBI:15527	icosanoyl-CoA	15292367
ACSL1	CHEBI:36033	icosatetraenoic acid	15292367
ACSL1	CHEBI:30245	linoleate	10479480;10675551;11707336;15292367;9784915
ACSL1	CHEBI:15530	linoleoyl-CoA	18024425;20480548;7061494
ACSL1	CHEBI:57383	linoleoyl-CoA(4-)	17077510
ACSL1	CHEBI:33184	long-chain fatty acyl-CoA	10548543
ACSL1	CHEBI:32366	margarate	15292367
ACSL1	CHEBI:57386	octanoyl-CoA(4-)	17077510
ACSL1	CHEBI:15534	oleoyl-CoA	10548543
ACSL1	CHEBI:32372	palmitoleate	10479480;9784915
ACSL1	CHEBI:61540	palmitoleoyl-CoA(4-)	10479480;9784915
ACSL1	CHEBI:15525	palmitoyl-CoA	10548543;17379924;17681178
ACSL1	CHEBI:57379	palmitoyl-CoA(4-)	10548543;1531127
ACSL1	CHEBI:78795	pentadecanoate	15292367
ACSL1	CHEBI:15538	phytanoyl-CoA	8978480
ACSL1	CHEBI:15541	stearoyl-CoA
ACSL1	CHEBI:57394	stearoyl-CoA(4-)
ACSL1	CHEBI:31014	tetracosanoate	15292367
ACSL1	CHEBI:52974	tetracosanoyl-CoA	15292367
ACSL1	CHEBI:50570	trans-2-octadecenoyl-CoA	15292367
ACSL1	CHEBI:30828	trans-vaccenate(1-)	15292367
ACSL3	CHEBI:74142	(15Z)-tetracosenoyl-CoA
ACSL3	CHEBI:71626	2,3,4-saturated fatty acyl CoA(4-)
ACSL3	CHEBI:134517	20-carboxyleukotriene E4	9784915
ACSL3	CHEBI:78357	9,17-dioxo-1,2,3,4,10,19-hexanorandrostan-5-oyl-CoA(4-)
ACSL3	CHEBI:15422	ATP
ACSL3	CHEBI:30616	ATP(4-)
ACSL3	CHEBI:61548	D-glucopyranose 6-phosphate(2-)	16906315;7061426;7150652;8717435
ACSL3	CHEBI:79273	Delta(4)-dafachronoyl-CoA
ACSL3	CHEBI:78359	Delta(4)-dafachronoyl-CoA(4-)
ACSL3	CHEBI:58280	IDP(3-)	16906315;7061426;7150652;8717435
ACSL3	CHEBI:16027	adenosine 5'-monophosphate	10479480;10548543;10675551;11060359;11356164;11707336;11889465;12525535;15292367;1531127;17379924;17681178;18003621;28193492;9784915
ACSL3	CHEBI:32387	alpha-linolenate	10479480;9784915
ACSL3	CHEBI:51985	alpha-linolenoyl-CoA	10479480;9784915
ACSL3	CHEBI:32395	arachidonate	15292367
ACSL3	CHEBI:15514	arachidonoyl-CoA	11889465;12525535;18003621
ACSL3	CHEBI:57368	arachidonoyl-CoA(4-)	15292367
ACSL3	CHEBI:57287	coenzyme A(4-)	10479480;10675551;11060359;11356164;11707336;15292367;9784915
ACSL3	CHEBI:33019	diphosphate(3-)	28193492
ACSL3	CHEBI:30245	linoleate	10479480;10675551;11707336;9784915
ACSL3	CHEBI:57383	linoleoyl-CoA(4-)
ACSL3	CHEBI:33184	long-chain fatty acyl-CoA
ACSL3	CHEBI:32366	margarate	15292367
ACSL3	CHEBI:57385	myristoyl-CoA(4-)
ACSL3	CHEBI:57386	octanoyl-CoA(4-)
ACSL3	CHEBI:15534	oleoyl-CoA
ACSL3	CHEBI:32372	palmitoleate	10479480;9784915
ACSL3	CHEBI:61540	palmitoleoyl-CoA(4-)	10479480;9784915
ACSL3	CHEBI:15525	palmitoyl-CoA	10548543;17379924;17681178;28193492
ACSL3	CHEBI:57379	palmitoyl-CoA(4-)	1531127
ACSL3	CHEBI:78795	pentadecanoate	15292367
ACSL3	CHEBI:57394	stearoyl-CoA(4-)
ACSL4	CHEBI:74142	(15Z)-tetracosenoyl-CoA
ACSL4	CHEBI:71626	2,3,4-saturated fatty acyl CoA(4-)
ACSL4	CHEBI:134517	20-carboxyleukotriene E4	9784915
ACSL4	CHEBI:78357	9,17-dioxo-1,2,3,4,10,19-hexanorandrostan-5-oyl-CoA(4-)
ACSL4	CHEBI:15422	ATP
ACSL4	CHEBI:30616	ATP(4-)
ACSL4	CHEBI:61548	D-glucopyranose 6-phosphate(2-)	16906315;7061426;7150652;8717435
ACSL4	CHEBI:79273	Delta(4)-dafachronoyl-CoA
ACSL4	CHEBI:78359	Delta(4)-dafachronoyl-CoA(4-)
ACSL4	CHEBI:58280	IDP(3-)	16906315;7061426;7150652;8717435
ACSL4	CHEBI:16027	adenosine 5'-monophosphate	10479480;10675551;11060359;11356164;11707336;11889465;12525535;15292367;18003621;28193492;9784915
ACSL4	CHEBI:32387	alpha-linolenate	10479480;9784915
ACSL4	CHEBI:51985	alpha-linolenoyl-CoA	10479480;9784915
ACSL4	CHEBI:32395	arachidonate	15292367
ACSL4	CHEBI:15514	arachidonoyl-CoA	11889465;12525535;18003621
ACSL4	CHEBI:57368	arachidonoyl-CoA(4-)	15292367
ACSL4	CHEBI:15346	coenzyme A
ACSL4	CHEBI:57287	coenzyme A(4-)	10479480;10675551;11060359;11356164;11707336;15292367;9784915
ACSL4	CHEBI:33019	diphosphate(3-)	28193492
ACSL4	CHEBI:15756	hexadecanoic acid
ACSL4	CHEBI:30245	linoleate	10479480;10675551;11707336;9784915
ACSL4	CHEBI:57383	linoleoyl-CoA(4-)
ACSL4	CHEBI:33184	long-chain fatty acyl-CoA
ACSL4	CHEBI:32366	margarate	15292367
ACSL4	CHEBI:57386	octanoyl-CoA(4-)
ACSL4	CHEBI:15534	oleoyl-CoA
ACSL4	CHEBI:32372	palmitoleate	10479480;9784915
ACSL4	CHEBI:61540	palmitoleoyl-CoA(4-)	10479480;9784915
ACSL4	CHEBI:15525	palmitoyl-CoA	28193492
ACSL4	CHEBI:57379	palmitoyl-CoA(4-)
ACSL4	CHEBI:78795	pentadecanoate	15292367
ACSL5	CHEBI:74142	(15Z)-tetracosenoyl-CoA
ACSL5	CHEBI:71626	2,3,4-saturated fatty acyl CoA(4-)
ACSL5	CHEBI:134517	20-carboxyleukotriene E4	9784915
ACSL5	CHEBI:78357	9,17-dioxo-1,2,3,4,10,19-hexanorandrostan-5-oyl-CoA(4-)
ACSL5	CHEBI:15422	ATP
ACSL5	CHEBI:30616	ATP(4-)
ACSL5	CHEBI:61548	D-glucopyranose 6-phosphate(2-)	16906315;7061426;7150652;8717435
ACSL5	CHEBI:79273	Delta(4)-dafachronoyl-CoA
ACSL5	CHEBI:78359	Delta(4)-dafachronoyl-CoA(4-)
ACSL5	CHEBI:58280	IDP(3-)	16906315;7061426;7150652;8717435
ACSL5	CHEBI:16027	adenosine 5'-monophosphate	10479480;10548543;10675551;11060359;11356164;11707336;15060085;1531127;17379924;17681178;9784915
ACSL5	CHEBI:32387	alpha-linolenate	10479480;9784915
ACSL5	CHEBI:51985	alpha-linolenoyl-CoA	10479480;9784915
ACSL5	CHEBI:57287	coenzyme A(4-)	10479480;10675551;11060359;11356164;11707336;9784915
ACSL5	CHEBI:30245	linoleate	10479480;10675551;11707336;9784915
ACSL5	CHEBI:57383	linoleoyl-CoA(4-)
ACSL5	CHEBI:33184	long-chain fatty acyl-CoA
ACSL5	CHEBI:57386	octanoyl-CoA(4-)
ACSL5	CHEBI:15534	oleoyl-CoA
ACSL5	CHEBI:32372	palmitoleate	10479480;9784915
ACSL5	CHEBI:61540	palmitoleoyl-CoA(4-)	10479480;9784915
ACSL5	CHEBI:15525	palmitoyl-CoA	10548543;17379924;17681178
ACSL5	CHEBI:57379	palmitoyl-CoA(4-)	1531127
ACSL5	CHEBI:57394	stearoyl-CoA(4-)
ACSL6	CHEBI:74142	(15Z)-tetracosenoyl-CoA
ACSL6	CHEBI:71626	2,3,4-saturated fatty acyl CoA(4-)
ACSL6	CHEBI:78357	9,17-dioxo-1,2,3,4,10,19-hexanorandrostan-5-oyl-CoA(4-)
ACSL6	CHEBI:15422	ATP
ACSL6	CHEBI:30616	ATP(4-)
ACSL6	CHEBI:79273	Delta(4)-dafachronoyl-CoA
ACSL6	CHEBI:78359	Delta(4)-dafachronoyl-CoA(4-)
ACSL6	CHEBI:16027	adenosine 5'-monophosphate	10548543;17379924;17681178
ACSL6	CHEBI:32387	alpha-linolenate
ACSL6	CHEBI:57287	coenzyme A(4-)
ACSL6	CHEBI:57383	linoleoyl-CoA(4-)
ACSL6	CHEBI:33184	long-chain fatty acyl-CoA
ACSL6	CHEBI:57386	octanoyl-CoA(4-)
ACSL6	CHEBI:15534	oleoyl-CoA
ACSL6	CHEBI:15525	palmitoyl-CoA	10548543;17379924;17681178
ACSM1	CHEBI:78357	9,17-dioxo-1,2,3,4,10,19-hexanorandrostan-5-oyl-CoA(4-)
ACSM1	CHEBI:15422	ATP
ACSM1	CHEBI:30616	ATP(4-)
ACSM1	CHEBI:79273	Delta(4)-dafachronoyl-CoA
ACSM1	CHEBI:78359	Delta(4)-dafachronoyl-CoA(4-)
ACSM1	CHEBI:17984	acyl-CoA
ACSM1	CHEBI:16027	adenosine 5'-monophosphate	10434065;11470804;12616642;3297476
ACSM1	CHEBI:32387	alpha-linolenate
ACSM1	CHEBI:15515	benzoyl-CoA	10434065;11470804;12616642
ACSM1	CHEBI:15517	butyryl-CoA
ACSM1	CHEBI:57371	butyryl-CoA(4-)	11470804;3297476
ACSM1	CHEBI:57287	coenzyme A(4-)
ACSM1	CHEBI:15521	lauroyl-CoA
ACSM1	CHEBI:57383	linoleoyl-CoA(4-)
ACSM1	CHEBI:15534	oleoyl-CoA
ACSM1	CHEBI:15537	phenylacetyl-CoA	10434065;11470804;12616642
ACSM2A	CHEBI:32587	2-hydroxybenzoyl-CoA	12616642;5862532
ACSM2A	CHEBI:17984	acyl-CoA
ACSM2A	CHEBI:16027	adenosine 5'-monophosphate	12616642;5862532
ACSM2B	CHEBI:32587	2-hydroxybenzoyl-CoA	12616642;5862532
ACSM2B	CHEBI:17984	acyl-CoA
ACSM2B	CHEBI:16027	adenosine 5'-monophosphate	10434065;11470804;12616642;5862532
ACSM2B	CHEBI:15515	benzoyl-CoA	10434065;11470804;12616642
ACSM2B	CHEBI:15537	phenylacetyl-CoA	10434065;11470804;12616642
ACSM3	CHEBI:78357	9,17-dioxo-1,2,3,4,10,19-hexanorandrostan-5-oyl-CoA(4-)
ACSM3	CHEBI:15422	ATP
ACSM3	CHEBI:30616	ATP(4-)
ACSM3	CHEBI:79273	Delta(4)-dafachronoyl-CoA
ACSM3	CHEBI:78359	Delta(4)-dafachronoyl-CoA(4-)
ACSM3	CHEBI:17984	acyl-CoA
ACSM3	CHEBI:16027	adenosine 5'-monophosphate	11470804;11772874;17278971;18192838;7907320
ACSM3	CHEBI:32387	alpha-linolenate
ACSM3	CHEBI:15517	butyryl-CoA	11470804;11772874;17278971;18192838;7907320
ACSM3	CHEBI:57287	coenzyme A(4-)
ACSM3	CHEBI:57383	linoleoyl-CoA(4-)
ACSM3	CHEBI:15534	oleoyl-CoA
ACSM4	CHEBI:32587	2-hydroxybenzoyl-CoA	12616642;5862532
ACSM4	CHEBI:78357	9,17-dioxo-1,2,3,4,10,19-hexanorandrostan-5-oyl-CoA(4-)
ACSM4	CHEBI:15422	ATP
ACSM4	CHEBI:30616	ATP(4-)
ACSM4	CHEBI:79273	Delta(4)-dafachronoyl-CoA
ACSM4	CHEBI:78359	Delta(4)-dafachronoyl-CoA(4-)
ACSM4	CHEBI:17984	acyl-CoA
ACSM4	CHEBI:16027	adenosine 5'-monophosphate	12616642;5862532
ACSM4	CHEBI:32387	alpha-linolenate
ACSM4	CHEBI:57287	coenzyme A(4-)
ACSM4	CHEBI:57383	linoleoyl-CoA(4-)
ACSM4	CHEBI:15534	oleoyl-CoA
ACSM5	CHEBI:32587	2-hydroxybenzoyl-CoA	12616642;5862532
ACSM5	CHEBI:78357	9,17-dioxo-1,2,3,4,10,19-hexanorandrostan-5-oyl-CoA(4-)
ACSM5	CHEBI:15422	ATP
ACSM5	CHEBI:30616	ATP(4-)
ACSM5	CHEBI:79273	Delta(4)-dafachronoyl-CoA
ACSM5	CHEBI:78359	Delta(4)-dafachronoyl-CoA(4-)
ACSM5	CHEBI:15366	acetic acid
ACSM5	CHEBI:15351	acetyl-CoA
ACSM5	CHEBI:17984	acyl-CoA
ACSM5	CHEBI:16027	adenosine 5'-monophosphate	12616642;5862532
ACSM5	CHEBI:32387	alpha-linolenate
ACSM5	CHEBI:30772	butyric acid
ACSM5	CHEBI:15517	butyryl-CoA
ACSM5	CHEBI:15346	coenzyme A
ACSM5	CHEBI:57287	coenzyme A(4-)
ACSM5	CHEBI:57383	linoleoyl-CoA(4-)
ACSM5	CHEBI:15534	oleoyl-CoA
ACSM6	CHEBI:78357	9,17-dioxo-1,2,3,4,10,19-hexanorandrostan-5-oyl-CoA(4-)
ACSM6	CHEBI:15422	ATP
ACSM6	CHEBI:30616	ATP(4-)
ACSM6	CHEBI:79273	Delta(4)-dafachronoyl-CoA
ACSM6	CHEBI:78359	Delta(4)-dafachronoyl-CoA(4-)
ACSM6	CHEBI:17984	acyl-CoA
ACSM6	CHEBI:16027	adenosine 5'-monophosphate	11470804;11772874;17278971;18192838;7907320
ACSM6	CHEBI:32387	alpha-linolenate
ACSM6	CHEBI:15517	butyryl-CoA	11470804;11772874;17278971;18192838;7907320
ACSM6	CHEBI:57287	coenzyme A(4-)
ACSM6	CHEBI:57383	linoleoyl-CoA(4-)
ACSM6	CHEBI:15534	oleoyl-CoA
ACSS1	CHEBI:57579	D-fructose 6-phosphate(2-)	16906315;7061426;7150652;8717435
ACSS1	CHEBI:58280	IDP(3-)	16906315;7061426;7150652;8717435
ACSS1	CHEBI:29985	L-glutamate(1-)	1286669;2211729
ACSS1	CHEBI:17232	L-glutamic 5-semialdehyde	1286669;2211729
ACSS1	CHEBI:18410	N-formylanthranilate	4140137;4190298
ACSS1	CHEBI:58223	UDP(3-)	10431835;15748884;3740419;4337336;5063602;5417402;9305887;9305888
ACSS1	CHEBI:15351	acetyl-CoA	16788062;17762044
ACSS1	CHEBI:57288	acetyl-CoA(4-)	11150295;4326157
ACSS1	CHEBI:16027	adenosine 5'-monophosphate	11150295;16788062;17762044;4326157
ACSS1	CHEBI:17122	aldehydo-N-acetyl-D-mannosamine	10431835;15748884;3740419;4337336;5063602;5417402;9305887;9305888
ACSS1	CHEBI:16567	anthranilate	4140137;4190298
ACSS1	CHEBI:57667	dADP(3-)	16906315;7061426;7150652;8717435
ACSS1	CHEBI:16016	dihydroxyacetone	1730777;3042787
ACSS1	CHEBI:18361	diphosphate(4-)
ACSS1	CHEBI:15740	formate	4140137;4190298
ACSS1	CHEBI:57642	glycerone phosphate(2-)	1730777;3042787
ACSS1	CHEBI:16753	pantetheine
ACSS1	CHEBI:18367	phosphate(3-)
ACSS1	CHEBI:26078	phosphoric acid
ACSS1	CHEBI:62415	propanoyl-AMP
ACSS1	CHEBI:30768	propionic acid
ACSS1	CHEBI:15539	propionyl-CoA
ACSS1	CHEBI:57392	propionyl-CoA(4-)	11150295
ACSS2	CHEBI:37666	5'-acetylphosphoadenosine
ACSS2	CHEBI:15422	ATP
ACSS2	CHEBI:57579	D-fructose 6-phosphate(2-)	16906315;7061426;7150652;8717435
ACSS2	CHEBI:58280	IDP(3-)	16906315;7061426;7150652;8717435
ACSS2	CHEBI:29985	L-glutamate(1-)	1286669;2211729
ACSS2	CHEBI:17232	L-glutamic 5-semialdehyde	1286669;2211729
ACSS2	CHEBI:18410	N-formylanthranilate	4140137;4190298
ACSS2	CHEBI:58223	UDP(3-)	10431835;15748884;3740419;4337336;5063602;5417402;9305887;9305888
ACSS2	CHEBI:15343	acetaldehyde
ACSS2	CHEBI:15366	acetic acid
ACSS2	CHEBI:15351	acetyl-CoA	10843999
ACSS2	CHEBI:57288	acetyl-CoA(4-)	10843999;12623130
ACSS2	CHEBI:16027	adenosine 5'-monophosphate	10843999;12623130
ACSS2	CHEBI:17122	aldehydo-N-acetyl-D-mannosamine	10431835;15748884;3740419;4337336;5063602;5417402;9305887;9305888
ACSS2	CHEBI:16567	anthranilate	4140137;4190298
ACSS2	CHEBI:15346	coenzyme A
ACSS2	CHEBI:57667	dADP(3-)	16906315;7061426;7150652;8717435
ACSS2	CHEBI:16016	dihydroxyacetone	1730777;3042787
ACSS2	CHEBI:18361	diphosphate(4-)
ACSS2	CHEBI:15740	formate	4140137;4190298
ACSS2	CHEBI:57642	glycerone phosphate(2-)	1730777;3042787
ACSS2	CHEBI:18367	phosphate(3-)
ACSS2	CHEBI:26078	phosphoric acid
ACSS2	CHEBI:15539	propionyl-CoA
ACSS2	CHEBI:57392	propionyl-CoA(4-)	10843999;12623130
ACSS3	CHEBI:57579	D-fructose 6-phosphate(2-)	16906315;7061426;7150652;8717435
ACSS3	CHEBI:58280	IDP(3-)	16906315;7061426;7150652;8717435
ACSS3	CHEBI:18410	N-formylanthranilate	4140137;4190298
ACSS3	CHEBI:15351	acetyl-CoA	16788062;17762044
ACSS3	CHEBI:57288	acetyl-CoA(4-)
ACSS3	CHEBI:16027	adenosine 5'-monophosphate	16788062;17762044
ACSS3	CHEBI:16567	anthranilate	4140137;4190298
ACSS3	CHEBI:57667	dADP(3-)	16906315;7061426;7150652;8717435
ACSS3	CHEBI:16016	dihydroxyacetone	1730777;3042787
ACSS3	CHEBI:15740	formate	4140137;4190298
ACSS3	CHEBI:57642	glycerone phosphate(2-)	1730777;3042787
ACSS3	CHEBI:27540	hexanoyl-CoA
ACSS3	CHEBI:16753	pantetheine
ACSS3	CHEBI:62415	propanoyl-AMP
ACSS3	CHEBI:30768	propionic acid
ACSS3	CHEBI:15539	propionyl-CoA
ACY1	CHEBI:78578	Aflatoxin B1 endo-cysteinyl-conjugate	12933810
ACY1	CHEBI:78583	Aflatoxin B1 exo-cysteinyl-conjugate	12933810
ACY1	CHEBI:16015	L-glutamic acid
ACY1	CHEBI:16643	L-methionine	9518469
ACY1	CHEBI:15729	L-ornithine
ACY1	CHEBI:16543	N(2)-acetyl-L-ornithine
ACY1	CHEBI:44337	N-acetyl-L-glutamate(2-)
ACY1	CHEBI:17533	N-acetyl-L-glutamic acid
ACY1	CHEBI:21557	N-acetyl-L-methionine	9518469
ACY1	CHEBI:30089	acetate	2006156;9518469
ACY1	CHEBI:15366	acetic acid	12933810
ACY1	CHEBI:29067	carboxylic acid anion	21414403
ACY1	CHEBI:18257	ornithine	2006156
ACY3	CHEBI:78578	Aflatoxin B1 endo-cysteinyl-conjugate	12933810
ACY3	CHEBI:78583	Aflatoxin B1 exo-cysteinyl-conjugate	12933810
ACY3	CHEBI:17196	L-asparagine	10837925;8252036
ACY3	CHEBI:29991	L-aspartate(1-)	8252036
ACY3	CHEBI:30089	acetate	10837925;8252036
ACY3	CHEBI:15366	acetic acid	12933810
ACY3	CHEBI:29067	carboxylic acid anion
ACYP1	CHEBI:58272	3-phosphonato-D-glycerate(3-)	3039264;7796909
ACYP1	CHEBI:30089	acetate
ACYP1	CHEBI:15366	acetic acid
ACYP1	CHEBI:29067	carboxylic acid anion
ACYP1	CHEBI:18367	phosphate(3-)
ACYP1	CHEBI:26078	phosphoric acid
ACYP2	CHEBI:58272	3-phosphonato-D-glycerate(3-)	3039264;7796909
ACYP2	CHEBI:30089	acetate
ACYP2	CHEBI:15366	acetic acid
ACYP2	CHEBI:29067	carboxylic acid anion
ACYP2	CHEBI:18367	phosphate(3-)
ACYP2	CHEBI:26078	phosphoric acid
ADA	CHEBI:17256	2'-deoxyadenosine
ADA	CHEBI:28997	2'-deoxyinosine	12381379;15016824;3182793
ADA	CHEBI:106032	2-[5-[(2,3-dimethoxyphenyl)methylidene]-4-oxo-2-sulfanylidene-3-thiazolidinyl]-2-phenylacetic acid
ADA	CHEBI:16335	adenosine
ADA	CHEBI:16134	ammonia
ADA	CHEBI:28938	ammonium	12381379;15016824;3182793
ADA	CHEBI:17596	inosine	12381379;15016824;16221767;3182793;6947796
ADA	CHEBI:32863	secondary amine	12381379;6947796
ADA	CHEBI:18421	superoxide	10947063
ADA2	CHEBI:16134	ammonia	15926889;20147294
ADA2	CHEBI:17596	inosine	15926889;20147294
ADAT1	CHEBI:16134	ammonia	10430867
ADAT2	CHEBI:16450	2'-deoxyuridine
ADAT2	CHEBI:16134	ammonia	25916855
ADAT2	CHEBI:17568	uracil
ADCY1	CHEBI:17489	3',5'-cyclic AMP	10075700;10318832;10482244;12441059;12834807;13549488;13680124;14734786;14993377;15569269;15844169;16613843;1677768;17306374;17335981;2001286;2114169;23209152;23332756;24845016;3104109;6328915;7589461;7814360;7901336;8163524;8663304;9417641
ADCY1	CHEBI:58165	3',5'-cyclic AMP(1-)	10481931;11299302;11423534;11840511;12503609;12609998;12623444;1427768;14996950;15547246;7860067;7959689;8076676
ADCY1	CHEBI:16356	3',5'-cyclic GMP
ADCY10	CHEBI:17489	3',5'-cyclic AMP	10075700;10318832;10482244;12441059;12834807;13549488;13680124;14734786;14993377;15569269;15844169;16613843;1677768;17306374;17335981;2001286;2114169;23209152;23332756;24845016;3104109;6328915;7589461;7814360;7901336;8163524;8663304;9417641
ADCY10	CHEBI:58165	3',5'-cyclic AMP(1-)	10481931;11299302;11423534;11840511;12503609;12609998;12623444;1427768;14996950;15547246;7860067;7959689;8076676
ADCY10	CHEBI:16356	3',5'-cyclic GMP
ADCY2	CHEBI:17489	3',5'-cyclic AMP	10075700;10318832;10482244;12441059;12834807;13549488;13680124;14734786;14993377;15569269;15844169;16613843;1677768;17306374;17335981;2001286;2114169;23209152;23332756;24845016;3104109;6328915;7589461;7814360;7901336;8163524;8663304;9417641
ADCY2	CHEBI:58165	3',5'-cyclic AMP(1-)
ADCY2	CHEBI:16356	3',5'-cyclic GMP
ADCY2	CHEBI:18361	diphosphate(4-)
ADCY3	CHEBI:17489	3',5'-cyclic AMP	10075700;10318832;10482244;12441059;12834807;13549488;13680124;14734786;14993377;15569269;15844169;16613843;1677768;17306374;17335981;2001286;2114169;23209152;23332756;24845016;3104109;6328915;7589461;7814360;7901336;8163524;8663304;9417641
ADCY3	CHEBI:58165	3',5'-cyclic AMP(1-)	10481931;11299302;11423534;11840511;12503609;12609998;12623444;1427768;14996950;15547246;7860067;7959689;8076676
ADCY3	CHEBI:16356	3',5'-cyclic GMP
ADCY4	CHEBI:17489	3',5'-cyclic AMP	10075700;10318832;10482244;12441059;12834807;13549488;13680124;14734786;14993377;15569269;15844169;16613843;1677768;17306374;17335981;2001286;2114169;23209152;23332756;24845016;3104109;6328915;7589461;7814360;7901336;8163524;8663304;9417641
ADCY4	CHEBI:58165	3',5'-cyclic AMP(1-)	10481931;11299302;11423534;11840511;12503609;12609998;12623444;1427768;14996950;15547246;7860067;7959689;8076676
ADCY4	CHEBI:16356	3',5'-cyclic GMP
ADCY5	CHEBI:17489	3',5'-cyclic AMP	10075700;10318832;10482244;12441059;12834807;13549488;13680124;14734786;14993377;15521361;15569269;15844169;16613843;1677768;17306374;17335981;2001286;2114169;23209152;23332756;24845016;3104109;6328915;7589461;7814360;7901336;8163524;8663304;9417641
ADCY5	CHEBI:58165	3',5'-cyclic AMP(1-)	10481931;11299302;11423534;11840511;12503609;12609998;12623444;1427768;14996950;15547246;7860067;7959689;8076676
ADCY5	CHEBI:16356	3',5'-cyclic GMP
ADCY6	CHEBI:17489	3',5'-cyclic AMP	10075700;10318832;10482244;12441059;12834807;13549488;13680124;14734786;14993377;15569269;15844169;16613843;1677768;17306374;17335981;2001286;2114169;23209152;23332756;24845016;3104109;6328915;7589461;7814360;7901336;8163524;8663304;9417641
ADCY6	CHEBI:58165	3',5'-cyclic AMP(1-)	10481931;11299302;11423534;11840511;12503609;12609998;12623444;1427768;14996950;15547246;7860067;7959689;8076676
ADCY6	CHEBI:16356	3',5'-cyclic GMP
ADCY7	CHEBI:17489	3',5'-cyclic AMP	10075700;10318832;10482244;12441059;12834807;13549488;13680124;14734786;14993377;15569269;15844169;16613843;1677768;17306374;17335981;2001286;2114169;23209152;23332756;24845016;3104109;6328915;7589461;7814360;7901336;8163524;8663304;9417641
ADCY7	CHEBI:58165	3',5'-cyclic AMP(1-)	10481931;11299302;11423534;11840511;12503609;12609998;12623444;1427768;14996950;15547246;7860067;7959689;8076676
ADCY7	CHEBI:16356	3',5'-cyclic GMP
ADCY8	CHEBI:17489	3',5'-cyclic AMP	10075700;10318832;10482244;12441059;12834807;13549488;13680124;14734786;14993377;15569269;15844169;16613843;1677768;17306374;17335981;2001286;2114169;23209152;23332756;24845016;3104109;6328915;7589461;7814360;7901336;8163524;8663304;9417641
ADCY8	CHEBI:58165	3',5'-cyclic AMP(1-)
ADCY8	CHEBI:16356	3',5'-cyclic GMP
ADCY9	CHEBI:17489	3',5'-cyclic AMP	10075700;10318832;10482244;12441059;12834807;13549488;13680124;14734786;14993377;15569269;15844169;16613843;1677768;17306374;17335981;2001286;2114169;23209152;23332756;24845016;3104109;6328915;7589461;7814360;7901336;8163524;8663304;9417641
ADCY9	CHEBI:58165	3',5'-cyclic AMP(1-)	10481931;11299302;11423534;11840511;12503609;12609998;12623444;1427768;14996950;15547246;7860067;7959689;8076676
ADCY9	CHEBI:16356	3',5'-cyclic GMP
ADH1A	CHEBI:57474	(R)-S-lactoylglutathionate(1-)
ADH1A	CHEBI:17167	(R)-lactaldehyde	12071861;15987839;2296157;9823300
ADH1A	CHEBI:18041	(S)-lactaldehyde	15987839;2296157
ADH1A	CHEBI:28094	2,2,2-trichloroethanol
ADH1A	CHEBI:27852	3,4-dihydroxymandelaldehyde	3466164
ADH1A	CHEBI:1387	3,4-dihydroxyphenylethyleneglycol	3466164
ADH1A	CHEBI:80586	3-Carbamoyl-2-phenylpropionaldehyde
ADH1A	CHEBI:88007	3-oxooleoyl-CoA
ADH1A	CHEBI:80594	5-Phenyl-1,3-oxazinane-2,4-dione
ADH1A	CHEBI:80559	Alcophosphamide
ADH1A	CHEBI:81596	Cytochrome cL
ADH1A	CHEBI:81597	Reduced cytochrome cL
ADH1A	CHEBI:57688	S-formylglutathionate(1-)	4436331;8460164
ADH1A	CHEBI:64192	abacavir 5'-carboxylic acid	12399160
ADH1A	CHEBI:15343	acetaldehyde	10441588;10697413;11762128;12592711;1755855;1985938;270680;427099;4504607;4748759;6395883;8074657;9982
ADH1A	CHEBI:57288	acetyl-CoA(4-)
ADH1A	CHEBI:17478	aldehyde
ADH1A	CHEBI:17898	all-trans-retinal	10329026;14596915;1889753;21621639;2935875;3013304;9228021;9677409
ADH1A	CHEBI:17336	all-trans-retinol
ADH1A	CHEBI:57287	coenzyme A(4-)
ADH1A	CHEBI:16236	ethanol
ADH1A	CHEBI:15991	ferricytochrome c
ADH1A	CHEBI:16928	ferrocytochrome c
ADH1A	CHEBI:16842	formaldehyde	11128434;11762128;12592711;4436331;8460164;9806434
ADH1A	CHEBI:57925	glutathionate(1-)	4436331;8460164
ADH1A	CHEBI:17790	methanol	11128434;11762128;12592711;9806434
ADH1A	CHEBI:17158	methylglyoxal	15987839;2296157
ADH1A	CHEBI:61540	palmitoleoyl-CoA(4-)
ADH1A	CHEBI:15734	primary alcohol
ADH1A	CHEBI:41865	sebacic acid
ADH1A	CHEBI:57817	sphinganine(1+)	7575445
ADH1A	CHEBI:10017	volemitol	15060085
ADH1B	CHEBI:15621	(4-hydroxyphenyl)acetaldehyde
ADH1B	CHEBI:57474	(R)-S-lactoylglutathionate(1-)
ADH1B	CHEBI:17167	(R)-lactaldehyde	12071861;15987839;2296157;9823300
ADH1B	CHEBI:18041	(S)-lactaldehyde	15987839;2296157
ADH1B	CHEBI:28094	2,2,2-trichloroethanol
ADH1B	CHEBI:16182	2-methylbutanal
ADH1B	CHEBI:27852	3,4-dihydroxymandelaldehyde	3466164
ADH1B	CHEBI:1387	3,4-dihydroxyphenylethyleneglycol	3466164
ADH1B	CHEBI:80586	3-Carbamoyl-2-phenylpropionaldehyde
ADH1B	CHEBI:27932	3-Methoxy-4-hydroxyphenylglycolaldehyde	3161078
ADH1B	CHEBI:15976	3-indoleglycolaldehyde
ADH1B	CHEBI:16638	3-methylbutanal
ADH1B	CHEBI:49017	3-methylthiopropanal
ADH1B	CHEBI:88007	3-oxooleoyl-CoA
ADH1B	CHEBI:89825	5-Hydroxytryptophol	10336614
ADH1B	CHEBI:80594	5-Phenyl-1,3-oxazinane-2,4-dione
ADH1B	CHEBI:80559	Alcophosphamide
ADH1B	CHEBI:81596	Cytochrome cL
ADH1B	CHEBI:57540	NAD(1-)	10336614
ADH1B	CHEBI:81597	Reduced cytochrome cL
ADH1B	CHEBI:57688	S-formylglutathionate(1-)	4436331;8460164
ADH1B	CHEBI:15343	acetaldehyde	10441588;10697413;11762128;12592711;12726989;15499379;1755855;1985938;270680;427099;4504607;4748759;6395883;8074657;9982
ADH1B	CHEBI:15347	acetone	12726989
ADH1B	CHEBI:57288	acetyl-CoA(4-)
ADH1B	CHEBI:17478	aldehyde
ADH1B	CHEBI:17898	all-trans-retinal
ADH1B	CHEBI:17336	all-trans-retinol
ADH1B	CHEBI:57287	coenzyme A(4-)
ADH1B	CHEBI:16236	ethanol
ADH1B	CHEBI:15991	ferricytochrome c
ADH1B	CHEBI:16928	ferrocytochrome c
ADH1B	CHEBI:16842	formaldehyde	11128434;11762128;12592711;4436331;8460164;9806434
ADH1B	CHEBI:57925	glutathionate(1-)	4436331;8460164
ADH1B	CHEBI:48943	isobutyraldehyde
ADH1B	CHEBI:17087	ketone
ADH1B	CHEBI:17790	methanol	11128434;11762128;12592711;9806434
ADH1B	CHEBI:17158	methylglyoxal	15987839;2296157
ADH1B	CHEBI:61540	palmitoleoyl-CoA(4-)
ADH1B	CHEBI:16424	phenylacetaldehyde
ADH1B	CHEBI:15734	primary alcohol
ADH1B	CHEBI:17153	propanal
ADH1B	CHEBI:41865	sebacic acid
ADH1B	CHEBI:57817	sphinganine(1+)	7575445
ADH1B	CHEBI:17976	ubiquinol
ADH1B	CHEBI:10017	volemitol	15060085
ADH1C	CHEBI:57474	(R)-S-lactoylglutathionate(1-)
ADH1C	CHEBI:17167	(R)-lactaldehyde	12071861;15987839;2296157;9823300
ADH1C	CHEBI:18041	(S)-lactaldehyde	15987839;2296157
ADH1C	CHEBI:28094	2,2,2-trichloroethanol
ADH1C	CHEBI:27852	3,4-dihydroxymandelaldehyde	3466164
ADH1C	CHEBI:1387	3,4-dihydroxyphenylethyleneglycol	3466164
ADH1C	CHEBI:80586	3-Carbamoyl-2-phenylpropionaldehyde
ADH1C	CHEBI:88007	3-oxooleoyl-CoA
ADH1C	CHEBI:80594	5-Phenyl-1,3-oxazinane-2,4-dione
ADH1C	CHEBI:80559	Alcophosphamide
ADH1C	CHEBI:81596	Cytochrome cL
ADH1C	CHEBI:81597	Reduced cytochrome cL
ADH1C	CHEBI:57688	S-formylglutathionate(1-)	4436331;8460164
ADH1C	CHEBI:15343	acetaldehyde	10441588;10697413;11762128;12592711;15138216;1755855;1985938;270680;427099;4504607;4748759;6395883;8074657;9982
ADH1C	CHEBI:57288	acetyl-CoA(4-)
ADH1C	CHEBI:17478	aldehyde
ADH1C	CHEBI:17898	all-trans-retinal	10329026;14596915;1889753;21621639;2935875;3013304;9228021;9677409
ADH1C	CHEBI:17336	all-trans-retinol
ADH1C	CHEBI:57287	coenzyme A(4-)
ADH1C	CHEBI:16236	ethanol
ADH1C	CHEBI:15991	ferricytochrome c
ADH1C	CHEBI:16928	ferrocytochrome c
ADH1C	CHEBI:16842	formaldehyde	11128434;11762128;12592711;4436331;8460164;9806434
ADH1C	CHEBI:57925	glutathionate(1-)	4436331;8460164
ADH1C	CHEBI:17790	methanol	11128434;11762128;12592711;9806434
ADH1C	CHEBI:17158	methylglyoxal	15987839;2296157
ADH1C	CHEBI:61540	palmitoleoyl-CoA(4-)
ADH1C	CHEBI:15734	primary alcohol
ADH1C	CHEBI:41865	sebacic acid
ADH1C	CHEBI:57817	sphinganine(1+)	7575445
ADH1C	CHEBI:10017	volemitol	15060085
ADH4	CHEBI:57474	(R)-S-lactoylglutathionate(1-)
ADH4	CHEBI:17167	(R)-lactaldehyde	12071861;15987839;2296157;9823300
ADH4	CHEBI:18041	(S)-lactaldehyde	15987839;2296157
ADH4	CHEBI:28094	2,2,2-trichloroethanol
ADH4	CHEBI:27852	3,4-dihydroxymandelaldehyde	3466164
ADH4	CHEBI:1387	3,4-dihydroxyphenylethyleneglycol	3466164
ADH4	CHEBI:80586	3-Carbamoyl-2-phenylpropionaldehyde
ADH4	CHEBI:88007	3-oxooleoyl-CoA
ADH4	CHEBI:80594	5-Phenyl-1,3-oxazinane-2,4-dione
ADH4	CHEBI:80559	Alcophosphamide
ADH4	CHEBI:81596	Cytochrome cL
ADH4	CHEBI:57540	NAD(1-)	3466164
ADH4	CHEBI:81597	Reduced cytochrome cL
ADH4	CHEBI:57688	S-formylglutathionate(1-)	4436331;8460164
ADH4	CHEBI:15343	acetaldehyde	10441588;10697413;11762128;12592711;1755855;19182438;1985938;270680;427099;4504607;4748759;6395883;8074657;9982
ADH4	CHEBI:57288	acetyl-CoA(4-)
ADH4	CHEBI:17478	aldehyde
ADH4	CHEBI:17898	all-trans-retinal	10329026;14596915;1889753;21621639;2935875;3013304;9228021;9677409
ADH4	CHEBI:17336	all-trans-retinol
ADH4	CHEBI:57287	coenzyme A(4-)
ADH4	CHEBI:16236	ethanol
ADH4	CHEBI:15991	ferricytochrome c
ADH4	CHEBI:16928	ferrocytochrome c
ADH4	CHEBI:16842	formaldehyde	11128434;11762128;12592711;4436331;8460164;9806434
ADH4	CHEBI:57925	glutathionate(1-)	4436331;8460164
ADH4	CHEBI:17790	methanol	11128434;11762128;12592711;9806434
ADH4	CHEBI:17158	methylglyoxal	15987839;2296157
ADH4	CHEBI:61540	palmitoleoyl-CoA(4-)
ADH4	CHEBI:15734	primary alcohol
ADH4	CHEBI:41865	sebacic acid
ADH4	CHEBI:57817	sphinganine(1+)	7575445
ADH4	CHEBI:10017	volemitol	15060085
ADH5	CHEBI:57474	(R)-S-lactoylglutathionate(1-)
ADH5	CHEBI:17167	(R)-lactaldehyde	12071861;15987839;2296157;9823300
ADH5	CHEBI:18041	(S)-lactaldehyde	15987839;2296157
ADH5	CHEBI:28094	2,2,2-trichloroethanol
ADH5	CHEBI:27852	3,4-dihydroxymandelaldehyde	3466164
ADH5	CHEBI:1387	3,4-dihydroxyphenylethyleneglycol	3466164
ADH5	CHEBI:80586	3-Carbamoyl-2-phenylpropionaldehyde
ADH5	CHEBI:88007	3-oxooleoyl-CoA
ADH5	CHEBI:80594	5-Phenyl-1,3-oxazinane-2,4-dione
ADH5	CHEBI:80559	Alcophosphamide
ADH5	CHEBI:81596	Cytochrome cL
ADH5	CHEBI:81597	Reduced cytochrome cL
ADH5	CHEBI:57688	S-formylglutathionate(1-)	4436331;8460164
ADH5	CHEBI:16225	S-formylglutathione	3278908;3365377
ADH5	CHEBI:15343	acetaldehyde	11762128;12592711
ADH5	CHEBI:57288	acetyl-CoA(4-)
ADH5	CHEBI:17478	aldehyde
ADH5	CHEBI:17898	all-trans-retinal
ADH5	CHEBI:17336	all-trans-retinol
ADH5	CHEBI:80465	cis-3-Chloroallyl aldehyde
ADH5	CHEBI:28967	cis-3-chloroprop-2-en-1-ol
ADH5	CHEBI:57287	coenzyme A(4-)
ADH5	CHEBI:16236	ethanol
ADH5	CHEBI:15991	ferricytochrome c
ADH5	CHEBI:16928	ferrocytochrome c
ADH5	CHEBI:16842	formaldehyde	11128434;11762128;12592711;4436331;8460164;9806434
ADH5	CHEBI:57925	glutathionate(1-)	4436331;8460164
ADH5	CHEBI:17790	methanol	11128434;11762128;12592711;9806434
ADH5	CHEBI:17158	methylglyoxal	15987839;2296157
ADH5	CHEBI:61540	palmitoleoyl-CoA(4-)
ADH5	CHEBI:15734	primary alcohol
ADH5	CHEBI:41865	sebacic acid
ADH5	CHEBI:57817	sphinganine(1+)	7575445
ADH5	CHEBI:28960	trans-3-chloroprop-2-en-1-ol
ADH5	CHEBI:10017	volemitol	15060085
ADH6	CHEBI:15621	(4-hydroxyphenyl)acetaldehyde
ADH6	CHEBI:57474	(R)-S-lactoylglutathionate(1-)
ADH6	CHEBI:17167	(R)-lactaldehyde	12071861;15987839;2296157;9823300
ADH6	CHEBI:18041	(S)-lactaldehyde	15987839;2296157
ADH6	CHEBI:28094	2,2,2-trichloroethanol
ADH6	CHEBI:16182	2-methylbutanal
ADH6	CHEBI:27852	3,4-dihydroxymandelaldehyde	3466164
ADH6	CHEBI:1387	3,4-dihydroxyphenylethyleneglycol	3466164
ADH6	CHEBI:80586	3-Carbamoyl-2-phenylpropionaldehyde
ADH6	CHEBI:27932	3-Methoxy-4-hydroxyphenylglycolaldehyde
ADH6	CHEBI:15976	3-indoleglycolaldehyde
ADH6	CHEBI:16638	3-methylbutanal
ADH6	CHEBI:49017	3-methylthiopropanal
ADH6	CHEBI:88007	3-oxooleoyl-CoA
ADH6	CHEBI:89825	5-Hydroxytryptophol
ADH6	CHEBI:80594	5-Phenyl-1,3-oxazinane-2,4-dione
ADH6	CHEBI:80559	Alcophosphamide
ADH6	CHEBI:81596	Cytochrome cL
ADH6	CHEBI:57540	NAD(1-)
ADH6	CHEBI:81597	Reduced cytochrome cL
ADH6	CHEBI:57688	S-formylglutathionate(1-)	4436331;8460164
ADH6	CHEBI:15343	acetaldehyde	10441588;10697413;11762128;12592711;1755855;1985938;270680;427099;4504607;4748759;6395883;8074657;9982
ADH6	CHEBI:57288	acetyl-CoA(4-)
ADH6	CHEBI:17478	aldehyde
ADH6	CHEBI:17898	all-trans-retinal
ADH6	CHEBI:17336	all-trans-retinol
ADH6	CHEBI:57287	coenzyme A(4-)
ADH6	CHEBI:16236	ethanol
ADH6	CHEBI:15991	ferricytochrome c
ADH6	CHEBI:16928	ferrocytochrome c
ADH6	CHEBI:16842	formaldehyde	11128434;11762128;12592711;4436331;8460164;9806434
ADH6	CHEBI:57925	glutathionate(1-)	4436331;8460164
ADH6	CHEBI:48943	isobutyraldehyde
ADH6	CHEBI:17087	ketone
ADH6	CHEBI:17790	methanol	11128434;11762128;12592711;9806434
ADH6	CHEBI:17158	methylglyoxal	15987839;2296157
ADH6	CHEBI:61540	palmitoleoyl-CoA(4-)
ADH6	CHEBI:16424	phenylacetaldehyde
ADH6	CHEBI:15734	primary alcohol
ADH6	CHEBI:41865	sebacic acid
ADH6	CHEBI:57817	sphinganine(1+)	7575445
ADH6	CHEBI:17976	ubiquinol
ADH6	CHEBI:10017	volemitol	15060085
ADH7	CHEBI:57474	(R)-S-lactoylglutathionate(1-)
ADH7	CHEBI:17167	(R)-lactaldehyde	12071861;15987839;2296157;9823300
ADH7	CHEBI:18041	(S)-lactaldehyde	15987839;2296157
ADH7	CHEBI:28094	2,2,2-trichloroethanol
ADH7	CHEBI:27852	3,4-dihydroxymandelaldehyde	3466164
ADH7	CHEBI:1387	3,4-dihydroxyphenylethyleneglycol	3466164
ADH7	CHEBI:80586	3-Carbamoyl-2-phenylpropionaldehyde
ADH7	CHEBI:88007	3-oxooleoyl-CoA
ADH7	CHEBI:80594	5-Phenyl-1,3-oxazinane-2,4-dione
ADH7	CHEBI:80559	Alcophosphamide
ADH7	CHEBI:81596	Cytochrome cL
ADH7	CHEBI:81597	Reduced cytochrome cL
ADH7	CHEBI:57688	S-formylglutathionate(1-)	4436331;8460164
ADH7	CHEBI:15343	acetaldehyde	10441588;10697413;11762128;12592711;1755855;1985938;270680;427099;4504607;4748759;6395883;8074657;9982
ADH7	CHEBI:57288	acetyl-CoA(4-)
ADH7	CHEBI:17478	aldehyde
ADH7	CHEBI:17898	all-trans-retinal
ADH7	CHEBI:17336	all-trans-retinol
ADH7	CHEBI:57287	coenzyme A(4-)
ADH7	CHEBI:16236	ethanol
ADH7	CHEBI:15991	ferricytochrome c
ADH7	CHEBI:16928	ferrocytochrome c
ADH7	CHEBI:16842	formaldehyde	11128434;11762128;12592711;4436331;8460164;9806434
ADH7	CHEBI:57925	glutathionate(1-)	4436331;8460164
ADH7	CHEBI:17790	methanol	11128434;11762128;12592711;9806434
ADH7	CHEBI:17158	methylglyoxal	15987839;2296157
ADH7	CHEBI:61540	palmitoleoyl-CoA(4-)
ADH7	CHEBI:15734	primary alcohol
ADH7	CHEBI:41865	sebacic acid
ADH7	CHEBI:57817	sphinganine(1+)	7575445
ADH7	CHEBI:10017	volemitol	15060085
ADHFE1	CHEBI:50157	(5-hydroxyindol-3-yl)acetaldehyde	10336614
ADHFE1	CHEBI:15801	(R)-2-hydroxyglutarate(2-)
ADHFE1	CHEBI:32796	(R)-2-hydroxyglutaric acid	16435184;3182820
ADHFE1	CHEBI:17167	(R)-lactaldehyde	12071861;15987839;2296157;9823300
ADHFE1	CHEBI:18041	(S)-lactaldehyde	15987839;2296157
ADHFE1	CHEBI:90720	20-oxoleukotriene B4(1-)	11368003;9799565;9862787
ADHFE1	CHEBI:27852	3,4-dihydroxymandelaldehyde	3466164
ADHFE1	CHEBI:1387	3,4-dihydroxyphenylethyleneglycol	3466164
ADHFE1	CHEBI:89825	5-Hydroxytryptophol	10336614
ADHFE1	CHEBI:15343	acetaldehyde	11762128;12592711
ADHFE1	CHEBI:13705	acetoacetate
ADHFE1	CHEBI:16842	formaldehyde	11128434;11762128;12592711;9806434
ADHFE1	CHEBI:17790	methanol	11128434;11762128;12592711;9806434
ADHFE1	CHEBI:17158	methylglyoxal	15987839;2296157
ADHFE1	CHEBI:16265	succinic semialdehyde	16435184;3182820
ADI1	CHEBI:49016	3-(methylthio)propionate
ADI1	CHEBI:16723	4-methylthio-2-oxobutanoate	17786183
ADI1	CHEBI:17245	carbon monoxide
ADI1	CHEBI:15740	formate
ADI1	CHEBI:30751	formic acid	17786183
ADK	CHEBI:17713	2'-deoxyadenosine 5'-monophosphate	227870;2999129;6281270;9843365
ADK	CHEBI:80609	6-Methylthiopurine 5'-monophosphate ribonucleotide
ADK	CHEBI:44081	6-methylthioinosine
ADK	CHEBI:456216	ADP(3-)
ADK	CHEBI:16335	adenosine
ADK	CHEBI:16027	adenosine 5'-monophosphate	227870;2999129;6281270;9843365
ADK	CHEBI:456215	adenosine 5'-monophosphate(2-)
ADK	CHEBI:15378	hydron
ADO	CHEBI:17141	cysteamine
ADO	CHEBI:16668	hypotaurine	17581819
ADO	CHEBI:57853	hypotaurine zwitterion
ADPGK	CHEBI:47987	2-amino-2-deoxy-D-glucopyranose 6-phosphate
ADPGK	CHEBI:16027	adenosine 5'-monophosphate	22219026;23168256
ADPGK	CHEBI:20995	aldehydo-D-glucosamine 6-phosphate
ADPGK	CHEBI:15873	alpha-D-glucosamine 6-phosphate
ADPGK	CHEBI:17925	alpha-D-glucose
ADPGK	CHEBI:17665	alpha-D-glucose 6-phosphate	22219026;23168256
ADPGK	CHEBI:15903	beta-D-glucose
ADPGK	CHEBI:17719	beta-D-glucose 6-phosphate
ADPGK	CHEBI:58247	beta-D-glucose 6-phosphate(2-)
ADPRH	CHEBI:57967	ADP-D-ribose(2-)
ADPRH	CHEBI:32682	L-argininium(1+)
ADPRM	CHEBI:52742	D-ribofuranose 5-phosphate
ADPRM	CHEBI:78679	D-ribose 5-phosphate	17052728;18462755;21389046;25692488
ADPRM	CHEBI:16027	adenosine 5'-monophosphate	17052728;18462755;21389046;25692488
ADPRM	CHEBI:17797	aldehydo-D-ribose 5-phosphate
ADPRM	CHEBI:295975	choline phosphate(1-)
ADPRM	CHEBI:17361	cytidine 5'-monophosphate
ADPRM	CHEBI:60377	cytidine 5'-monophosphate(2-)
ADPRM	CHEBI:15978	sn-glycerol 3-phosphate
ADPRM	CHEBI:57597	sn-glycerol 3-phosphate(2-)
ADSL	CHEBI:58475	5-amino-1-(5-phospho-D-ribosyl)imidazole-4-carboxamide(2-)	1302001;2004782
ADSL	CHEBI:18406	AICA ribonucleotide	10958654;18388293;8366112
ADSL	CHEBI:15919	N(6)-(1,2-dicarboxyethyl)-AMP
ADSL	CHEBI:18319	SAICAR
ADSL	CHEBI:16027	adenosine 5'-monophosphate	10958654;1302001;2004782;8366112
ADSL	CHEBI:37154	fumarate(1-)	10958654;18388293;8366112
ADSL	CHEBI:29806	fumarate(2-)	1302001;2004782
ADSL	CHEBI:18012	fumaric acid
AFMID	CHEBI:36408	5-hydroxy-L-kynurenine
AFMID	CHEBI:2076	5-hydroxykynurenine
AFMID	CHEBI:57812	CMP-N-acetyl-beta-neuraminate(2-)	11211935;2249689;8112313
AFMID	CHEBI:58376	CMP-N-glycoloyl-beta-neuraminate(2-)	11211935;2249689;8112313
AFMID	CHEBI:16946	L-kynurenine	12007602
AFMID	CHEBI:57959	L-kynurenine zwitterion
AFMID	CHEBI:30754	anthranilic acid
AFMID	CHEBI:15740	formate
AFMID	CHEBI:30751	formic acid	12007602
AGA	CHEBI:29991	L-aspartate(1-)
AGA	CHEBI:15947	N-acetyl-beta-D-glucosaminylamine
AGBL1	CHEBI:29985	L-glutamate(1-)	17244817;17244818;20519502;21074048;25103237
AGBL4	CHEBI:29985	L-glutamate(1-)	17244817;17244818;20519502;21074048;25103237
AGBL5	CHEBI:29985	L-glutamate(1-)	17244817;17244818;20519502;21074048;25103237
AGK	CHEBI:16975	1-acyl-sn-glycerol 3-phosphate
AGK	CHEBI:35759	1-monoglyceride
AGK	CHEBI:52288	1-octadec-9-enoylglycero-3-phosphate	1168700;15939762;22284826;25002142
AGK	CHEBI:17408	monoacylglycerol
AGK	CHEBI:16337	phosphatidic acid	1168700;15939762;22284826;25002142
AGL	CHEBI:4167	D-glucopyranose
AGL	CHEBI:17925	alpha-D-glucose	2961257;9691087
AGL	CHEBI:61988	alpha-maltotetraose
AGL	CHEBI:28102	amylose
AGL	CHEBI:15903	beta-D-glucose	11924557;1374391;1505983;8954797;9332391
AGL	CHEBI:28087	glycogen
AGL	CHEBI:28912	limit dextrin	11924557;1374391;1505983;8954797;9332391
AGL	CHEBI:17306	maltose
AGL	CHEBI:28017	starch
AGMAT	CHEBI:326268	1,4-butanediammonium	11804860;11914032;15028567;15465778
AGMAT	CHEBI:17431	agmatine
AGMAT	CHEBI:17148	putrescine	11804860;11914032;15028567
AGMAT	CHEBI:16199	urea	11804860;11914032;15028567;15465778
AGMO	CHEBI:15375	D-erythro-7,8-dihydrobiopterin	20643956
AGMO	CHEBI:35746	fatty aldehyde	20643956
AGMO	CHEBI:17754	glycerol	20643956
AGPAT1	CHEBI:73246	1,2-dihexadecanoyl-sn-glycerol-3-phosphate
AGPAT1	CHEBI:15346	coenzyme A	15367102;16495223;16620771;16704971;16864775;17707131;18718904;19336658;22777291;9212163;9461603
AGPAT1	CHEBI:57287	coenzyme A(4-)
AGPAT1	CHEBI:57739	phosphatidate(2-)
AGPAT1	CHEBI:16337	phosphatidic acid	15367102;16495223;16620771;16704971;16864775;17707131;18718904;19336658;22777291;9212163;9461603
AGPAT1	CHEBI:77393	tripalmitin
AGPAT2	CHEBI:15346	coenzyme A	15367102;16495223;16620771;16704971;16864775;17707131;18718904;19336658;22777291;9212163;9461603
AGPAT2	CHEBI:57287	coenzyme A(4-)
AGPAT2	CHEBI:57739	phosphatidate(2-)
AGPAT2	CHEBI:16337	phosphatidic acid	15367102;16495223;16620771;16704971;16864775;17707131;18718904;19336658;22777291;9212163;9461603
AGPAT3	CHEBI:16110	1,2-diacyl-sn-glycero-3-phosphocholine(1+)	12925777;19635840;21173190;22562055;25233431
AGPAT3	CHEBI:15346	coenzyme A	12925777;15367102;16495223;16620771;16704971;16864775;17707131;18718904;19336658;19635840;21173190;22562055;22777291;25233431;9212163;9461603
AGPAT3	CHEBI:57287	coenzyme A(4-)
AGPAT3	CHEBI:16337	phosphatidic acid	15367102;16495223;16620771;16704971;16864775;17707131;18718904;19336658;22777291;9212163;9461603
AGPAT4	CHEBI:15346	coenzyme A	15367102;16495223;16620771;16704971;16864775;17707131;18718904;19336658;22777291;9212163;9461603
AGPAT4	CHEBI:57287	coenzyme A(4-)
AGPAT4	CHEBI:57739	phosphatidate(2-)
AGPAT4	CHEBI:16337	phosphatidic acid	15367102;16495223;16620771;16704971;16864775;17707131;18718904;19336658;22777291;9212163;9461603
AGPAT5	CHEBI:15346	coenzyme A	15367102;16495223;16620771;16704971;16864775;17707131;18718904;19336658;21173190;22777291;9212163;9461603
AGPAT5	CHEBI:57287	coenzyme A(4-)
AGPAT5	CHEBI:57739	phosphatidate(2-)
AGPAT5	CHEBI:16337	phosphatidic acid	15367102;16495223;16620771;16704971;16864775;17707131;18718904;19336658;21173190;22777291;9212163;9461603
AGPS	CHEBI:15835	1-acylglycerone 3-phosphate
AGPS	CHEBI:17197	1-alkylglycerone 3-phosphate	10215861;10415121;10692424
AGPS	CHEBI:78163	1-octadecylglycerone 3-phosphate
AGPS	CHEBI:17868	1-palmitoylglycerone 3-phosphate	10215861;11237722;8186247;9536089
AGPS	CHEBI:36476	1-stearoylglycerone 3-phosphate
AGPS	CHEBI:6526	Long-chain carboxylate
AGPS	CHEBI:15346	coenzyme A	10215861;11237722;8186247;9536089
AGPS	CHEBI:15756	hexadecanoic acid	10215861;10415121;10692424
AGPS	CHEBI:17135	long-chain fatty alcohol
AGPS	CHEBI:28842	octadecanoic acid
AGTPBP1	CHEBI:29985	L-glutamate(1-)	17244817;17244818;20519502;21074048;25103237
AGXT	CHEBI:30915	2-oxoglutaric acid
AGXT	CHEBI:17180	3-hydroxypyruvate	10960483;9783918
AGXT	CHEBI:30841	3-hydroxypyruvic acid
AGXT	CHEBI:16977	L-alanine	10960483;9783918
AGXT	CHEBI:57972	L-alanine zwitterion
AGXT	CHEBI:17053	L-aspartic acid
AGXT	CHEBI:16015	L-glutamic acid
AGXT	CHEBI:17115	L-serine
AGXT	CHEBI:16134	ammonia
AGXT	CHEBI:15991	ferricytochrome c
AGXT	CHEBI:16928	ferrocytochrome c
AGXT	CHEBI:15428	glycine	1703535;9038835;9783918
AGXT	CHEBI:57305	glycine zwitterion	12899834;15802217;1703535;2363689;3416563
AGXT	CHEBI:16891	glyoxylic acid
AGXT	CHEBI:16240	hydrogen peroxide
AGXT	CHEBI:30744	oxaloacetic acid
AGXT	CHEBI:15361	pyruvate	1703535;9038835;9783918
AGXT	CHEBI:32816	pyruvic acid	12899834;15802217;1703535;2363689;3416563
AGXT2	CHEBI:62413	(S)-methylmalonate semialdehyde
AGXT2	CHEBI:16256	2-methyl-3-oxopropanoic acid	20018850
AGXT2	CHEBI:17960	3-oxopropanoic acid	20018850
AGXT2	CHEBI:16977	L-alanine
AGXT2	CHEBI:57972	L-alanine zwitterion	20018850
AGXT2	CHEBI:15428	glycine	15240345;9038835;9783918
AGXT2	CHEBI:57305	glycine zwitterion	20018850;2158891
AGXT2	CHEBI:16891	glyoxylic acid
AGXT2	CHEBI:15361	pyruvate	15240345;9038835;9783918
AGXT2	CHEBI:32816	pyruvic acid	20018850;2158891
AHCY	CHEBI:17588	L-homocysteine	12590576;2596825
AHCY	CHEBI:58199	L-homocysteine zwitterion
AHCY	CHEBI:9096	L-selenohomocysteine	1711890;7305945
AHCY	CHEBI:16680	S-adenosyl-L-homocysteine	12590576;2596825
AHCY	CHEBI:9068	Se-methylselenocysteine
AHCY	CHEBI:16335	adenosine	12590576;1711890;2596825;7305945;9586999
AHCY	CHEBI:17230	homocysteine	12590576;18487201;9586999
AHCYL2	CHEBI:17588	L-homocysteine
AHCYL2	CHEBI:58199	L-homocysteine zwitterion
AHCYL2	CHEBI:9068	Se-methylselenocysteine
AHCYL2	CHEBI:16335	adenosine
AICDA	CHEBI:16450	2'-deoxyuridine
AICDA	CHEBI:16134	ammonia
AICDA	CHEBI:32863	secondary amine
AICDA	CHEBI:16704	uridine
AK1	CHEBI:17713	2'-deoxyadenosine 5'-monophosphate
AK1	CHEBI:57566	2'-deoxycytosine 5'-monophosphate(2-)	12036920;1657002;213049;8399394;9342341;9593124
AK1	CHEBI:16761	ADP
AK1	CHEBI:456216	ADP(3-)
AK1	CHEBI:15422	ATP
AK1	CHEBI:17239	CDP	11912132;40615
AK1	CHEBI:17659	UDP	11912132;40615
AK1	CHEBI:16027	adenosine 5'-monophosphate
AK1	CHEBI:16174	dADP	211388;2542324
AK1	CHEBI:28846	dCDP	11912132;40615
AK2	CHEBI:17713	2'-deoxyadenosine 5'-monophosphate
AK2	CHEBI:57566	2'-deoxycytosine 5'-monophosphate(2-)	12036920;1657002;213049;8399394;9342341;9593124
AK2	CHEBI:16761	ADP	11485571;195572;5484814;6182143;8843353;9434148
AK2	CHEBI:456216	ADP(3-)
AK2	CHEBI:15422	ATP
AK2	CHEBI:16027	adenosine 5'-monophosphate	11485571;195572;8843353;9434148
AK2	CHEBI:16174	dADP
AK3	CHEBI:16761	ADP	11485571;218813
AK3	CHEBI:456216	ADP(3-)
AK3	CHEBI:17552	GDP	218813
AK3	CHEBI:58189	GDP(3-)	11485571
AK3	CHEBI:17659	UDP
AK3	CHEBI:15713	UTP
AK3	CHEBI:16027	adenosine 5'-monophosphate	11485571
AK3	CHEBI:57930	nucleoside 5'-diphosphate(3-)
AK4	CHEBI:17713	2'-deoxyadenosine 5'-monophosphate
AK4	CHEBI:16761	ADP
AK4	CHEBI:456216	ADP(3-)
AK4	CHEBI:15422	ATP
AK4	CHEBI:17239	CDP	19766732
AK4	CHEBI:16027	adenosine 5'-monophosphate
AK4	CHEBI:16174	dADP	19766732
AK4	CHEBI:28846	dCDP	19766732
AK4	CHEBI:57930	nucleoside 5'-diphosphate(3-)
AK5	CHEBI:17713	2'-deoxyadenosine 5'-monophosphate
AK5	CHEBI:58245	2'-deoxyadenosine 5'-monophosphate(2-)	10215863
AK5	CHEBI:57566	2'-deoxycytosine 5'-monophosphate(2-)	10215863;12036920;1657002;213049;8399394;9342341;9593124
AK5	CHEBI:16761	ADP	9434148
AK5	CHEBI:456216	ADP(3-)
AK5	CHEBI:15422	ATP
AK5	CHEBI:17239	CDP	10215863;21080915;23416111
AK5	CHEBI:58069	CDP(3-)	10215863
AK5	CHEBI:58189	GDP(3-)	9434148
AK5	CHEBI:16027	adenosine 5'-monophosphate	9434148
AK5	CHEBI:60377	cytidine 5'-monophosphate(2-)	10215863
AK5	CHEBI:16174	dADP	10215863;21080915;23416111
AK5	CHEBI:57667	dADP(3-)	10215863
AK5	CHEBI:61404	dATP(4-)	10215863
AK5	CHEBI:28846	dCDP	10215863;21080915;23416111
AK5	CHEBI:58593	dCDP(3-)	10215863
AK6	CHEBI:17239	CDP	15630091
AK6	CHEBI:16174	dADP	15630091
AK6	CHEBI:28846	dCDP	15630091
AK7	CHEBI:57566	2'-deoxycytosine 5'-monophosphate(2-)	12036920;1657002;213049;8399394;9342341;9593124
AK7	CHEBI:16761	ADP
AK7	CHEBI:456216	ADP(3-)
AK7	CHEBI:17239	CDP	10215863;21080915;23416111
AK7	CHEBI:16027	adenosine 5'-monophosphate
AK7	CHEBI:16174	dADP	10215863;21080915;23416111
AK7	CHEBI:28846	dCDP	10215863;21080915;23416111
AK8	CHEBI:456216	ADP(3-)
AK8	CHEBI:17239	CDP	10215863;21080915;23416111
AK8	CHEBI:16174	dADP	10215863;21080915;23416111
AK8	CHEBI:28846	dCDP	10215863;21080915;23416111
AK9	CHEBI:17239	CDP	10215863;21080915;23416111
AK9	CHEBI:16174	dADP	10215863;21080915;23416111
AK9	CHEBI:28846	dCDP	10215863;21080915;23416111
AKR1A1	CHEBI:28972	(R)-propane-1,2-diol	12071861;1537826;9823300
AKR1A1	CHEBI:29002	(S)-propane-1,2-diol	12071861;1537826;9823300
AKR1A1	CHEBI:57970	1-acyl-sn-glycerol 3-phosphate(2-)	7669785
AKR1A1	CHEBI:57534	1-acylglycerone 3-phosphate(2-)	7669785
AKR1A1	CHEBI:58014	1-alkyl-sn-glycerol 3-phosphate(2-)	3615425
AKR1A1	CHEBI:73315	1-alkylglycerone 3-phosphate(2-)	3615425
AKR1A1	CHEBI:31059	13-dihydrodaunorubicin	18276838
AKR1A1	CHEBI:75296	13-dihydrodaunorubicin(1+)	18276838
AKR1A1	CHEBI:81596	Cytochrome cL
AKR1A1	CHEBI:4139	D-galactopyranose	12704219
AKR1A1	CHEBI:17924	D-glucitol	12071861;9823300
AKR1A1	CHEBI:15748	D-glucuronate	1748675
AKR1A1	CHEBI:17378	D-glyceraldehyde
AKR1A1	CHEBI:58053	IMP(2-)	12009299;12669231
AKR1A1	CHEBI:18403	L-arabinitol	12071861;12359133;15234337;9823300
AKR1A1	CHEBI:13115	L-gulonate	1748675;7669785
AKR1A1	CHEBI:58349	NADP(3-)
AKR1A1	CHEBI:81597	Reduced cytochrome cL
AKR1A1	CHEBI:15343	acetaldehyde	11003211;14576493;19382904;19382905
AKR1A1	CHEBI:17478	aldehyde
AKR1A1	CHEBI:28938	ammonium	12009299;12669231
AKR1A1	CHEBI:87752	benzo[a]pyrene-7,8-dione	15720144;16411658;22394341;23162467
AKR1A1	CHEBI:133817	doxorubicinol	18276838
AKR1A1	CHEBI:16236	ethanol
AKR1A1	CHEBI:15991	ferricytochrome c
AKR1A1	CHEBI:16928	ferrocytochrome c
AKR1A1	CHEBI:16813	galactitol	12704219
AKR1A1	CHEBI:17754	glycerol
AKR1A1	CHEBI:58115	guanosine 5'-monophosphate(2-)	12009299;12669231
AKR1A1	CHEBI:27957	hydroxyacetone	12071861;1537826;9823300
AKR1A1	CHEBI:17890	tryptophol
AKR1B1	CHEBI:28972	(R)-propane-1,2-diol	12071861;1537826;9823300
AKR1B1	CHEBI:29002	(S)-propane-1,2-diol	12071861;1537826;9823300
AKR1B1	CHEBI:57990	2-dehydro-3-deoxy-D-gluconate
AKR1B1	CHEBI:18351	4-hydroxyhexan-3-one	23295224
AKR1B1	CHEBI:63910	4-methylpentan-1-ol	15181092;8645003
AKR1B1	CHEBI:17248	6-lactoyl-5,6,7,8-tetrahydropterin
AKR1B1	CHEBI:4139	D-galactopyranose	12704219
AKR1B1	CHEBI:17924	D-glucitol	12071861;1420136;14401390;15272156;18220710;2112546;25451566;25541468;8281941;9823300
AKR1B1	CHEBI:4167	D-glucopyranose
AKR1B1	CHEBI:17378	D-glyceraldehyde
AKR1B1	CHEBI:58053	IMP(2-)	12009299;12669231
AKR1B1	CHEBI:18403	L-arabinitol	12071861;12359133;15234337;9823300
AKR1B1	CHEBI:17535	L-arabinopyranose
AKR1B1	CHEBI:57540	NAD(1-)	1537826
AKR1B1	CHEBI:58349	NADP(3-)	1537826
AKR1B1	CHEBI:15688	acetoin	23295224
AKR1B1	CHEBI:17522	alditol
AKR1B1	CHEBI:15693	aldose
AKR1B1	CHEBI:17925	alpha-D-glucose
AKR1B1	CHEBI:28938	ammonium	12009299;12669231
AKR1B1	CHEBI:22599	arabinose
AKR1B1	CHEBI:28034	beta-D-galactoside
AKR1B1	CHEBI:62064	butane-2,3-diol	23295224
AKR1B1	CHEBI:16813	galactitol	12704219
AKR1B1	CHEBI:30911	glucitol	25451566;25541468
AKR1B1	CHEBI:5445	glyceraldehyde
AKR1B1	CHEBI:17754	glycerol
AKR1B1	CHEBI:58115	guanosine 5'-monophosphate(2-)	12009299;12669231
AKR1B1	CHEBI:24573	hexanone	23295224
AKR1B1	CHEBI:27957	hydroxyacetone	12071861;1537826;9823300
AKR1B1	CHEBI:18419	lactaldehyde
AKR1B1	CHEBI:61073	oxygen radical
AKR1B1	CHEBI:25892	pentanone	23295224
AKR1B1	CHEBI:16997	propane-1,2-diol
AKR1B1	CHEBI:26523	reactive oxygen species
AKR1B10	CHEBI:42680	(2-cis,6-cis)-farnesol	21187079
AKR1B10	CHEBI:46762	(E,E,E)-geranylgeraniol	21187079
AKR1B10	CHEBI:29002	(S)-propane-1,2-diol
AKR1B10	CHEBI:31059	13-dihydrodaunorubicin	19028477
AKR1B10	CHEBI:75296	13-dihydrodaunorubicin(1+)	19028477
AKR1B10	CHEBI:68947	13-oxo-9Z,11E-ODE
AKR1B10	CHEBI:57990	2-dehydro-3-deoxy-D-gluconate
AKR1B10	CHEBI:18351	4-hydroxyhexan-3-one	23295224
AKR1B10	CHEBI:17044	D-glucitol 6-phosphate
AKR1B10	CHEBI:17535	L-arabinopyranose
AKR1B10	CHEBI:38342	L-sorbose 1-phosphate
AKR1B10	CHEBI:57540	NAD(1-)
AKR1B10	CHEBI:58349	NADP(3-)
AKR1B10	CHEBI:15688	acetoin	23295224
AKR1B10	CHEBI:15351	acetyl-CoA
AKR1B10	CHEBI:15693	aldose
AKR1B10	CHEBI:17336	all-trans-retinol	18087047;18295589;19014918;21851338
AKR1B10	CHEBI:22599	arabinose
AKR1B10	CHEBI:28034	beta-D-galactoside
AKR1B10	CHEBI:28885	butan-1-ol
AKR1B10	CHEBI:15743	butanal
AKR1B10	CHEBI:62064	butane-2,3-diol	23295224
AKR1B10	CHEBI:15346	coenzyme A
AKR1B10	CHEBI:28600	farnesol	21187079
AKR1B10	CHEBI:24229	geranylgeraniol	21187079
AKR1B10	CHEBI:24573	hexanone	23295224
AKR1B10	CHEBI:27957	hydroxyacetone
AKR1B10	CHEBI:27561	oxirane
AKR1B10	CHEBI:25892	pentanone	23295224
AKR1B15	CHEBI:17263	estrone	25577493
AKR1C1	CHEBI:28453	(20S)-20-hydroxypregn-4-en-3-one	8486699
AKR1C1	CHEBI:63834	(24S)-5beta-cholestane-3alpha,7alpha,12alpha,24-tetrol	11158055;12543708
AKR1C1	CHEBI:63831	(24S)-5beta-cholestane-3alpha,7alpha,24-triol	11158055;12543708
AKR1C1	CHEBI:17252	17alpha-hydroxyprogesterone
AKR1C1	CHEBI:17278	5beta-cholestane-3alpha,7alpha,12alpha,26-tetrol	11158055;12543708
AKR1C1	CHEBI:16496	5beta-cholestane-3alpha,7alpha,12alpha-triol	11158055;12543708
AKR1C1	CHEBI:28540	5beta-cholestane-3alpha,7alpha,26-triol	11158055;12543708
AKR1C1	CHEBI:28047	5beta-cholestane-3alpha,7alpha-diol	11158055;12543708
AKR1C1	CHEBI:17336	all-trans-retinol	18087047;18295589;19014918;21851338
AKR1C1	CHEBI:18135	catechol
AKR1C1	CHEBI:35350	hydroxy steroid	14672942
AKR1C1	CHEBI:17404	indan-1-one
AKR1C2	CHEBI:28453	(20S)-20-hydroxypregn-4-en-3-one	11158055
AKR1C2	CHEBI:63834	(24S)-5beta-cholestane-3alpha,7alpha,12alpha,24-tetrol	11158055;12543708
AKR1C2	CHEBI:63831	(24S)-5beta-cholestane-3alpha,7alpha,24-triol	11158055;12543708
AKR1C2	CHEBI:16330	17beta-hydroxy-5alpha-androstan-3-one	11514561
AKR1C2	CHEBI:137534	3-oxocholoyl-CoA
AKR1C2	CHEBI:15994	5alpha-androstane-3,17-dione	11514561
AKR1C2	CHEBI:40836	5alpha-androstane-3beta,17alpha-diol	11158055;17170221
AKR1C2	CHEBI:17278	5beta-cholestane-3alpha,7alpha,12alpha,26-tetrol	11158055;12543708
AKR1C2	CHEBI:16496	5beta-cholestane-3alpha,7alpha,12alpha-triol	11158055;12543708
AKR1C2	CHEBI:28540	5beta-cholestane-3alpha,7alpha,26-triol	11158055;12543708
AKR1C2	CHEBI:28047	5beta-cholestane-3alpha,7alpha-diol	11158055;12543708
AKR1C2	CHEBI:88108	7alpha,12alpha-dihydroxy-3-oxo-5beta-cholan-24-oic acid
AKR1C2	CHEBI:27727	androstane-3,17-diol	11158055;17170221
AKR1C2	CHEBI:18135	catechol	8573067
AKR1C2	CHEBI:35350	hydroxy steroid	14672942
AKR1C3	CHEBI:42680	(2-cis,6-cis)-farnesol	21187079
AKR1C3	CHEBI:28453	(20S)-20-hydroxypregn-4-en-3-one	19010312;20036328;25463305
AKR1C3	CHEBI:63834	(24S)-5beta-cholestane-3alpha,7alpha,12alpha,24-tetrol	11158055;12543708
AKR1C3	CHEBI:63831	(24S)-5beta-cholestane-3alpha,7alpha,24-triol	11158055;12543708
AKR1C3	CHEBI:84162	(2E,6E)-farnesoic acid
AKR1C3	CHEBI:46762	(E,E,E)-geranylgeraniol	21187079
AKR1C3	CHEBI:27595	11-epi-prostaglandin F2alpha	15047184;3862115
AKR1C3	CHEBI:31059	13-dihydrodaunorubicin
AKR1C3	CHEBI:75296	13-dihydrodaunorubicin(1+)
AKR1C3	CHEBI:16469	17beta-estradiol	19010312;20036328
AKR1C3	CHEBI:16330	17beta-hydroxy-5alpha-androstan-3-one	19010312
AKR1C3	CHEBI:85278	17beta-hydroxyandrostan-3-one	19010312
AKR1C3	CHEBI:50168	3-hydroxypregnan-20-one	25463305
AKR1C3	CHEBI:1712	3alpha-hydroxy-5beta-pregnan-20-one	25463305
AKR1C3	CHEBI:11909	3beta-hydroxy-5alpha-pregnan-20-one	25463305
AKR1C3	CHEBI:16229	3beta-hydroxy-5beta-pregnan-20-one	25463305
AKR1C3	CHEBI:15994	5alpha-androstane-3,17-dione
AKR1C3	CHEBI:28952	5alpha-pregnane-3,20-dione	25463305
AKR1C3	CHEBI:17278	5beta-cholestane-3alpha,7alpha,12alpha,26-tetrol	11158055;12543708
AKR1C3	CHEBI:16496	5beta-cholestane-3alpha,7alpha,12alpha-triol	11158055;12543708
AKR1C3	CHEBI:28540	5beta-cholestane-3alpha,7alpha,26-triol	11158055;12543708
AKR1C3	CHEBI:28047	5beta-cholestane-3alpha,7alpha-diol	11158055;12543708
AKR1C3	CHEBI:31561	Estradiol valerate	19010312;20036328
AKR1C3	CHEBI:58349	NADP(3-)
AKR1C3	CHEBI:79974	ROOH	21910479
AKR1C3	CHEBI:17336	all-trans-retinol	11245473;12036956;12226107;12680773;18039331;18087047;18295589;19014918;21851338;9705317
AKR1C3	CHEBI:16422	androst-4-ene-3,17-dione
AKR1C3	CHEBI:50169	brexanolone	25463305
AKR1C3	CHEBI:18135	catechol
AKR1C3	CHEBI:15379	dioxygen	21910479
AKR1C3	CHEBI:133817	doxorubicinol
AKR1C3	CHEBI:23965	estradiol	19010312;20036328
AKR1C3	CHEBI:36969	farnesoic acid
AKR1C3	CHEBI:28600	farnesol	21187079
AKR1C3	CHEBI:24229	geranylgeraniol	21187079
AKR1C3	CHEBI:16240	hydrogen peroxide	21910479
AKR1C3	CHEBI:35923	hydroperoxide	21910479
AKR1C3	CHEBI:35350	hydroxy steroid	14672942
AKR1C3	CHEBI:17404	indan-1-one
AKR1C3	CHEBI:25805	oxygen atom	21910479
AKR1C3	CHEBI:33818	oxygen-16 atom	21910479
AKR1C3	CHEBI:15555	prostaglandin D2
AKR1C3	CHEBI:15553	prostaglandin F2alpha	10622721;14979715;16475787;20036328
AKR1C3	CHEBI:57404	prostaglandin F2alpha(1-)	20036328
AKR1C3	CHEBI:27485	prostaglandin J2	20036328
AKR1C3	CHEBI:133396	prostaglandin J2(1-)	20036328
AKR1C3	CHEBI:18421	superoxide	19442656;21910479
AKR1C3	CHEBI:17347	testosterone	16263811;19010312;20036328
AKR1C3	CHEBI:84094	testosterone sulfate	16263811;19010312;20036328
AKR1C4	CHEBI:28453	(20S)-20-hydroxypregn-4-en-3-one	11158055
AKR1C4	CHEBI:63834	(24S)-5beta-cholestane-3alpha,7alpha,12alpha,24-tetrol	11158055;12543708
AKR1C4	CHEBI:63831	(24S)-5beta-cholestane-3alpha,7alpha,24-triol	11158055;12543708
AKR1C4	CHEBI:18093	17,21-dihydroxy-5beta-pregnane-3,11,20-trione
AKR1C4	CHEBI:1298	21-Hydroxy-5beta-pregnane-3,11,20-trione
AKR1C4	CHEBI:88767	3a-Hydroxy-5b-pregnane-20-one
AKR1C4	CHEBI:1684	3alpha,11beta,21-Trihydroxy-20-oxo-5beta-pregnan-18-al
AKR1C4	CHEBI:28195	3alpha-hydroxy-5beta-androstan-17-one
AKR1C4	CHEBI:34461	5-alpha-THDOC
AKR1C4	CHEBI:81470	5alpha-Pregnane-3alpha,20alpha-diol
AKR1C4	CHEBI:15994	5alpha-androstane-3,17-dione	14643063;7650035
AKR1C4	CHEBI:40836	5alpha-androstane-3beta,17alpha-diol	11158055
AKR1C4	CHEBI:28952	5alpha-pregnane-3,20-dione
AKR1C4	CHEBI:16985	5beta-androstane-3,17-dione
AKR1C4	CHEBI:17278	5beta-cholestane-3alpha,7alpha,12alpha,26-tetrol	11158055;12543708
AKR1C4	CHEBI:16496	5beta-cholestane-3alpha,7alpha,12alpha-triol	11158055;12543708
AKR1C4	CHEBI:28540	5beta-cholestane-3alpha,7alpha,26-triol	11158055;12543708
AKR1C4	CHEBI:28047	5beta-cholestane-3alpha,7alpha-diol	11158055;12543708
AKR1C4	CHEBI:86389	5beta-dihydroaldosterone
AKR1C4	CHEBI:86381	5beta-dihydrocorticosterone
AKR1C4	CHEBI:732	5beta-dihydrocortisol
AKR1C4	CHEBI:30154	5beta-pregnane-3,20-dione
AKR1C4	CHEBI:2288	7alpha,12alpha-dihydroxy-5beta-cholestan-3-one
AKR1C4	CHEBI:2290	7alpha-hydroxy-5beta-cholestan-3-one
AKR1C4	CHEBI:9481	Tetrahydrocorticosterone
AKR1C4	CHEBI:9901	Urocortisone
AKR1C4	CHEBI:17336	all-trans-retinol	18087047;18295589;19014918;21851338
AKR1C4	CHEBI:27727	androstane-3,17-diol	11158055
AKR1C4	CHEBI:18011	androstane-3alpha,17beta-diol
AKR1C4	CHEBI:16032	androsterone	14643063;7650035
AKR1C4	CHEBI:50169	brexanolone
AKR1C4	CHEBI:18135	catechol
AKR1C4	CHEBI:16548	chlordecone
AKR1C4	CHEBI:29919	hydrosulfide	1119805;2383427
AKR1C4	CHEBI:35350	hydroxy steroid	14672942
AKR1C4	CHEBI:17435	naphthalene-1,2-diol
AKR1C4	CHEBI:17026	progesterone	21570127
AKR1C4	CHEBI:16189	sulfate	1119805;2383427
AKR1C4	CHEBI:28320	tetrahydrocortisol
AKR1D1	CHEBI:63830	(24S)-7alpha,12alpha,24-trihydroxy-5beta-cholestan-3-one	12543708;7508385
AKR1D1	CHEBI:63829	(24S)-7alpha,24-dihydroxy-5beta-cholestan-3-one	12543708;7508385
AKR1D1	CHEBI:18093	17,21-dihydroxy-5beta-pregnane-3,11,20-trione
AKR1D1	CHEBI:28952	5alpha-pregnane-3,20-dione	18624455
AKR1D1	CHEBI:16985	5beta-androstane-3,17-dione
AKR1D1	CHEBI:86389	5beta-dihydroaldosterone
AKR1D1	CHEBI:732	5beta-dihydrocortisol
AKR1D1	CHEBI:2150	5beta-dihydrotestosterone
AKR1D1	CHEBI:30154	5beta-pregnane-3,20-dione
AKR1D1	CHEBI:48834	7alpha,12alpha,26-trihydroxy-5beta-cholestan-3-one	12543708;7508385
AKR1D1	CHEBI:2288	7alpha,12alpha-dihydroxy-5beta-cholestan-3-one	12543708;7508385
AKR1D1	CHEBI:28477	7alpha,12alpha-dihydroxycholest-4-en-3-one
AKR1D1	CHEBI:48778	7alpha,26-dihydroxy-5beta-cholestan-3-one	12543708;7508385
AKR1D1	CHEBI:2290	7alpha-hydroxy-5beta-cholestan-3-one	12543708;7508385
AKR1D1	CHEBI:17899	7alpha-hydroxycholest-4-en-3-one
AKR1D1	CHEBI:58349	NADP(3-)
AKR1D1	CHEBI:15339	acceptor
AKR1D1	CHEBI:27584	aldosterone
AKR1D1	CHEBI:16175	cholest-4-en-3-one
AKR1D1	CHEBI:17650	cortisol
AKR1D1	CHEBI:16962	cortisone
AKR1D1	CHEBI:17499	hydrogen donor
AKR1D1	CHEBI:17026	progesterone
AKR1D1	CHEBI:17347	testosterone
AKR1E2	CHEBI:16715	1,5-anhydro-D-fructose
AKR7A2	CHEBI:17167	(R)-lactaldehyde	12071861;15987839;2296157;9823300
AKR7A2	CHEBI:28972	(R)-propane-1,2-diol	12071861;1537826;9823300
AKR7A2	CHEBI:29002	(S)-propane-1,2-diol	12071861;1537826;9823300
AKR7A2	CHEBI:17924	D-glucitol	12071861;9823300
AKR7A2	CHEBI:18403	L-arabinitol	12071861;12359133;15234337;9823300
AKR7A2	CHEBI:79974	ROOH	21910479
AKR7A2	CHEBI:53108	aflatoxin B1 triol	11409944;12727802;16970545;18416522;9576847
AKR7A2	CHEBI:15379	dioxygen	21910479
AKR7A2	CHEBI:57925	glutathionate(1-)	22001351
AKR7A2	CHEBI:16856	glutathione	22001351
AKR7A2	CHEBI:16240	hydrogen peroxide	21910479
AKR7A2	CHEBI:35923	hydroperoxide	21910479
AKR7A2	CHEBI:27957	hydroxyacetone	12071861;1537826;9823300
AKR7A2	CHEBI:25805	oxygen atom	21910479
AKR7A2	CHEBI:61073	oxygen radical	22001351
AKR7A2	CHEBI:33818	oxygen-16 atom	21910479
AKR7A2	CHEBI:26523	reactive oxygen species	22001351
AKR7A2	CHEBI:18421	superoxide	21910479
ALAD	CHEBI:17549	5-aminolevulinic acid
ALAD	CHEBI:25016	lead atom	16341691;19515364;20510440;30025905;30081045
ALAD	CHEBI:27889	lead(0)	16341691;19515364;20510440;30025905;30081045
ALAD	CHEBI:25195	mercury atom	25728017
ALAD	CHEBI:16170	mercury(0)	25728017
ALAD	CHEBI:17381	porphobilinogen
ALAD	CHEBI:58126	porphobilinogen(1-)	10706561;11032836;11032841;15381398;7354072
ALAD	CHEBI:28783	zinc protoporphyrin	25963508
ALAS1	CHEBI:17549	5-aminolevulinic acid	2263504
ALAS1	CHEBI:356416	5-ammoniolevulinate	16121195;1939222
ALAS1	CHEBI:15346	coenzyme A	16121195;1939222
ALAS1	CHEBI:57287	coenzyme A(4-)	2263504
ALAS1	CHEBI:15428	glycine
ALAS1	CHEBI:15380	succinyl-CoA
ALAS2	CHEBI:17549	5-aminolevulinic acid	2263504
ALAS2	CHEBI:356416	5-ammoniolevulinate	16121195;1939222
ALAS2	CHEBI:15346	coenzyme A	16121195;1939222
ALAS2	CHEBI:57287	coenzyme A(4-)	2263504
ALAS2	CHEBI:15428	glycine
ALAS2	CHEBI:15380	succinyl-CoA
ALDH18A1	CHEBI:16004	(R)-lactate	15987839;2296157;6487654
ALDH18A1	CHEBI:16651	(S)-lactate	15987839;2296157;6487654
ALDH18A1	CHEBI:29123	2-acetamido-5-oxopentanoate
ALDH18A1	CHEBI:17798	L-gamma-glutamyl phosphate	10037775;8761662
ALDH18A1	CHEBI:58274	L-gamma-glutamyl phosphate(2-)	10037775
ALDH18A1	CHEBI:17232	L-glutamic 5-semialdehyde	10037775;8761662;8921385
ALDH18A1	CHEBI:16015	L-glutamic acid
ALDH18A1	CHEBI:58349	NADP(3-)	10037775;8761662;8921385
ALDH18A1	CHEBI:29805	glycolate	11434452;9038835
ALDH18A1	CHEBI:18367	phosphate(3-)	10037775;8761662;8921385
ALDH18A1	CHEBI:26078	phosphoric acid	10037775;8761662;8921385
ALDH1A1	CHEBI:27823	(5-hydroxyindol-3-yl)acetic acid
ALDH1A1	CHEBI:16004	(R)-lactate	15987839;2296157;6487654
ALDH1A1	CHEBI:16651	(S)-lactate	15987839;2296157;6487654
ALDH1A1	CHEBI:1941	4-(trimethylammonio)butanoic acid
ALDH1A1	CHEBI:11951	4-acetamidobutanoate
ALDH1A1	CHEBI:17645	4-acetamidobutanoic acid
ALDH1A1	CHEBI:18020	4-trimethylammoniobutanal
ALDH1A1	CHEBI:50648	9-cis-retinoic acid
ALDH1A1	CHEBI:80564	Carboxyifosfamide
ALDH1A1	CHEBI:3410	Carboxyphosphamide
ALDH1A1	CHEBI:30612	D-glucarate(2-)	3779687
ALDH1A1	CHEBI:32398	D-glyceric acid	23444097
ALDH1A1	CHEBI:15343	acetaldehyde
ALDH1A1	CHEBI:30089	acetate	12616643
ALDH1A1	CHEBI:15366	acetic acid	10631996;224930
ALDH1A1	CHEBI:18308	acrylic acid
ALDH1A1	CHEBI:17898	all-trans-retinal
ALDH1A1	CHEBI:35291	all-trans-retinoate	1292933
ALDH1A1	CHEBI:15367	all-trans-retinoic acid	18805086;23220587;27793605;8493914
ALDH1A1	CHEBI:16958	beta-alanine	12586697
ALDH1A1	CHEBI:30566	gamma-aminobutyrate
ALDH1A1	CHEBI:16865	gamma-aminobutyric acid
ALDH1A1	CHEBI:29805	glycolate	11434452
ALDH1A1	CHEBI:16240	hydrogen peroxide
ALDH1A1	CHEBI:57969	imidazol-4-ylacetate	2071588
ALDH1A1	CHEBI:16974	imidazol-4-ylacetic acid
ALDH1A1	CHEBI:30854	indole-3-acetate	18983992;18983993;9884322
ALDH1A1	CHEBI:16411	indole-3-acetic acid
ALDH1A1	CHEBI:17453	methylmalonate(2-)
ALDH1A1	CHEBI:30860	methylmalonic acid
ALDH1A1	CHEBI:36999	perillic acid
ALDH1A1	CHEBI:27976	prop-2-ynal
ALDH1A1	CHEBI:15364	propynoate
ALDH1A1	CHEBI:33199	propynoic acid
ALDH1A1	CHEBI:26536	retinoic acid	27793605
ALDH1A2	CHEBI:27823	(5-hydroxyindol-3-yl)acetic acid
ALDH1A2	CHEBI:16004	(R)-lactate	15987839;2296157;6487654
ALDH1A2	CHEBI:16651	(S)-lactate	15987839;2296157;6487654
ALDH1A2	CHEBI:1941	4-(trimethylammonio)butanoic acid
ALDH1A2	CHEBI:11951	4-acetamidobutanoate
ALDH1A2	CHEBI:18020	4-trimethylammoniobutanal
ALDH1A2	CHEBI:50648	9-cis-retinoic acid
ALDH1A2	CHEBI:30612	D-glucarate(2-)	3779687
ALDH1A2	CHEBI:15343	acetaldehyde
ALDH1A2	CHEBI:30089	acetate	12616643
ALDH1A2	CHEBI:15366	acetic acid
ALDH1A2	CHEBI:35291	all-trans-retinoate	8797830
ALDH1A2	CHEBI:15367	all-trans-retinoic acid	10862743;12547725;16166285;16368932;16818722;16982809;17473173;18805086;18831967;21138835;23220587;8493914
ALDH1A2	CHEBI:16958	beta-alanine	12586697
ALDH1A2	CHEBI:29805	glycolate	11434452
ALDH1A2	CHEBI:57969	imidazol-4-ylacetate	2071588
ALDH1A2	CHEBI:16974	imidazol-4-ylacetic acid
ALDH1A2	CHEBI:30854	indole-3-acetate	18983992;18983993;9884322
ALDH1A2	CHEBI:16411	indole-3-acetic acid
ALDH1A2	CHEBI:17453	methylmalonate(2-)
ALDH1A2	CHEBI:30860	methylmalonic acid
ALDH1A2	CHEBI:36999	perillic acid
ALDH1A2	CHEBI:27976	prop-2-ynal
ALDH1A2	CHEBI:15364	propynoate
ALDH1A2	CHEBI:33199	propynoic acid
ALDH1A2	CHEBI:26536	retinoic acid	10862743;12547725;16166285;16368932;16818722;16982809;17473173;18831967;21138835
ALDH1A3	CHEBI:17612	(3,4-dihydroxyphenyl)acetate	11306106;2071588
ALDH1A3	CHEBI:41941	(3,4-dihydroxyphenyl)acetic acid
ALDH1A3	CHEBI:28111	(4-hydroxy-3-methoxyphenyl)acetaldehyde	6422947;9732974
ALDH1A3	CHEBI:15621	(4-hydroxyphenyl)acetaldehyde	3753983
ALDH1A3	CHEBI:27823	(5-hydroxyindol-3-yl)acetic acid
ALDH1A3	CHEBI:16004	(R)-lactate	15987839;2296157;6487654
ALDH1A3	CHEBI:16651	(S)-lactate	15987839;2296157;6487654
ALDH1A3	CHEBI:1606	1-methyl-4-imidazoleacetic acid	10344773
ALDH1A3	CHEBI:28104	1-methylimidazole-4-acetaldehyde
ALDH1A3	CHEBI:57328	3'-dephospho-CoA(2-)	11579996;11923312;11946484;11994049;13163064;15893380
ALDH1A3	CHEBI:27852	3,4-dihydroxymandelaldehyde
ALDH1A3	CHEBI:27637	3,4-dihydroxymandelic acid	10424772;12616643
ALDH1A3	CHEBI:27978	3,4-dihydroxyphenylacetaldehyde
ALDH1A3	CHEBI:27932	3-Methoxy-4-hydroxyphenylglycolaldehyde
ALDH1A3	CHEBI:48999	4-hydroxyphenylacetate	3753983
ALDH1A3	CHEBI:18101	4-hydroxyphenylacetic acid
ALDH1A3	CHEBI:57917	4-nitrophenolate	11797369;1730777;388794
ALDH1A3	CHEBI:61146	4-nitrophenyl phosphate(2-)	11797369;1730777;388794
ALDH1A3	CHEBI:30612	D-glucarate(2-)	3779687
ALDH1A3	CHEBI:16988	D-ribose	15234337
ALDH1A3	CHEBI:58280	IDP(3-)	15652174;16752921;17095758
ALDH1A3	CHEBI:57614	ITP(3-)	15652174;16752921;17095758
ALDH1A3	CHEBI:16680	S-adenosyl-L-homocysteine	12810727;6884990
ALDH1A3	CHEBI:15343	acetaldehyde	5498429
ALDH1A3	CHEBI:30089	acetate	12616643
ALDH1A3	CHEBI:16027	adenosine 5'-monophosphate	11579996;11946484
ALDH1A3	CHEBI:35291	all-trans-retinoate	21138835
ALDH1A3	CHEBI:15367	all-trans-retinoic acid	16207763;16836633;17473173;17526768;18805086;18831967;21138835;23220587;8493914
ALDH1A3	CHEBI:28938	ammonium	5498429
ALDH1A3	CHEBI:28701	chenodeoxycholoyl-CoA	12810727;6884990
ALDH1A3	CHEBI:57287	coenzyme A(4-)	12810727;6884990
ALDH1A3	CHEBI:18304	deamido-NAD(+)	11579996;11946484
ALDH1A3	CHEBI:15428	glycine	12810727;6884990
ALDH1A3	CHEBI:36252	glycochenodeoxycholate	12810727;6884990
ALDH1A3	CHEBI:29805	glycolate	11434452
ALDH1A3	CHEBI:545959	homovanillic acid	6422947;9732974
ALDH1A3	CHEBI:57502	nicotinate D-ribonucleotide(2-)	11579996;11946484
ALDH1A3	CHEBI:47942	pantetheine 4'-phosphate(2-)	11579996;11946484
ALDH1A3	CHEBI:16424	phenylacetaldehyde
ALDH1A3	CHEBI:30745	phenylacetic acid
ALDH1A3	CHEBI:26536	retinoic acid	16207763;16836633;17473173;17526768;18831967;21138835
ALDH1A3	CHEBI:15963	ribitol	15234337
ALDH1A3	CHEBI:27622	vanillylmandelate
[truncated: 13,732 more rows]
