# Supplementary material for: Nociceptor-immune interactomes reveal insult-specific immune signatures of pain
Source: Nat Immunol. 2024 May 28;25(7):1296–305. doi: 10.1038/s41590-024-01857-2 (PMC11224023; doi:10.1038/s41590-024-01857-2)
Supplement: Supplementary file 7 — Output of INDRA cell–cell interactome used as input for CellChat analysis. [file 41590_2024_1857_MOESM7_ESM.csv]

id_cp_interactions	partner_a	partner_b	source
INDRA-0	ALDH1A3	TNFRSF9	INDRA
INDRA-1	HAAO	TNFRSF9	INDRA
INDRA-2	ALDH3B2	TNFRSF9	INDRA
INDRA-3	ALDH3A1	TNFRSF9	INDRA
INDRA-4	ALDH3B1	TNFRSF9	INDRA
INDRA-5	CAT	TNFRSF9	INDRA
INDRA-6	ALDH1A1	ADRB2	INDRA
INDRA-7	ALDH8A1	ADRB2	INDRA
INDRA-8	ALDH1A3	ADRB2	INDRA
INDRA-9	AOX1	ADRB2	INDRA
INDRA-10	ALDH1L2	ADRB2	INDRA
INDRA-11	ALDH4A1	ADRB2	INDRA
INDRA-12	ALDH3B2	ADRB2	INDRA
INDRA-13	ALDH3A1	ADRB2	INDRA
INDRA-14	ALDH1B1	ADRB2	INDRA
INDRA-15	ALDH1L1	ADRB2	INDRA
INDRA-16	ALDH9A1	ADRB2	INDRA
INDRA-17	ALDH3A2	ADRB2	INDRA
INDRA-18	ALDH2	ADRB2	INDRA
INDRA-19	ALDH1A2	ADRB2	INDRA
INDRA-20	ALDH7A1	ADRB2	INDRA
INDRA-21	ALDH2	EGFR	INDRA
INDRA-22	CP	EGFR	INDRA
INDRA-23	ALDH2	F3	INDRA
INDRA-24	CP	F3	INDRA
INDRA-25	ALDH2	FAS	INDRA
INDRA-26	CP	FAS	INDRA
INDRA-27	ALDH2	LRP1	INDRA
INDRA-28	CP	LRP1	INDRA
INDRA-29	ALDH2	SDC2	INDRA
INDRA-30	CP	SDC2	INDRA
INDRA-31	ALDH2	TLR7	INDRA
INDRA-32	CP	TLR7	INDRA
INDRA-33	ALDH2	TRPV1	INDRA
INDRA-34	CP	TRPV1	INDRA
INDRA-35	INMT	ADRA1A	INDRA
INDRA-36	NNMT	ADRA1A	INDRA
INDRA-37	PNMT	ADRA1A	INDRA
INDRA-38	INMT	ADRA1B	INDRA
INDRA-39	NNMT	ADRA1B	INDRA
INDRA-40	PNMT	ADRA1B	INDRA
INDRA-41	INMT	ADRA2A	INDRA
INDRA-42	NNMT	ADRA2A	INDRA
INDRA-43	PNMT	ADRA2A	INDRA
INDRA-44	INMT	ADRA2B	INDRA
INDRA-45	NNMT	ADRA2B	INDRA
INDRA-46	PNMT	ADRA2B	INDRA
INDRA-47	INMT	ADRA2C	INDRA
INDRA-48	NNMT	ADRA2C	INDRA
INDRA-49	PNMT	ADRA2C	INDRA
INDRA-50	INMT	ADRB2	INDRA
INDRA-51	NNMT	ADRB2	INDRA
INDRA-52	PNMT	ADRB2	INDRA
INDRA-53	INMT	AR	INDRA
INDRA-54	NNMT	AR	INDRA
INDRA-55	PNMT	AR	INDRA
INDRA-56	INMT	CNR1	INDRA
INDRA-57	NNMT	CNR1	INDRA
INDRA-58	PNMT	CNR1	INDRA
INDRA-59	DLD	CD209	INDRA
INDRA-60	DLD	CD36	INDRA
INDRA-61	DLD	PTH1R	INDRA
INDRA-62	DBH	ADRA1A	INDRA
INDRA-63	DBH	ADRA1B	INDRA
INDRA-64	DBH	ADRA2B	INDRA
INDRA-65	DBH	ADRA2C	INDRA
INDRA-66	DBH	ADRB1	INDRA
INDRA-67	DBH	ADRB2	INDRA
INDRA-68	DBH	ADRB3	INDRA
INDRA-69	DBH	AR	INDRA
INDRA-70	DBH	DRD2	INDRA
INDRA-71	DBH	EDNRB	INDRA
INDRA-72	PEMT	PHEX	INDRA
INDRA-73	TYR	EGFR	INDRA
INDRA-74	SDHA	EGFR	INDRA
INDRA-75	PYCR3	EGFR	INDRA
INDRA-76	DHODH	EGFR	INDRA
INDRA-77	PRODH	EGFR	INDRA
INDRA-78	CYP3A4	TRPV3	INDRA
INDRA-79	CYP2C18	TRPV3	INDRA
INDRA-80	CYP1A1	TRPV3	INDRA
INDRA-81	CYP3A7	TRPV3	INDRA
INDRA-82	CYP4A11	TRPV3	INDRA
INDRA-83	CYP1A2	TRPV3	INDRA
INDRA-84	CYP2E1	TRPV3	INDRA
INDRA-85	CYP2C8	TRPV3	INDRA
INDRA-86	CYP2C9	TRPV3	INDRA
INDRA-87	CYP3A5	TRPV3	INDRA
INDRA-88	CYP2C19	TRPV3	INDRA
INDRA-89	CYP1B1	TRPV3	INDRA
INDRA-90	CYP3A4	TRPA1	INDRA
INDRA-91	CYP1A1	TRPA1	INDRA
INDRA-92	CYP3A7	TRPA1	INDRA
INDRA-93	CYP1A2	TRPA1	INDRA
INDRA-94	CYP2E1	TRPA1	INDRA
INDRA-95	CYP2A13	TRPA1	INDRA
INDRA-96	CYP2C8	TRPA1	INDRA
INDRA-97	CYP2C9	TRPA1	INDRA
INDRA-98	CYP3A5	TRPA1	INDRA
INDRA-99	CYP2C19	TRPA1	INDRA
INDRA-100	CYP1B1	TRPA1	INDRA
INDRA-101	CYP2A13	TRPV3	INDRA
INDRA-102	PIGA	CFTR	INDRA
INDRA-103	SACM1L	CFTR	INDRA
INDRA-104	CDIPT	CFTR	INDRA
INDRA-105	GPLD1	CFTR	INDRA
INDRA-106	F2	CFTR	INDRA
INDRA-107	PIGA	GPBAR1	INDRA
INDRA-108	SACM1L	GPBAR1	INDRA
INDRA-109	CDIPT	GPBAR1	INDRA
INDRA-110	GPLD1	GPBAR1	INDRA
INDRA-111	F2	GPBAR1	INDRA
INDRA-112	PIGA	GRM5	INDRA
INDRA-113	SACM1L	GRM5	INDRA
INDRA-114	CDIPT	GRM5	INDRA
INDRA-115	GPLD1	GRM5	INDRA
INDRA-116	F2	GRM5	INDRA
INDRA-117	CYP11B1	TAAR5	INDRA
INDRA-118	CYP21A2	TAAR5	INDRA
INDRA-119	HSD3B1	TAAR5	INDRA
INDRA-120	CYP21A2	AR	INDRA
INDRA-121	HSD3B1	AR	INDRA
INDRA-122	CYP3A4	CHRNA4	INDRA
INDRA-123	CYP3A4	CHRNB2	INDRA
INDRA-124	CYP3A4	GPER1	INDRA
INDRA-125	CYP17A1	AR	INDRA
INDRA-126	HSD3B2	AR	INDRA
INDRA-127	HSD17B1	AR	INDRA
INDRA-128	AKR1C1	AR	INDRA
INDRA-129	HSD17B2	ABCC8	INDRA
INDRA-130	HSD17B12	ABCC8	INDRA
INDRA-131	CYP19A1	ABCC8	INDRA
INDRA-132	HSD17B1	ABCC8	INDRA
INDRA-133	NAMPT	ABCC8	INDRA
INDRA-134	HSD17B8	ABCC8	INDRA
INDRA-135	SULT1E1	ABCC8	INDRA
INDRA-136	COMT	ABCC8	INDRA
INDRA-137	AKR1C3	ABCC8	INDRA
INDRA-138	HSD17B4	ABCC8	INDRA
INDRA-139	HSD17B3	ABCC8	INDRA
INDRA-140	HSD17B6	ABCC8	INDRA
INDRA-141	CYP2C19	ABCC8	INDRA
INDRA-142	HSD17B7	ABCC8	INDRA
INDRA-143	HSD17B2	AGER	INDRA
INDRA-144	HSD17B12	AGER	INDRA
INDRA-145	CYP19A1	AGER	INDRA
INDRA-146	HSD17B1	AGER	INDRA
INDRA-147	NAMPT	AGER	INDRA
INDRA-148	HSD17B8	AGER	INDRA
INDRA-149	SULT1E1	AGER	INDRA
INDRA-150	COMT	AGER	INDRA
INDRA-151	AKR1C3	AGER	INDRA
INDRA-152	HSD17B4	AGER	INDRA
INDRA-153	HSD17B3	AGER	INDRA
INDRA-154	HSD17B6	AGER	INDRA
INDRA-155	CYP2C19	AGER	INDRA
INDRA-156	HSD17B7	AGER	INDRA
INDRA-157	HSD17B2	AR	INDRA
INDRA-158	HSD17B12	AR	INDRA
INDRA-159	CYP19A1	AR	INDRA
INDRA-160	NAMPT	AR	INDRA
INDRA-161	HSD17B8	AR	INDRA
INDRA-162	SULT1E1	AR	INDRA
INDRA-163	COMT	AR	INDRA
INDRA-164	AKR1C3	AR	INDRA
INDRA-165	HSD17B4	AR	INDRA
INDRA-166	HSD17B3	AR	INDRA
INDRA-167	HSD17B6	AR	INDRA
INDRA-168	CYP2C19	AR	INDRA
INDRA-169	HSD17B7	AR	INDRA
INDRA-170	HSD17B2	CHRNA4	INDRA
INDRA-171	HSD17B12	CHRNA4	INDRA
INDRA-172	CYP19A1	CHRNA4	INDRA
INDRA-173	HSD17B1	CHRNA4	INDRA
INDRA-174	NAMPT	CHRNA4	INDRA
INDRA-175	HSD17B8	CHRNA4	INDRA
INDRA-176	SULT1E1	CHRNA4	INDRA
INDRA-177	COMT	CHRNA4	INDRA
INDRA-178	AKR1C3	CHRNA4	INDRA
INDRA-179	HSD17B4	CHRNA4	INDRA
INDRA-180	HSD17B3	CHRNA4	INDRA
INDRA-181	HSD17B6	CHRNA4	INDRA
INDRA-182	CYP2C19	CHRNA4	INDRA
INDRA-183	HSD17B7	CHRNA4	INDRA
INDRA-184	HSD17B2	CHRNB2	INDRA
INDRA-185	HSD17B12	CHRNB2	INDRA
INDRA-186	CYP19A1	CHRNB2	INDRA
INDRA-187	HSD17B1	CHRNB2	INDRA
INDRA-188	NAMPT	CHRNB2	INDRA
INDRA-189	HSD17B8	CHRNB2	INDRA
INDRA-190	SULT1E1	CHRNB2	INDRA
INDRA-191	COMT	CHRNB2	INDRA
INDRA-192	AKR1C3	CHRNB2	INDRA
INDRA-193	HSD17B4	CHRNB2	INDRA
INDRA-194	HSD17B3	CHRNB2	INDRA
INDRA-195	HSD17B6	CHRNB2	INDRA
INDRA-196	CYP2C19	CHRNB2	INDRA
INDRA-197	HSD17B7	CHRNB2	INDRA
INDRA-198	HSD17B2	GABRP	INDRA
INDRA-199	HSD17B12	GABRP	INDRA
INDRA-200	CYP19A1	GABRP	INDRA
INDRA-201	HSD17B1	GABRP	INDRA
INDRA-202	NAMPT	GABRP	INDRA
INDRA-203	HSD17B8	GABRP	INDRA
INDRA-204	SULT1E1	GABRP	INDRA
INDRA-205	COMT	GABRP	INDRA
INDRA-206	AKR1C3	GABRP	INDRA
INDRA-207	HSD17B4	GABRP	INDRA
INDRA-208	HSD17B3	GABRP	INDRA
INDRA-209	HSD17B6	GABRP	INDRA
INDRA-210	CYP2C19	GABRP	INDRA
INDRA-211	HSD17B7	GABRP	INDRA
INDRA-212	HSD17B2	GPER1	INDRA
INDRA-213	HSD17B12	GPER1	INDRA
INDRA-214	CYP19A1	GPER1	INDRA
INDRA-215	HSD17B1	GPER1	INDRA
INDRA-216	NAMPT	GPER1	INDRA
INDRA-217	HSD17B8	GPER1	INDRA
INDRA-218	SULT1E1	GPER1	INDRA
INDRA-219	COMT	GPER1	INDRA
INDRA-220	AKR1C3	GPER1	INDRA
INDRA-221	HSD17B4	GPER1	INDRA
INDRA-222	HSD17B3	GPER1	INDRA
INDRA-223	HSD17B6	GPER1	INDRA
INDRA-224	CYP2C19	GPER1	INDRA
INDRA-225	HSD17B7	GPER1	INDRA
INDRA-226	HSD17B2	GRM2	INDRA
INDRA-227	HSD17B12	GRM2	INDRA
INDRA-228	CYP19A1	GRM2	INDRA
INDRA-229	HSD17B1	GRM2	INDRA
INDRA-230	NAMPT	GRM2	INDRA
INDRA-231	HSD17B8	GRM2	INDRA
INDRA-232	SULT1E1	GRM2	INDRA
INDRA-233	COMT	GRM2	INDRA
INDRA-234	AKR1C3	GRM2	INDRA
INDRA-235	HSD17B4	GRM2	INDRA
INDRA-236	HSD17B3	GRM2	INDRA
INDRA-237	HSD17B6	GRM2	INDRA
INDRA-238	CYP2C19	GRM2	INDRA
INDRA-239	HSD17B7	GRM2	INDRA
INDRA-240	HSD17B2	GRM3	INDRA
INDRA-241	HSD17B12	GRM3	INDRA
INDRA-242	CYP19A1	GRM3	INDRA
INDRA-243	HSD17B1	GRM3	INDRA
INDRA-244	NAMPT	GRM3	INDRA
INDRA-245	HSD17B8	GRM3	INDRA
INDRA-246	SULT1E1	GRM3	INDRA
INDRA-247	COMT	GRM3	INDRA
INDRA-248	AKR1C3	GRM3	INDRA
INDRA-249	HSD17B4	GRM3	INDRA
INDRA-250	HSD17B3	GRM3	INDRA
INDRA-251	HSD17B6	GRM3	INDRA
INDRA-252	CYP2C19	GRM3	INDRA
INDRA-253	HSD17B7	GRM3	INDRA
INDRA-254	HSD17B2	INSR	INDRA
INDRA-255	HSD17B12	INSR	INDRA
INDRA-256	CYP19A1	INSR	INDRA
INDRA-257	HSD17B1	INSR	INDRA
INDRA-258	NAMPT	INSR	INDRA
INDRA-259	HSD17B8	INSR	INDRA
INDRA-260	SULT1E1	INSR	INDRA
INDRA-261	COMT	INSR	INDRA
INDRA-262	AKR1C3	INSR	INDRA
INDRA-263	HSD17B4	INSR	INDRA
INDRA-264	HSD17B3	INSR	INDRA
INDRA-265	HSD17B6	INSR	INDRA
INDRA-266	CYP2C19	INSR	INDRA
INDRA-267	HSD17B7	INSR	INDRA
INDRA-268	HSD17B2	TSHR	INDRA
INDRA-269	HSD17B12	TSHR	INDRA
INDRA-270	CYP19A1	TSHR	INDRA
INDRA-271	HSD17B1	TSHR	INDRA
INDRA-272	NAMPT	TSHR	INDRA
INDRA-273	HSD17B8	TSHR	INDRA
INDRA-274	SULT1E1	TSHR	INDRA
INDRA-275	COMT	TSHR	INDRA
INDRA-276	AKR1C3	TSHR	INDRA
INDRA-277	HSD17B4	TSHR	INDRA
INDRA-278	HSD17B3	TSHR	INDRA
INDRA-279	HSD17B6	TSHR	INDRA
INDRA-280	CYP2C19	TSHR	INDRA
INDRA-281	HSD17B7	TSHR	INDRA
INDRA-282	RDH16	AR	INDRA
INDRA-283	SRD5A3	AR	INDRA
INDRA-284	STS	AR	INDRA
INDRA-285	SRD5A2	AR	INDRA
INDRA-286	AKR1C2	AR	INDRA
INDRA-287	DHRS9	AR	INDRA
INDRA-288	SRD5A1	AR	INDRA
INDRA-289	PLCG2	GNRHR	INDRA
INDRA-290	PLCD3	GNRHR	INDRA
INDRA-291	CBL	GNRHR	INDRA
INDRA-292	PLD4	GNRHR	INDRA
INDRA-293	PLCB4	GNRHR	INDRA
INDRA-294	PLCH1	GNRHR	INDRA
INDRA-295	PLCD1	GNRHR	INDRA
INDRA-296	PLCH2	GNRHR	INDRA
INDRA-297	PLCB1	GNRHR	INDRA
INDRA-298	ITPKB	GNRHR	INDRA
INDRA-299	PLCD4	GNRHR	INDRA
INDRA-300	PLCB2	GNRHR	INDRA
INDRA-301	INPP5J	GNRHR	INDRA
INDRA-302	PLCZ1	GNRHR	INDRA
INDRA-303	PLCB3	GNRHR	INDRA
INDRA-304	PLCE1	GNRHR	INDRA
INDRA-305	CAT	GNRHR	INDRA
INDRA-306	PLCG1	GNRHR	INDRA
INDRA-307	PLCG2	ITPR1	INDRA
INDRA-308	PLCD3	ITPR1	INDRA
INDRA-309	CBL	ITPR1	INDRA
INDRA-310	PLD4	ITPR1	INDRA
INDRA-311	PLCB4	ITPR1	INDRA
INDRA-312	PLCH1	ITPR1	INDRA
INDRA-313	PLCD1	ITPR1	INDRA
INDRA-314	PLCH2	ITPR1	INDRA
INDRA-315	PLCB1	ITPR1	INDRA
INDRA-316	ITPKB	ITPR1	INDRA
INDRA-317	PLCD4	ITPR1	INDRA
INDRA-318	PLCB2	ITPR1	INDRA
INDRA-319	INPP5J	ITPR1	INDRA
INDRA-320	PLCZ1	ITPR1	INDRA
INDRA-321	PLCB3	ITPR1	INDRA
INDRA-322	PLCE1	ITPR1	INDRA
INDRA-323	CAT	ITPR1	INDRA
INDRA-324	PLCG1	ITPR1	INDRA
INDRA-325	AK4	AGER	INDRA
INDRA-326	ADK	AGER	INDRA
INDRA-327	NT5C2	AGER	INDRA
INDRA-328	DGUOK	AGER	INDRA
INDRA-329	PRPS1	AGER	INDRA
INDRA-330	AK2	AGER	INDRA
INDRA-331	DCK	AGER	INDRA
INDRA-332	AK1	AGER	INDRA
INDRA-333	AK5	AGER	INDRA
INDRA-334	AK4	ATP6AP2	INDRA
INDRA-335	ADK	ATP6AP2	INDRA
INDRA-336	NT5C2	ATP6AP2	INDRA
INDRA-337	DGUOK	ATP6AP2	INDRA
INDRA-338	PRPS1	ATP6AP2	INDRA
INDRA-339	AK2	ATP6AP2	INDRA
INDRA-340	DCK	ATP6AP2	INDRA
INDRA-341	AK1	ATP6AP2	INDRA
INDRA-342	AK5	ATP6AP2	INDRA
INDRA-343	AK4	FGFR1	INDRA
INDRA-344	ADK	FGFR1	INDRA
INDRA-345	NT5C2	FGFR1	INDRA
INDRA-346	DGUOK	FGFR1	INDRA
INDRA-347	PRPS1	FGFR1	INDRA
INDRA-348	AK2	FGFR1	INDRA
INDRA-349	DCK	FGFR1	INDRA
INDRA-350	AK1	FGFR1	INDRA
INDRA-351	AK5	FGFR1	INDRA
INDRA-352	AK4	NECTIN1	INDRA
INDRA-353	ADK	NECTIN1	INDRA
INDRA-354	NT5C2	NECTIN1	INDRA
INDRA-355	DGUOK	NECTIN1	INDRA
INDRA-356	PRPS1	NECTIN1	INDRA
INDRA-357	AK2	NECTIN1	INDRA
INDRA-358	DCK	NECTIN1	INDRA
INDRA-359	AK1	NECTIN1	INDRA
INDRA-360	AK5	NECTIN1	INDRA
INDRA-361	AK4	PTGDR	INDRA
INDRA-362	ADK	PTGDR	INDRA
INDRA-363	NT5C2	PTGDR	INDRA
INDRA-364	DGUOK	PTGDR	INDRA
INDRA-365	PRPS1	PTGDR	INDRA
INDRA-366	AK2	PTGDR	INDRA
INDRA-367	DCK	PTGDR	INDRA
INDRA-368	AK1	PTGDR	INDRA
INDRA-369	AK5	PTGDR	INDRA
INDRA-370	NT5C1A	TLR7	INDRA
INDRA-371	NT5E	TLR7	INDRA
INDRA-372	NT5C1B	TLR7	INDRA
INDRA-373	NT5C3A	TLR7	INDRA
INDRA-374	NT5C2	TLR7	INDRA
INDRA-375	DGUOK	TLR7	INDRA
INDRA-376	PNP	TLR7	INDRA
INDRA-377	TYMP	TLR7	INDRA
INDRA-378	PLPP1	CNR1	INDRA
INDRA-379	PLPP3	CNR1	INDRA
INDRA-380	LPL	CNR1	INDRA
INDRA-381	PLCB1	CNR1	INDRA
INDRA-382	DAGLB	CNR1	INDRA
INDRA-383	PLCB2	CNR1	INDRA
INDRA-384	PLCB3	CNR1	INDRA
INDRA-385	DAGLA	CNR1	INDRA
INDRA-386	PLPP1	CNR2	INDRA
INDRA-387	PLPP3	CNR2	INDRA
INDRA-388	LPL	CNR2	INDRA
INDRA-389	PLCB1	CNR2	INDRA
INDRA-390	DAGLB	CNR2	INDRA
INDRA-391	PLCB2	CNR2	INDRA
INDRA-392	PLCB3	CNR2	INDRA
INDRA-393	DAGLA	CNR2	INDRA
INDRA-394	CYP4Z1	CD151	INDRA
INDRA-395	CYP2C18	CD151	INDRA
INDRA-396	CYP2S1	CD151	INDRA
INDRA-397	CYP2J2	CD151	INDRA
INDRA-398	CYP2F1	CD151	INDRA
INDRA-399	CYP4F11	CD151	INDRA
INDRA-400	CYP4F12	CD151	INDRA
INDRA-401	CYP3A7	CD151	INDRA
INDRA-402	CYP1A2	CD151	INDRA
INDRA-403	CYP2E1	CD151	INDRA
INDRA-404	CYP2A13	CD151	INDRA
INDRA-405	CYP4F8	CD151	INDRA
INDRA-406	CYP3A43	CD151	INDRA
INDRA-407	CYP2C9	CD151	INDRA
INDRA-408	CYP4B1	CD151	INDRA
INDRA-409	CYP3A4	CD151	INDRA
INDRA-410	CYP1B1	CD151	INDRA
INDRA-411	MAOA	TAAR1	INDRA
INDRA-412	DDC	TAAR1	INDRA
INDRA-413	AOC3	TAAR1	INDRA
INDRA-414	AOC2	TAAR1	INDRA
INDRA-415	MAOB	TAAR1	INDRA
INDRA-416	CYP4F2	GPR75	INDRA
INDRA-417	CYP4Z1	GPR75	INDRA
INDRA-418	CYP1A1	GPR75	INDRA
INDRA-419	CYP2U1	GPR75	INDRA
INDRA-420	CYP4A11	GPR75	INDRA
INDRA-421	CYP4F3	GPR75	INDRA
INDRA-422	CYP1A2	GPR75	INDRA
INDRA-423	CYP4F8	GPR75	INDRA
INDRA-424	CYP1B1	GPR75	INDRA
INDRA-425	KL	SELP	INDRA
INDRA-426	CYP24A1	SELP	INDRA
INDRA-427	CH25H	LDLR	INDRA
INDRA-428	BAAT	LDLR	INDRA
INDRA-429	CYP27A1	LDLR	INDRA
INDRA-430	ADCY3	AR	INDRA
INDRA-431	ADCY8	AR	INDRA
INDRA-432	ADCY1	AR	INDRA
INDRA-433	ADCY7	AR	INDRA
INDRA-434	ADCY2	AR	INDRA
INDRA-435	ADCY5	AR	INDRA
INDRA-436	ADCY10	AR	INDRA
INDRA-437	ADCY6	AR	INDRA
INDRA-438	ADCY9	AR	INDRA
INDRA-439	ADCY4	AR	INDRA
INDRA-440	PDE4B	AR	INDRA
INDRA-441	ADCY3	CCKBR	INDRA
INDRA-442	ADCY8	CCKBR	INDRA
INDRA-443	ADCY1	CCKBR	INDRA
INDRA-444	ADCY7	CCKBR	INDRA
INDRA-445	ADCY2	CCKBR	INDRA
INDRA-446	ADCY5	CCKBR	INDRA
INDRA-447	ADCY10	CCKBR	INDRA
INDRA-448	ADCY6	CCKBR	INDRA
INDRA-449	ADCY9	CCKBR	INDRA
INDRA-450	ADCY4	CCKBR	INDRA
INDRA-451	PDE4B	CCKBR	INDRA
INDRA-452	ADCY3	CFTR	INDRA
INDRA-453	ADCY8	CFTR	INDRA
INDRA-454	ADCY1	CFTR	INDRA
INDRA-455	ADCY7	CFTR	INDRA
INDRA-456	ADCY2	CFTR	INDRA
INDRA-457	ADCY5	CFTR	INDRA
INDRA-458	ADCY10	CFTR	INDRA
INDRA-459	ADCY6	CFTR	INDRA
INDRA-460	ADCY9	CFTR	INDRA
INDRA-461	ADCY4	CFTR	INDRA
INDRA-462	PDE4B	CFTR	INDRA
INDRA-463	ADCY3	CNGA2	INDRA
INDRA-464	ADCY8	CNGA2	INDRA
INDRA-465	ADCY1	CNGA2	INDRA
INDRA-466	ADCY7	CNGA2	INDRA
INDRA-467	ADCY2	CNGA2	INDRA
INDRA-468	ADCY5	CNGA2	INDRA
INDRA-469	ADCY10	CNGA2	INDRA
INDRA-470	ADCY6	CNGA2	INDRA
INDRA-471	ADCY9	CNGA2	INDRA
INDRA-472	ADCY4	CNGA2	INDRA
INDRA-473	PDE4B	CNGA2	INDRA
INDRA-474	ADCY3	DRD2	INDRA
INDRA-475	ADCY8	DRD2	INDRA
INDRA-476	ADCY1	DRD2	INDRA
INDRA-477	ADCY7	DRD2	INDRA
INDRA-478	ADCY2	DRD2	INDRA
INDRA-479	ADCY5	DRD2	INDRA
INDRA-480	ADCY10	DRD2	INDRA
INDRA-481	ADCY6	DRD2	INDRA
INDRA-482	ADCY9	DRD2	INDRA
INDRA-483	ADCY4	DRD2	INDRA
INDRA-484	PDE4B	DRD2	INDRA
INDRA-485	ADCY3	F2R	INDRA
INDRA-486	ADCY8	F2R	INDRA
INDRA-487	ADCY1	F2R	INDRA
INDRA-488	ADCY7	F2R	INDRA
INDRA-489	ADCY2	F2R	INDRA
INDRA-490	ADCY5	F2R	INDRA
INDRA-491	ADCY10	F2R	INDRA
INDRA-492	ADCY6	F2R	INDRA
INDRA-493	ADCY9	F2R	INDRA
INDRA-494	ADCY4	F2R	INDRA
INDRA-495	PDE4B	F2R	INDRA
INDRA-496	ADCY3	F2RL3	INDRA
INDRA-497	ADCY8	F2RL3	INDRA
INDRA-498	ADCY1	F2RL3	INDRA
INDRA-499	ADCY7	F2RL3	INDRA
INDRA-500	ADCY2	F2RL3	INDRA
INDRA-501	ADCY5	F2RL3	INDRA
INDRA-502	ADCY10	F2RL3	INDRA
INDRA-503	ADCY6	F2RL3	INDRA
INDRA-504	ADCY9	F2RL3	INDRA
INDRA-505	ADCY4	F2RL3	INDRA
INDRA-506	PDE4B	F2RL3	INDRA
INDRA-507	ADCY3	F3	INDRA
INDRA-508	ADCY8	F3	INDRA
INDRA-509	ADCY1	F3	INDRA
INDRA-510	ADCY7	F3	INDRA
INDRA-511	ADCY2	F3	INDRA
INDRA-512	ADCY5	F3	INDRA
INDRA-513	ADCY10	F3	INDRA
INDRA-514	ADCY6	F3	INDRA
INDRA-515	ADCY9	F3	INDRA
INDRA-516	ADCY4	F3	INDRA
INDRA-517	PDE4B	F3	INDRA
INDRA-518	ADCY3	FGFR1	INDRA
INDRA-519	ADCY8	FGFR1	INDRA
INDRA-520	ADCY1	FGFR1	INDRA
INDRA-521	ADCY7	FGFR1	INDRA
INDRA-522	ADCY2	FGFR1	INDRA
INDRA-523	ADCY5	FGFR1	INDRA
INDRA-524	ADCY10	FGFR1	INDRA
INDRA-525	ADCY6	FGFR1	INDRA
INDRA-526	ADCY9	FGFR1	INDRA
INDRA-527	ADCY4	FGFR1	INDRA
INDRA-528	PDE4B	FGFR1	INDRA
INDRA-529	ADCY3	GLP1R	INDRA
INDRA-530	ADCY8	GLP1R	INDRA
INDRA-531	ADCY1	GLP1R	INDRA
INDRA-532	ADCY7	GLP1R	INDRA
INDRA-533	ADCY2	GLP1R	INDRA
INDRA-534	ADCY5	GLP1R	INDRA
INDRA-535	ADCY10	GLP1R	INDRA
INDRA-536	ADCY6	GLP1R	INDRA
INDRA-537	ADCY9	GLP1R	INDRA
INDRA-538	ADCY4	GLP1R	INDRA
INDRA-539	PDE4B	GLP1R	INDRA
INDRA-540	ADCY3	GRPR	INDRA
INDRA-541	ADCY8	GRPR	INDRA
INDRA-542	ADCY1	GRPR	INDRA
INDRA-543	ADCY7	GRPR	INDRA
INDRA-544	ADCY2	GRPR	INDRA
INDRA-545	ADCY5	GRPR	INDRA
INDRA-546	ADCY10	GRPR	INDRA
INDRA-547	ADCY6	GRPR	INDRA
INDRA-548	ADCY9	GRPR	INDRA
INDRA-549	ADCY4	GRPR	INDRA
INDRA-550	PDE4B	GRPR	INDRA
INDRA-551	ADCY3	HCAR2	INDRA
INDRA-552	ADCY8	HCAR2	INDRA
INDRA-553	ADCY1	HCAR2	INDRA
INDRA-554	ADCY7	HCAR2	INDRA
INDRA-555	ADCY2	HCAR2	INDRA
INDRA-556	ADCY5	HCAR2	INDRA
INDRA-557	ADCY10	HCAR2	INDRA
INDRA-558	ADCY6	HCAR2	INDRA
INDRA-559	ADCY9	HCAR2	INDRA
INDRA-560	ADCY4	HCAR2	INDRA
INDRA-561	PDE4B	HCAR2	INDRA
INDRA-562	ADCY3	HCN1	INDRA
INDRA-563	ADCY8	HCN1	INDRA
INDRA-564	ADCY1	HCN1	INDRA
INDRA-565	ADCY7	HCN1	INDRA
INDRA-566	ADCY2	HCN1	INDRA
INDRA-567	ADCY5	HCN1	INDRA
INDRA-568	ADCY10	HCN1	INDRA
INDRA-569	ADCY6	HCN1	INDRA
INDRA-570	ADCY9	HCN1	INDRA
INDRA-571	ADCY4	HCN1	INDRA
INDRA-572	PDE4B	HCN1	INDRA
INDRA-573	ADCY3	HCN2	INDRA
INDRA-574	ADCY8	HCN2	INDRA
INDRA-575	ADCY1	HCN2	INDRA
INDRA-576	ADCY7	HCN2	INDRA
INDRA-577	ADCY2	HCN2	INDRA
INDRA-578	ADCY5	HCN2	INDRA
INDRA-579	ADCY10	HCN2	INDRA
INDRA-580	ADCY6	HCN2	INDRA
INDRA-581	ADCY9	HCN2	INDRA
INDRA-582	ADCY4	HCN2	INDRA
INDRA-583	PDE4B	HCN2	INDRA
INDRA-584	ADCY3	HCN4	INDRA
INDRA-585	ADCY8	HCN4	INDRA
INDRA-586	ADCY1	HCN4	INDRA
INDRA-587	ADCY7	HCN4	INDRA
INDRA-588	ADCY2	HCN4	INDRA
INDRA-589	ADCY5	HCN4	INDRA
INDRA-590	ADCY10	HCN4	INDRA
INDRA-591	ADCY6	HCN4	INDRA
INDRA-592	ADCY9	HCN4	INDRA
INDRA-593	ADCY4	HCN4	INDRA
INDRA-594	PDE4B	HCN4	INDRA
INDRA-595	ADCY3	HRH2	INDRA
INDRA-596	ADCY8	HRH2	INDRA
INDRA-597	ADCY1	HRH2	INDRA
INDRA-598	ADCY7	HRH2	INDRA
INDRA-599	ADCY2	HRH2	INDRA
INDRA-600	ADCY5	HRH2	INDRA
INDRA-601	ADCY10	HRH2	INDRA
INDRA-602	ADCY6	HRH2	INDRA
INDRA-603	ADCY9	HRH2	INDRA
INDRA-604	ADCY4	HRH2	INDRA
INDRA-605	PDE4B	HRH2	INDRA
INDRA-606	ADCY3	HRH3	INDRA
INDRA-607	ADCY8	HRH3	INDRA
INDRA-608	ADCY1	HRH3	INDRA
INDRA-609	ADCY7	HRH3	INDRA
INDRA-610	ADCY2	HRH3	INDRA
INDRA-611	ADCY5	HRH3	INDRA
INDRA-612	ADCY10	HRH3	INDRA
INDRA-613	ADCY6	HRH3	INDRA
INDRA-614	ADCY9	HRH3	INDRA
INDRA-615	ADCY4	HRH3	INDRA
INDRA-616	PDE4B	HRH3	INDRA
INDRA-617	ADCY3	HTR1A	INDRA
INDRA-618	ADCY8	HTR1A	INDRA
INDRA-619	ADCY1	HTR1A	INDRA
INDRA-620	ADCY7	HTR1A	INDRA
INDRA-621	ADCY2	HTR1A	INDRA
INDRA-622	ADCY5	HTR1A	INDRA
INDRA-623	ADCY10	HTR1A	INDRA
INDRA-624	ADCY6	HTR1A	INDRA
INDRA-625	ADCY9	HTR1A	INDRA
INDRA-626	ADCY4	HTR1A	INDRA
INDRA-627	PDE4B	HTR1A	INDRA
INDRA-628	ADCY3	HTR7	INDRA
INDRA-629	ADCY8	HTR7	INDRA
INDRA-630	ADCY1	HTR7	INDRA
INDRA-631	ADCY7	HTR7	INDRA
INDRA-632	ADCY2	HTR7	INDRA
INDRA-633	ADCY5	HTR7	INDRA
INDRA-634	ADCY10	HTR7	INDRA
INDRA-635	ADCY6	HTR7	INDRA
INDRA-636	ADCY9	HTR7	INDRA
INDRA-637	ADCY4	HTR7	INDRA
INDRA-638	PDE4B	HTR7	INDRA
INDRA-639	ADCY3	KCNH2	INDRA
INDRA-640	ADCY8	KCNH2	INDRA
INDRA-641	ADCY1	KCNH2	INDRA
INDRA-642	ADCY7	KCNH2	INDRA
INDRA-643	ADCY2	KCNH2	INDRA
INDRA-644	ADCY5	KCNH2	INDRA
INDRA-645	ADCY10	KCNH2	INDRA
INDRA-646	ADCY6	KCNH2	INDRA
INDRA-647	ADCY9	KCNH2	INDRA
INDRA-648	ADCY4	KCNH2	INDRA
INDRA-649	PDE4B	KCNH2	INDRA
INDRA-650	ADCY3	LHCGR	INDRA
INDRA-651	ADCY8	LHCGR	INDRA
INDRA-652	ADCY1	LHCGR	INDRA
INDRA-653	ADCY7	LHCGR	INDRA
INDRA-654	ADCY2	LHCGR	INDRA
INDRA-655	ADCY5	LHCGR	INDRA
INDRA-656	ADCY10	LHCGR	INDRA
INDRA-657	ADCY6	LHCGR	INDRA
INDRA-658	ADCY9	LHCGR	INDRA
INDRA-659	ADCY4	LHCGR	INDRA
INDRA-660	PDE4B	LHCGR	INDRA
INDRA-661	ADCY3	P2RY2	INDRA
INDRA-662	ADCY8	P2RY2	INDRA
INDRA-663	ADCY1	P2RY2	INDRA
INDRA-664	ADCY7	P2RY2	INDRA
INDRA-665	ADCY2	P2RY2	INDRA
INDRA-666	ADCY5	P2RY2	INDRA
INDRA-667	ADCY10	P2RY2	INDRA
INDRA-668	ADCY6	P2RY2	INDRA
INDRA-669	ADCY9	P2RY2	INDRA
INDRA-670	ADCY4	P2RY2	INDRA
INDRA-671	PDE4B	P2RY2	INDRA
INDRA-672	ADCY3	PTGER3	INDRA
INDRA-673	ADCY8	PTGER3	INDRA
INDRA-674	ADCY1	PTGER3	INDRA
INDRA-675	ADCY7	PTGER3	INDRA
INDRA-676	ADCY2	PTGER3	INDRA
INDRA-677	ADCY5	PTGER3	INDRA
INDRA-678	ADCY10	PTGER3	INDRA
INDRA-679	ADCY6	PTGER3	INDRA
INDRA-680	ADCY9	PTGER3	INDRA
INDRA-681	ADCY4	PTGER3	INDRA
INDRA-682	PDE4B	PTGER3	INDRA
INDRA-683	ADCY3	PTGIR	INDRA
INDRA-684	ADCY8	PTGIR	INDRA
INDRA-685	ADCY1	PTGIR	INDRA
INDRA-686	ADCY7	PTGIR	INDRA
INDRA-687	ADCY2	PTGIR	INDRA
INDRA-688	ADCY5	PTGIR	INDRA
INDRA-689	ADCY10	PTGIR	INDRA
INDRA-690	ADCY6	PTGIR	INDRA
INDRA-691	ADCY9	PTGIR	INDRA
INDRA-692	ADCY4	PTGIR	INDRA
INDRA-693	PDE4B	PTGIR	INDRA
INDRA-694	DIO3	PVR	INDRA
INDRA-695	DIO1	PVR	INDRA
INDRA-696	TPO	PVR	INDRA
INDRA-697	DIO2	PVR	INDRA
INDRA-698	SRD5A1	GABRA1	INDRA
INDRA-699	AKR1C3	GABRA1	INDRA
INDRA-700	SRD5A1	GABRA2	INDRA
INDRA-701	AKR1C3	GABRA2	INDRA
INDRA-702	SRD5A1	GABRA4	INDRA
INDRA-703	AKR1C3	GABRA4	INDRA
INDRA-704	SRD5A1	GABRA6	INDRA
INDRA-705	AKR1C3	GABRA6	INDRA
INDRA-706	SRD5A1	GABRB1	INDRA
INDRA-707	AKR1C3	GABRB1	INDRA
INDRA-708	SRD5A1	GABRB2	INDRA
INDRA-709	AKR1C3	GABRB2	INDRA
INDRA-710	SRD5A1	GABRB3	INDRA
INDRA-711	AKR1C3	GABRB3	INDRA
INDRA-712	SRD5A1	GABRD	INDRA
INDRA-713	AKR1C3	GABRD	INDRA
INDRA-714	SRD5A1	GABRG2	INDRA
INDRA-715	AKR1C3	GABRG2	INDRA
INDRA-716	AKR1D1	AR	INDRA
INDRA-717	CYP1B1	AR	INDRA
INDRA-718	XDH	CLEC12A	INDRA
INDRA-719	MPO	CLEC12A	INDRA
INDRA-720	UBE2Q2	CLEC12A	INDRA
INDRA-721	HMGCS1	CLEC12A	INDRA
INDRA-722	LPO	CLEC12A	INDRA
INDRA-723	HMGCS2	CLEC12A	INDRA
INDRA-724	GSTT1	CLEC12A	INDRA
INDRA-725	PRDX6	CLEC12A	INDRA
INDRA-726	PON1	CLEC12A	INDRA
INDRA-727	B3GNT4	CLEC12A	INDRA
INDRA-728	XDH	TNFRSF1A	INDRA
INDRA-729	MPO	TNFRSF1A	INDRA
INDRA-730	UBE2Q2	TNFRSF1A	INDRA
INDRA-731	HMGCS1	TNFRSF1A	INDRA
INDRA-732	LPO	TNFRSF1A	INDRA
INDRA-733	HMGCS2	TNFRSF1A	INDRA
INDRA-734	GSTT1	TNFRSF1A	INDRA
INDRA-735	PRDX6	TNFRSF1A	INDRA
INDRA-736	PON1	TNFRSF1A	INDRA
INDRA-737	B3GNT4	TNFRSF1A	INDRA
INDRA-738	ADSL	CFTR	INDRA
INDRA-739	APRT	CFTR	INDRA
INDRA-740	ATIC	CFTR	INDRA
INDRA-741	ADSL	RYR1	INDRA
INDRA-742	APRT	RYR1	INDRA
INDRA-743	ATIC	RYR1	INDRA
INDRA-744	GANC	CLEC12A	INDRA
INDRA-745	SORD	CLEC12A	INDRA
INDRA-746	MGAM	CLEC12A	INDRA
INDRA-747	KHK	CLEC12A	INDRA
INDRA-748	SI	CLEC12A	INDRA
INDRA-749	LCT	ADRA1A	INDRA
INDRA-750	GBA3	ADRA1A	INDRA
INDRA-751	AGL	ADRA1A	INDRA
INDRA-752	AKR1B1	ADRA1A	INDRA
INDRA-753	AMY2B	ADRA1A	INDRA
INDRA-754	MOGS	ADRA1A	INDRA
INDRA-755	PGGHG	ADRA1A	INDRA
INDRA-756	SI	ADRA1A	INDRA
INDRA-757	PYGB	ADRA1A	INDRA
INDRA-758	ALG5	ADRA1A	INDRA
INDRA-759	GAA	ADRA1A	INDRA
INDRA-760	PON2	ADRA1A	INDRA
INDRA-761	LYZL1	ADRA1A	INDRA
INDRA-762	AMY1A	ADRA1A	INDRA
INDRA-763	GBA	ADRA1A	INDRA
INDRA-764	GANAB	ADRA1A	INDRA
INDRA-765	AMY1C	ADRA1A	INDRA
INDRA-766	NEU1	ADRA1A	INDRA
INDRA-767	GANC	ADRA1A	INDRA
INDRA-768	GALNS	ADRA1A	INDRA
INDRA-769	UGCG	ADRA1A	INDRA
INDRA-770	GLA	ADRA1A	INDRA
INDRA-771	CTSA	ADRA1A	INDRA
INDRA-772	AMY1B	ADRA1A	INDRA
INDRA-773	AMY2A	ADRA1A	INDRA
INDRA-774	PYGL	ADRA1A	INDRA
INDRA-775	MGAM	ADRA1A	INDRA
INDRA-776	H6PD	ADRA1A	INDRA
INDRA-777	TREH	ADRA1A	INDRA
INDRA-778	PYGM	ADRA1A	INDRA
INDRA-779	GLB1	ADRA1A	INDRA
INDRA-780	FASN	ADRA1A	INDRA
INDRA-781	LCT	ADRB2	INDRA
INDRA-782	GBA3	ADRB2	INDRA
INDRA-783	AGL	ADRB2	INDRA
INDRA-784	AKR1B1	ADRB2	INDRA
INDRA-785	AMY2B	ADRB2	INDRA
INDRA-786	MOGS	ADRB2	INDRA
INDRA-787	PGGHG	ADRB2	INDRA
INDRA-788	SI	ADRB2	INDRA
INDRA-789	PYGB	ADRB2	INDRA
INDRA-790	ALG5	ADRB2	INDRA
INDRA-791	GAA	ADRB2	INDRA
INDRA-792	PON2	ADRB2	INDRA
INDRA-793	LYZL1	ADRB2	INDRA
INDRA-794	AMY1A	ADRB2	INDRA
INDRA-795	GBA	ADRB2	INDRA
INDRA-796	GANAB	ADRB2	INDRA
INDRA-797	AMY1C	ADRB2	INDRA
INDRA-798	NEU1	ADRB2	INDRA
INDRA-799	GANC	ADRB2	INDRA
INDRA-800	GALNS	ADRB2	INDRA
INDRA-801	UGCG	ADRB2	INDRA
INDRA-802	GLA	ADRB2	INDRA
INDRA-803	CTSA	ADRB2	INDRA
INDRA-804	AMY1B	ADRB2	INDRA
INDRA-805	AMY2A	ADRB2	INDRA
INDRA-806	PYGL	ADRB2	INDRA
INDRA-807	MGAM	ADRB2	INDRA
INDRA-808	H6PD	ADRB2	INDRA
INDRA-809	TREH	ADRB2	INDRA
INDRA-810	PYGM	ADRB2	INDRA
INDRA-811	GLB1	ADRB2	INDRA
INDRA-812	FASN	ADRB2	INDRA
INDRA-813	LCT	ADRB3	INDRA
INDRA-814	GBA3	ADRB3	INDRA
INDRA-815	AGL	ADRB3	INDRA
INDRA-816	AKR1B1	ADRB3	INDRA
INDRA-817	AMY2B	ADRB3	INDRA
INDRA-818	MOGS	ADRB3	INDRA
INDRA-819	PGGHG	ADRB3	INDRA
INDRA-820	SI	ADRB3	INDRA
INDRA-821	PYGB	ADRB3	INDRA
INDRA-822	ALG5	ADRB3	INDRA
INDRA-823	GAA	ADRB3	INDRA
INDRA-824	PON2	ADRB3	INDRA
INDRA-825	LYZL1	ADRB3	INDRA
INDRA-826	AMY1A	ADRB3	INDRA
INDRA-827	GBA	ADRB3	INDRA
INDRA-828	GANAB	ADRB3	INDRA
INDRA-829	AMY1C	ADRB3	INDRA
INDRA-830	NEU1	ADRB3	INDRA
INDRA-831	GANC	ADRB3	INDRA
INDRA-832	GALNS	ADRB3	INDRA
INDRA-833	UGCG	ADRB3	INDRA
INDRA-834	GLA	ADRB3	INDRA
INDRA-835	CTSA	ADRB3	INDRA
INDRA-836	AMY1B	ADRB3	INDRA
INDRA-837	AMY2A	ADRB3	INDRA
INDRA-838	PYGL	ADRB3	INDRA
INDRA-839	MGAM	ADRB3	INDRA
INDRA-840	H6PD	ADRB3	INDRA
INDRA-841	TREH	ADRB3	INDRA
INDRA-842	PYGM	ADRB3	INDRA
INDRA-843	GLB1	ADRB3	INDRA
INDRA-844	FASN	ADRB3	INDRA
INDRA-845	LCT	GLP1R	INDRA
INDRA-846	GBA3	GLP1R	INDRA
INDRA-847	AGL	GLP1R	INDRA
INDRA-848	AKR1B1	GLP1R	INDRA
INDRA-849	AMY2B	GLP1R	INDRA
INDRA-850	MOGS	GLP1R	INDRA
INDRA-851	PGGHG	GLP1R	INDRA
INDRA-852	SI	GLP1R	INDRA
INDRA-853	PYGB	GLP1R	INDRA
INDRA-854	ALG5	GLP1R	INDRA
INDRA-855	GAA	GLP1R	INDRA
INDRA-856	PON2	GLP1R	INDRA
INDRA-857	LYZL1	GLP1R	INDRA
INDRA-858	AMY1A	GLP1R	INDRA
INDRA-859	GBA	GLP1R	INDRA
INDRA-860	GANAB	GLP1R	INDRA
INDRA-861	AMY1C	GLP1R	INDRA
INDRA-862	NEU1	GLP1R	INDRA
INDRA-863	GANC	GLP1R	INDRA
INDRA-864	GALNS	GLP1R	INDRA
INDRA-865	UGCG	GLP1R	INDRA
INDRA-866	GLA	GLP1R	INDRA
INDRA-867	CTSA	GLP1R	INDRA
INDRA-868	AMY1B	GLP1R	INDRA
INDRA-869	AMY2A	GLP1R	INDRA
INDRA-870	PYGL	GLP1R	INDRA
INDRA-871	MGAM	GLP1R	INDRA
INDRA-872	H6PD	GLP1R	INDRA
INDRA-873	TREH	GLP1R	INDRA
INDRA-874	PYGM	GLP1R	INDRA
INDRA-875	GLB1	GLP1R	INDRA
INDRA-876	FASN	GLP1R	INDRA
INDRA-877	LCT	TRPM7	INDRA
INDRA-878	GBA3	TRPM7	INDRA
INDRA-879	AGL	TRPM7	INDRA
INDRA-880	AKR1B1	TRPM7	INDRA
INDRA-881	AMY2B	TRPM7	INDRA
INDRA-882	MOGS	TRPM7	INDRA
INDRA-883	PGGHG	TRPM7	INDRA
INDRA-884	SI	TRPM7	INDRA
INDRA-885	PYGB	TRPM7	INDRA
INDRA-886	ALG5	TRPM7	INDRA
INDRA-887	GAA	TRPM7	INDRA
INDRA-888	PON2	TRPM7	INDRA
INDRA-889	LYZL1	TRPM7	INDRA
INDRA-890	AMY1A	TRPM7	INDRA
INDRA-891	GBA	TRPM7	INDRA
INDRA-892	GANAB	TRPM7	INDRA
INDRA-893	AMY1C	TRPM7	INDRA
INDRA-894	NEU1	TRPM7	INDRA
INDRA-895	GANC	TRPM7	INDRA
INDRA-896	GALNS	TRPM7	INDRA
INDRA-897	UGCG	TRPM7	INDRA
INDRA-898	GLA	TRPM7	INDRA
INDRA-899	CTSA	TRPM7	INDRA
INDRA-900	AMY1B	TRPM7	INDRA
INDRA-901	AMY2A	TRPM7	INDRA
INDRA-902	PYGL	TRPM7	INDRA
INDRA-903	MGAM	TRPM7	INDRA
INDRA-904	H6PD	TRPM7	INDRA
INDRA-905	TREH	TRPM7	INDRA
INDRA-906	PYGM	TRPM7	INDRA
INDRA-907	GLB1	TRPM7	INDRA
INDRA-908	FASN	TRPM7	INDRA
INDRA-909	LCT	VDAC1	INDRA
INDRA-910	GBA3	VDAC1	INDRA
INDRA-911	AGL	VDAC1	INDRA
INDRA-912	AKR1B1	VDAC1	INDRA
INDRA-913	AMY2B	VDAC1	INDRA
INDRA-914	MOGS	VDAC1	INDRA
INDRA-915	PGGHG	VDAC1	INDRA
INDRA-916	SI	VDAC1	INDRA
INDRA-917	PYGB	VDAC1	INDRA
INDRA-918	ALG5	VDAC1	INDRA
INDRA-919	GAA	VDAC1	INDRA
INDRA-920	PON2	VDAC1	INDRA
INDRA-921	LYZL1	VDAC1	INDRA
INDRA-922	AMY1A	VDAC1	INDRA
INDRA-923	GBA	VDAC1	INDRA
INDRA-924	GANAB	VDAC1	INDRA
INDRA-925	AMY1C	VDAC1	INDRA
INDRA-926	NEU1	VDAC1	INDRA
INDRA-927	GANC	VDAC1	INDRA
INDRA-928	GALNS	VDAC1	INDRA
INDRA-929	UGCG	VDAC1	INDRA
INDRA-930	GLA	VDAC1	INDRA
INDRA-931	CTSA	VDAC1	INDRA
INDRA-932	AMY1B	VDAC1	INDRA
INDRA-933	AMY2A	VDAC1	INDRA
INDRA-934	PYGL	VDAC1	INDRA
INDRA-935	MGAM	VDAC1	INDRA
INDRA-936	H6PD	VDAC1	INDRA
INDRA-937	TREH	VDAC1	INDRA
INDRA-938	PYGM	VDAC1	INDRA
INDRA-939	GLB1	VDAC1	INDRA
INDRA-940	FASN	VDAC1	INDRA
INDRA-941	MAN2B2	CD209	INDRA
INDRA-942	MAN2A1	CD209	INDRA
INDRA-943	MAN1A2	CD209	INDRA
INDRA-944	MAN1B1	CD209	INDRA
INDRA-945	MAN2C1	CD209	INDRA
INDRA-946	GLA	CD209	INDRA
INDRA-947	MAN1C1	CD209	INDRA
INDRA-948	MAN2A2	CD209	INDRA
INDRA-949	MANBA	CD209	INDRA
INDRA-950	EDEM3	CD209	INDRA
INDRA-951	MAN1A1	CD209	INDRA
INDRA-952	MAN2B1	CD209	INDRA
INDRA-953	MAN2B2	CLEC4G	INDRA
INDRA-954	MAN2A1	CLEC4G	INDRA
INDRA-955	MAN1A2	CLEC4G	INDRA
INDRA-956	MAN1B1	CLEC4G	INDRA
INDRA-957	MAN2C1	CLEC4G	INDRA
INDRA-958	GLA	CLEC4G	INDRA
INDRA-959	MAN1C1	CLEC4G	INDRA
INDRA-960	MAN2A2	CLEC4G	INDRA
INDRA-961	MANBA	CLEC4G	INDRA
INDRA-962	EDEM3	CLEC4G	INDRA
INDRA-963	MAN1A1	CLEC4G	INDRA
INDRA-964	MAN2B1	CLEC4G	INDRA
INDRA-965	MAN2B2	CLEC4M	INDRA
INDRA-966	MAN2A1	CLEC4M	INDRA
INDRA-967	MAN1A2	CLEC4M	INDRA
INDRA-968	MAN1B1	CLEC4M	INDRA
INDRA-969	MAN2C1	CLEC4M	INDRA
INDRA-970	GLA	CLEC4M	INDRA
INDRA-971	MAN1C1	CLEC4M	INDRA
INDRA-972	MAN2A2	CLEC4M	INDRA
INDRA-973	MANBA	CLEC4M	INDRA
INDRA-974	EDEM3	CLEC4M	INDRA
INDRA-975	MAN1A1	CLEC4M	INDRA
INDRA-976	MAN2B1	CLEC4M	INDRA
INDRA-977	MAN2B2	CLEC7A	INDRA
INDRA-978	MAN2A1	CLEC7A	INDRA
INDRA-979	MAN1A2	CLEC7A	INDRA
INDRA-980	MAN1B1	CLEC7A	INDRA
INDRA-981	MAN2C1	CLEC7A	INDRA
INDRA-982	GLA	CLEC7A	INDRA
INDRA-983	MAN1C1	CLEC7A	INDRA
INDRA-984	MAN2A2	CLEC7A	INDRA
INDRA-985	MANBA	CLEC7A	INDRA
INDRA-986	EDEM3	CLEC7A	INDRA
INDRA-987	MAN1A1	CLEC7A	INDRA
INDRA-988	MAN2B1	CLEC7A	INDRA
INDRA-989	MAN2B2	EGFR	INDRA
INDRA-990	MAN2A1	EGFR	INDRA
INDRA-991	MAN1A2	EGFR	INDRA
INDRA-992	MAN1B1	EGFR	INDRA
INDRA-993	MAN2C1	EGFR	INDRA
INDRA-994	GLA	EGFR	INDRA
INDRA-995	MAN1C1	EGFR	INDRA
INDRA-996	MAN2A2	EGFR	INDRA
INDRA-997	MANBA	EGFR	INDRA
INDRA-998	EDEM3	EGFR	INDRA
INDRA-999	MAN1A1	EGFR	INDRA
INDRA-1000	MAN2B1	EGFR	INDRA
INDRA-1001	MAN2B2	IGF2R	INDRA
INDRA-1002	MAN2A1	IGF2R	INDRA
INDRA-1003	MAN1A2	IGF2R	INDRA
INDRA-1004	MAN1B1	IGF2R	INDRA
INDRA-1005	MAN2C1	IGF2R	INDRA
INDRA-1006	GLA	IGF2R	INDRA
INDRA-1007	MAN1C1	IGF2R	INDRA
INDRA-1008	MAN2A2	IGF2R	INDRA
INDRA-1009	MANBA	IGF2R	INDRA
INDRA-1010	EDEM3	IGF2R	INDRA
INDRA-1011	MAN1A1	IGF2R	INDRA
INDRA-1012	MAN2B1	IGF2R	INDRA
INDRA-1013	MAN2A1	CLEC12A	INDRA
INDRA-1014	MAN1A2	CLEC12A	INDRA
INDRA-1015	MAN1B1	CLEC12A	INDRA
INDRA-1016	MAN2C1	CLEC12A	INDRA
INDRA-1017	MAN1C1	CLEC12A	INDRA
INDRA-1018	MANBA	CLEC12A	INDRA
INDRA-1019	MAN1A1	CLEC12A	INDRA
INDRA-1020	MAN2B1	CLEC12A	INDRA
INDRA-1021	SRR	GRID2	INDRA
INDRA-1022	SRR	GRIN1	INDRA
INDRA-1023	ACO1	ADRB2	INDRA
INDRA-1024	ACO2	ADRB2	INDRA
INDRA-1025	ACO1	AR	INDRA
INDRA-1026	ACO2	AR	INDRA
INDRA-1027	ACO1	GPER1	INDRA
INDRA-1028	ACO2	GPER1	INDRA
INDRA-1029	CYP2F1	ADIPOR1	INDRA
INDRA-1030	CYP3A7	ADIPOR1	INDRA
INDRA-1031	ACADL	ADIPOR1	INDRA
INDRA-1032	ETFDH	ADIPOR1	INDRA
INDRA-1033	CYP1A2	ADIPOR1	INDRA
INDRA-1034	ACOX1	ADIPOR1	INDRA
INDRA-1035	CYP3A43	ADIPOR1	INDRA
INDRA-1036	CYP2C9	ADIPOR1	INDRA
INDRA-1037	CYP4B1	ADIPOR1	INDRA
INDRA-1038	CYP1B1	ADIPOR1	INDRA
INDRA-1039	CYP2C18	ADIPOR1	INDRA
INDRA-1040	CYP4F11	ADIPOR1	INDRA
INDRA-1041	PIPOX	ADIPOR1	INDRA
INDRA-1042	GPD2	ADIPOR1	INDRA
INDRA-1043	CYP2A13	ADIPOR1	INDRA
INDRA-1044	RFK	ADIPOR1	INDRA
INDRA-1045	ACOX3	ADIPOR1	INDRA
INDRA-1046	HMOX1	ADIPOR1	INDRA
INDRA-1047	CYP2S1	ADIPOR1	INDRA
INDRA-1048	CYP2J2	ADIPOR1	INDRA
INDRA-1049	L2HGDH	ADIPOR1	INDRA
INDRA-1050	SDHB	ADIPOR1	INDRA
INDRA-1051	FLAD1	ADIPOR1	INDRA
INDRA-1052	ACOX2	ADIPOR1	INDRA
INDRA-1053	ACADSB	ADIPOR1	INDRA
INDRA-1054	ACADVL	ADIPOR1	INDRA
INDRA-1055	ACADM	ADIPOR1	INDRA
INDRA-1056	ACADS	ADIPOR1	INDRA
INDRA-1057	CYP4Z1	ADIPOR1	INDRA
INDRA-1058	PRODH2	ADIPOR1	INDRA
INDRA-1059	SDHA	ADIPOR1	INDRA
INDRA-1060	CYP4F12	ADIPOR1	INDRA
INDRA-1061	CYP2E1	ADIPOR1	INDRA
INDRA-1062	DHCR24	ADIPOR1	INDRA
INDRA-1063	HMOX2	ADIPOR1	INDRA
INDRA-1064	CYP3A4	ADIPOR1	INDRA
INDRA-1065	CYP4F8	ADIPOR1	INDRA
INDRA-1066	CYP2F1	ADIPOR2	INDRA
INDRA-1067	CYP3A7	ADIPOR2	INDRA
INDRA-1068	ACADL	ADIPOR2	INDRA
INDRA-1069	ETFDH	ADIPOR2	INDRA
INDRA-1070	CYP1A2	ADIPOR2	INDRA
INDRA-1071	ACOX1	ADIPOR2	INDRA
INDRA-1072	CYP3A43	ADIPOR2	INDRA
INDRA-1073	CYP2C9	ADIPOR2	INDRA
INDRA-1074	CYP4B1	ADIPOR2	INDRA
INDRA-1075	CYP1B1	ADIPOR2	INDRA
INDRA-1076	CYP2C18	ADIPOR2	INDRA
INDRA-1077	CYP4F11	ADIPOR2	INDRA
INDRA-1078	PIPOX	ADIPOR2	INDRA
INDRA-1079	GPD2	ADIPOR2	INDRA
INDRA-1080	CYP2A13	ADIPOR2	INDRA
INDRA-1081	RFK	ADIPOR2	INDRA
INDRA-1082	ACOX3	ADIPOR2	INDRA
INDRA-1083	HMOX1	ADIPOR2	INDRA
INDRA-1084	CYP2S1	ADIPOR2	INDRA
INDRA-1085	CYP2J2	ADIPOR2	INDRA
INDRA-1086	L2HGDH	ADIPOR2	INDRA
INDRA-1087	SDHB	ADIPOR2	INDRA
INDRA-1088	FLAD1	ADIPOR2	INDRA
INDRA-1089	ACOX2	ADIPOR2	INDRA
INDRA-1090	ACADSB	ADIPOR2	INDRA
INDRA-1091	ACADVL	ADIPOR2	INDRA
INDRA-1092	ACADM	ADIPOR2	INDRA
INDRA-1093	ACADS	ADIPOR2	INDRA
INDRA-1094	CYP4Z1	ADIPOR2	INDRA
INDRA-1095	PRODH2	ADIPOR2	INDRA
INDRA-1096	SDHA	ADIPOR2	INDRA
INDRA-1097	CYP4F12	ADIPOR2	INDRA
INDRA-1098	CYP2E1	ADIPOR2	INDRA
INDRA-1099	DHCR24	ADIPOR2	INDRA
INDRA-1100	HMOX2	ADIPOR2	INDRA
INDRA-1101	CYP3A4	ADIPOR2	INDRA
INDRA-1102	CYP4F8	ADIPOR2	INDRA
INDRA-1103	SDHB	MUC1	INDRA
INDRA-1104	SDHA	MUC1	INDRA
INDRA-1105	CYP51A1	CD244	INDRA
INDRA-1106	SQLE	CD244	INDRA
INDRA-1107	RFK	CD244	INDRA
INDRA-1108	ENTPD8	CAV1	INDRA
INDRA-1109	FUT5	CAV1	INDRA
INDRA-1110	NME4	CAV1	INDRA
INDRA-1111	FUT2	CAV1	INDRA
INDRA-1112	FUT4	CAV1	INDRA
INDRA-1113	FUT9	CAV1	INDRA
INDRA-1114	NME2	CAV1	INDRA
INDRA-1115	NME7	CAV1	INDRA
INDRA-1116	AK3	CAV1	INDRA
INDRA-1117	FUT1	CAV1	INDRA
INDRA-1118	ENTPD3	CAV1	INDRA
INDRA-1119	NME6	CAV1	INDRA
INDRA-1120	CANT1	CAV1	INDRA
INDRA-1121	PCK1	CAV1	INDRA
INDRA-1122	FUT3	CAV1	INDRA
INDRA-1123	ENTPD1	CAV1	INDRA
INDRA-1124	NME3	CAV1	INDRA
INDRA-1125	GUK1	CAV1	INDRA
INDRA-1126	ENTPD8	GPR12	INDRA
INDRA-1127	FUT5	GPR12	INDRA
INDRA-1128	NME4	GPR12	INDRA
INDRA-1129	FUT2	GPR12	INDRA
INDRA-1130	FUT4	GPR12	INDRA
INDRA-1131	FUT9	GPR12	INDRA
INDRA-1132	NME2	GPR12	INDRA
INDRA-1133	NME7	GPR12	INDRA
INDRA-1134	AK3	GPR12	INDRA
INDRA-1135	FUT1	GPR12	INDRA
INDRA-1136	ENTPD3	GPR12	INDRA
INDRA-1137	NME6	GPR12	INDRA
INDRA-1138	CANT1	GPR12	INDRA
INDRA-1139	PCK1	GPR12	INDRA
INDRA-1140	FUT3	GPR12	INDRA
INDRA-1141	ENTPD1	GPR12	INDRA
INDRA-1142	NME3	GPR12	INDRA
INDRA-1143	GUK1	GPR12	INDRA
INDRA-1144	NME4	CD4	INDRA
INDRA-1145	NME7	CD4	INDRA
INDRA-1146	PCK1	CD4	INDRA
INDRA-1147	NME2	CD4	INDRA
INDRA-1148	NME3	CD4	INDRA
INDRA-1149	NME6	CD4	INDRA
INDRA-1150	NME4	CD44	INDRA
INDRA-1151	NME7	CD44	INDRA
INDRA-1152	PCK1	CD44	INDRA
INDRA-1153	NME2	CD44	INDRA
INDRA-1154	NME3	CD44	INDRA
INDRA-1155	NME6	CD44	INDRA
INDRA-1156	NME4	CFTR	INDRA
INDRA-1157	NME7	CFTR	INDRA
INDRA-1158	PCK1	CFTR	INDRA
INDRA-1159	NME2	CFTR	INDRA
INDRA-1160	NME3	CFTR	INDRA
INDRA-1161	NME6	CFTR	INDRA
INDRA-1162	NME4	CNR1	INDRA
INDRA-1163	NME7	CNR1	INDRA
INDRA-1164	PCK1	CNR1	INDRA
INDRA-1165	NME2	CNR1	INDRA
INDRA-1166	NME3	CNR1	INDRA
INDRA-1167	NME6	CNR1	INDRA
INDRA-1168	NME4	EDNRA	INDRA
INDRA-1169	NME7	EDNRA	INDRA
INDRA-1170	PCK1	EDNRA	INDRA
INDRA-1171	NME2	EDNRA	INDRA
INDRA-1172	NME3	EDNRA	INDRA
INDRA-1173	NME6	EDNRA	INDRA
INDRA-1174	NME4	HRH1	INDRA
INDRA-1175	NME7	HRH1	INDRA
INDRA-1176	PCK1	HRH1	INDRA
INDRA-1177	NME2	HRH1	INDRA
INDRA-1178	NME3	HRH1	INDRA
INDRA-1179	NME6	HRH1	INDRA
INDRA-1180	NME4	P2RY4	INDRA
INDRA-1181	NME7	P2RY4	INDRA
INDRA-1182	PCK1	P2RY4	INDRA
INDRA-1183	NME2	P2RY4	INDRA
INDRA-1184	NME3	P2RY4	INDRA
INDRA-1185	NME6	P2RY4	INDRA
INDRA-1186	NME4	PIGR	INDRA
INDRA-1187	NME7	PIGR	INDRA
INDRA-1188	PCK1	PIGR	INDRA
INDRA-1189	NME2	PIGR	INDRA
INDRA-1190	NME3	PIGR	INDRA
INDRA-1191	NME6	PIGR	INDRA
INDRA-1192	NME4	PTGER4	INDRA
INDRA-1193	NME7	PTGER4	INDRA
INDRA-1194	PCK1	PTGER4	INDRA
INDRA-1195	NME2	PTGER4	INDRA
INDRA-1196	NME3	PTGER4	INDRA
INDRA-1197	NME6	PTGER4	INDRA
INDRA-1198	PEPD	SELP	INDRA
INDRA-1199	TYR	GPR143	INDRA
INDRA-1200	TH	GPR143	INDRA
INDRA-1201	TYR	OPRM1	INDRA
INDRA-1202	TH	OPRM1	INDRA
INDRA-1203	FUCA1	CD209	INDRA
INDRA-1204	FUCA2	CD209	INDRA
INDRA-1205	FUCA1	CLEC4G	INDRA
INDRA-1206	FUCA2	CLEC4G	INDRA
INDRA-1207	FUCA1	FOLR1	INDRA
INDRA-1208	FUCA2	FOLR1	INDRA
INDRA-1209	FUCA1	CLEC12A	INDRA
INDRA-1210	FUCA2	CLEC12A	INDRA
INDRA-1211	GLS	GRIA2	INDRA
INDRA-1212	CAD	GRIA2	INDRA
INDRA-1213	GOT2	GRIA2	INDRA
INDRA-1214	PFAS	GRIA2	INDRA
INDRA-1215	PSAT1	GRIA2	INDRA
INDRA-1216	GPT	GRIA2	INDRA
INDRA-1217	KYAT1	GRIA2	INDRA
INDRA-1218	OPLAH	GRIA2	INDRA
INDRA-1219	GLUL	GRIA2	INDRA
INDRA-1220	GFPT2	GRIA2	INDRA
INDRA-1221	GNPDA2	GRIA2	INDRA
INDRA-1222	NADSYN1	GRIA2	INDRA
INDRA-1223	AADAT	GRIA2	INDRA
INDRA-1224	GLUD2	GRIA2	INDRA
INDRA-1225	GOT1	GRIA2	INDRA
INDRA-1226	GGT1	GRIA2	INDRA
INDRA-1227	GGH	GRIA2	INDRA
INDRA-1228	ACY1	GRIA2	INDRA
INDRA-1229	FPGS	GRIA2	INDRA
INDRA-1230	GLUD1	GRIA2	INDRA
INDRA-1231	AASS	GRIA2	INDRA
INDRA-1232	AGXT	GRIA2	INDRA
INDRA-1233	GFPT1	GRIA2	INDRA
INDRA-1234	ABAT	GRIA2	INDRA
INDRA-1235	FTCD	GRIA2	INDRA
INDRA-1236	ALDH18A1	GRIA2	INDRA
INDRA-1237	NAGS	GRIA2	INDRA
INDRA-1238	GMPS	GRIA2	INDRA
INDRA-1239	GAD2	GRIA2	INDRA
INDRA-1240	IL4I1	GRIA2	INDRA
INDRA-1241	BCAT1	GRIA2	INDRA
INDRA-1242	PPAT	GRIA2	INDRA
INDRA-1243	ALDH4A1	GRIA2	INDRA
INDRA-1244	TAT	GRIA2	INDRA
INDRA-1245	GLS2	GRIA2	INDRA
INDRA-1246	BCAT2	GRIA2	INDRA
INDRA-1247	ASNS	GRIA2	INDRA
INDRA-1248	GGT6	GRIA2	INDRA
INDRA-1249	GAD1	GRIA2	INDRA
INDRA-1250	CTPS1	GRIA2	INDRA
INDRA-1251	OAT	GRIA2	INDRA
INDRA-1252	GGT5	GRIA2	INDRA
INDRA-1253	GPT2	GRIA2	INDRA
INDRA-1254	GLS	GRIN2A	INDRA
INDRA-1255	CAD	GRIN2A	INDRA
INDRA-1256	GOT2	GRIN2A	INDRA
INDRA-1257	PFAS	GRIN2A	INDRA
INDRA-1258	PSAT1	GRIN2A	INDRA
INDRA-1259	GPT	GRIN2A	INDRA
INDRA-1260	KYAT1	GRIN2A	INDRA
INDRA-1261	OPLAH	GRIN2A	INDRA
INDRA-1262	GLUL	GRIN2A	INDRA
INDRA-1263	GFPT2	GRIN2A	INDRA
INDRA-1264	GNPDA2	GRIN2A	INDRA
INDRA-1265	NADSYN1	GRIN2A	INDRA
INDRA-1266	AADAT	GRIN2A	INDRA
INDRA-1267	GLUD2	GRIN2A	INDRA
INDRA-1268	GOT1	GRIN2A	INDRA
INDRA-1269	GGT1	GRIN2A	INDRA
INDRA-1270	GGH	GRIN2A	INDRA
INDRA-1271	ACY1	GRIN2A	INDRA
INDRA-1272	FPGS	GRIN2A	INDRA
INDRA-1273	GLUD1	GRIN2A	INDRA
INDRA-1274	AASS	GRIN2A	INDRA
INDRA-1275	AGXT	GRIN2A	INDRA
INDRA-1276	GFPT1	GRIN2A	INDRA
INDRA-1277	ABAT	GRIN2A	INDRA
INDRA-1278	FTCD	GRIN2A	INDRA
INDRA-1279	ALDH18A1	GRIN2A	INDRA
INDRA-1280	NAGS	GRIN2A	INDRA
INDRA-1281	GMPS	GRIN2A	INDRA
INDRA-1282	GAD2	GRIN2A	INDRA
INDRA-1283	IL4I1	GRIN2A	INDRA
INDRA-1284	BCAT1	GRIN2A	INDRA
INDRA-1285	PPAT	GRIN2A	INDRA
INDRA-1286	ALDH4A1	GRIN2A	INDRA
INDRA-1287	TAT	GRIN2A	INDRA
INDRA-1288	GLS2	GRIN2A	INDRA
INDRA-1289	BCAT2	GRIN2A	INDRA
INDRA-1290	ASNS	GRIN2A	INDRA
INDRA-1291	GGT6	GRIN2A	INDRA
INDRA-1292	GAD1	GRIN2A	INDRA
INDRA-1293	CTPS1	GRIN2A	INDRA
INDRA-1294	OAT	GRIN2A	INDRA
INDRA-1295	GGT5	GRIN2A	INDRA
INDRA-1296	GPT2	GRIN2A	INDRA
INDRA-1297	GLS	GLP1R	INDRA
INDRA-1298	GFPT2	GLP1R	INDRA
INDRA-1299	GNPDA2	GLP1R	INDRA
INDRA-1300	NADSYN1	GLP1R	INDRA
INDRA-1301	GFPT1	GLP1R	INDRA
INDRA-1302	HACD1	GLP1R	INDRA
INDRA-1303	PFAS	GLP1R	INDRA
INDRA-1304	GLUD2	GLP1R	INDRA
INDRA-1305	GLS2	GLP1R	INDRA
INDRA-1306	PPAT	GLP1R	INDRA
INDRA-1307	ASNS	GLP1R	INDRA
INDRA-1308	GLUL	GLP1R	INDRA
INDRA-1309	HACD2	GLP1R	INDRA
INDRA-1310	GMPS	GLP1R	INDRA
INDRA-1311	BHMT2	LEPR	INDRA
INDRA-1312	BHMT	LEPR	INDRA
INDRA-1313	MTAP	LEPR	INDRA
INDRA-1314	HACD1	LEPR	INDRA
INDRA-1315	TAT	LEPR	INDRA
INDRA-1316	CPOX	LEPR	INDRA
INDRA-1317	MTR	LEPR	INDRA
INDRA-1318	KYAT1	LEPR	INDRA
INDRA-1319	NAGS	LEPR	INDRA
INDRA-1320	ACY1	LEPR	INDRA
INDRA-1321	HACD2	LEPR	INDRA
INDRA-1322	ARG1	CASR	INDRA
INDRA-1323	ODC1	CASR	INDRA
INDRA-1324	OTC	CASR	INDRA
INDRA-1325	GATM	CASR	INDRA
INDRA-1326	ARG2	CASR	INDRA
INDRA-1327	ACY1	CASR	INDRA
INDRA-1328	OAT	CASR	INDRA
INDRA-1329	PEPD	DSG3	INDRA
INDRA-1330	PEPD	F3	INDRA
INDRA-1331	CES1	GABRA1	INDRA
INDRA-1332	CDA	GABRA1	INDRA
INDRA-1333	CYP2C19	GABRA1	INDRA
INDRA-1334	CES1	GABRA2	INDRA
INDRA-1335	CDA	GABRA2	INDRA
INDRA-1336	CYP2C19	GABRA2	INDRA
INDRA-1337	CES1	GABRA3	INDRA
INDRA-1338	CDA	GABRA3	INDRA
INDRA-1339	CYP2C19	GABRA3	INDRA
INDRA-1340	CES1	GABRA4	INDRA
INDRA-1341	CDA	GABRA4	INDRA
INDRA-1342	CYP2C19	GABRA4	INDRA
INDRA-1343	CES1	GABRA5	INDRA
INDRA-1344	CDA	GABRA5	INDRA
INDRA-1345	CYP2C19	GABRA5	INDRA
INDRA-1346	CES1	GABRA6	INDRA
INDRA-1347	CDA	GABRA6	INDRA
INDRA-1348	CYP2C19	GABRA6	INDRA
INDRA-1349	CES1	GABRQ	INDRA
INDRA-1350	CDA	GABRQ	INDRA
INDRA-1351	CYP2C19	GABRQ	INDRA
INDRA-1352	CYP2A7	TRPA1	INDRA
INDRA-1353	CYP2S1	TRPA1	INDRA
INDRA-1354	CYP2F1	TRPA1	INDRA
INDRA-1355	NAGS	EGFR	INDRA
INDRA-1356	NAGS	GRM2	INDRA
INDRA-1357	NAGS	GRM3	INDRA
INDRA-1358	NAGS	GRM5	INDRA
INDRA-1359	NAGS	NTRK1	INDRA
INDRA-1360	NAGS	P2RX2	INDRA
INDRA-1361	NAGS	TRPA1	INDRA
INDRA-1362	HEXA	CLEC4G	INDRA
INDRA-1363	NAGPA	CLEC4G	INDRA
INDRA-1364	NANP	CD22	INDRA
INDRA-1365	CMAS	CD22	INDRA
INDRA-1366	NANS	CD22	INDRA
INDRA-1367	NANP	CD8A	INDRA
INDRA-1368	CMAS	CD8A	INDRA
INDRA-1369	NANS	CD8A	INDRA
INDRA-1370	NANP	F11R	INDRA
INDRA-1371	CMAS	F11R	INDRA
INDRA-1372	NANS	F11R	INDRA
INDRA-1373	NANP	KLRD1	INDRA
INDRA-1374	CMAS	KLRD1	INDRA
INDRA-1375	NANS	KLRD1	INDRA
INDRA-1376	NANP	KLRK1	INDRA
INDRA-1377	CMAS	KLRK1	INDRA
INDRA-1378	NANS	KLRK1	INDRA
INDRA-1379	NEU4	CD22	INDRA
INDRA-1380	NEU3	CD22	INDRA
INDRA-1381	CTSA	CD22	INDRA
INDRA-1382	NEU2	CD22	INDRA
INDRA-1383	NEU1	CD22	INDRA
INDRA-1384	GLB1	CD22	INDRA
INDRA-1385	PCMT1	GRM5	INDRA
INDRA-1386	PCMT1	LRP8	INDRA
INDRA-1387	PCMT1	OPRM1	INDRA
INDRA-1388	XDH	NTRK1	INDRA
INDRA-1389	NMNAT3	NTRK1	INDRA
INDRA-1390	NMNAT2	NTRK1	INDRA
INDRA-1391	NQO1	NTRK1	INDRA
INDRA-1392	BST1	NTRK1	INDRA
INDRA-1393	CD38	NTRK1	INDRA
INDRA-1394	HADHB	NTRK1	INDRA
INDRA-1395	NADSYN1	NTRK1	INDRA
INDRA-1396	GAPDH	NTRK1	INDRA
INDRA-1397	GPD1	NTRK1	INDRA
INDRA-1398	NOS3	NTRK1	INDRA
INDRA-1399	NMNAT1	NTRK1	INDRA
INDRA-1400	MTHFR	NTRK1	INDRA
INDRA-1401	HADHA	NTRK1	INDRA
INDRA-1402	LDHA	NTRK1	INDRA
INDRA-1403	NADK	NTRK1	INDRA
INDRA-1404	MDH2	NTRK1	INDRA
INDRA-1405	NDUFS2	NTRK1	INDRA
INDRA-1406	MDH1	NTRK1	INDRA
INDRA-1407	ALDH4A1	NTRK1	INDRA
INDRA-1408	NDUFS3	NTRK1	INDRA
INDRA-1409	HSD17B10	NTRK1	INDRA
INDRA-1410	HADH	NTRK1	INDRA
INDRA-1411	NDUFS7	NTRK1	INDRA
INDRA-1412	NNT	NTRK1	INDRA
INDRA-1413	HSD17B3	NTRK1	INDRA
INDRA-1414	XDH	TRPM2	INDRA
INDRA-1415	NMNAT3	TRPM2	INDRA
INDRA-1416	NMNAT2	TRPM2	INDRA
INDRA-1417	NQO1	TRPM2	INDRA
INDRA-1418	BST1	TRPM2	INDRA
INDRA-1419	CD38	TRPM2	INDRA
INDRA-1420	HADHB	TRPM2	INDRA
INDRA-1421	NADSYN1	TRPM2	INDRA
INDRA-1422	GAPDH	TRPM2	INDRA
INDRA-1423	GPD1	TRPM2	INDRA
INDRA-1424	NOS3	TRPM2	INDRA
INDRA-1425	NMNAT1	TRPM2	INDRA
INDRA-1426	MTHFR	TRPM2	INDRA
INDRA-1427	HADHA	TRPM2	INDRA
INDRA-1428	LDHA	TRPM2	INDRA
INDRA-1429	NADK	TRPM2	INDRA
INDRA-1430	MDH2	TRPM2	INDRA
INDRA-1431	NDUFS2	TRPM2	INDRA
INDRA-1432	MDH1	TRPM2	INDRA
INDRA-1433	ALDH4A1	TRPM2	INDRA
INDRA-1434	NDUFS3	TRPM2	INDRA
INDRA-1435	HSD17B10	TRPM2	INDRA
INDRA-1436	HADH	TRPM2	INDRA
INDRA-1437	NDUFS7	TRPM2	INDRA
INDRA-1438	NNT	TRPM2	INDRA
INDRA-1439	HSD17B3	TRPM2	INDRA
INDRA-1440	NADK2	FPR1	INDRA
INDRA-1441	ME1	FPR1	INDRA
INDRA-1442	NNT	FPR1	INDRA
INDRA-1443	NADK	FPR1	INDRA
INDRA-1444	BST1	FPR1	INDRA
INDRA-1445	PARP1	FPR1	INDRA
INDRA-1446	CAT	FPR1	INDRA
INDRA-1447	NAXD	FAS	INDRA
INDRA-1448	ME1	FAS	INDRA
INDRA-1449	NNT	FAS	INDRA
INDRA-1450	NADK	FAS	INDRA
INDRA-1451	PARP1	FAS	INDRA
INDRA-1452	NQO1	FAS	INDRA
INDRA-1453	CAT	FAS	INDRA
INDRA-1454	ENPP6	CNR1	INDRA
INDRA-1455	CHPT1	CNR1	INDRA
INDRA-1456	CEPT1	CNR1	INDRA
INDRA-1457	SGPL1	CNR1	INDRA
INDRA-1458	SELENOI	CNR1	INDRA
INDRA-1459	XYLT2	P2RY6	INDRA
INDRA-1460	ABO	P2RY6	INDRA
INDRA-1461	B3GALT2	P2RY6	INDRA
INDRA-1462	GALNT8	P2RY6	INDRA
INDRA-1463	GXYLT1	P2RY6	INDRA
INDRA-1464	LFNG	P2RY6	INDRA
INDRA-1465	MGAT2	P2RY6	INDRA
INDRA-1466	UGT2A1	P2RY6	INDRA
INDRA-1467	GALNT6	P2RY6	INDRA
INDRA-1468	NME3	P2RY6	INDRA
INDRA-1469	B3GNT3	P2RY6	INDRA
INDRA-1470	NME4	P2RY6	INDRA
INDRA-1471	GALNT1	P2RY6	INDRA
INDRA-1472	GALNT11	P2RY6	INDRA
INDRA-1473	UGT1A7	P2RY6	INDRA
INDRA-1474	UGT2B7	P2RY6	INDRA
INDRA-1475	AK3	P2RY6	INDRA
INDRA-1476	B4GALT2	P2RY6	INDRA
INDRA-1477	PDIA4	P2RY6	INDRA
INDRA-1478	C1GALT1	P2RY6	INDRA
INDRA-1479	PDIA2	P2RY6	INDRA
INDRA-1480	GALNT18	P2RY6	INDRA
INDRA-1481	UGT2B17	P2RY6	INDRA
INDRA-1482	UGT1A4	P2RY6	INDRA
INDRA-1483	UGCG	P2RY6	INDRA
INDRA-1484	UGT2B11	P2RY6	INDRA
INDRA-1485	B3GAT1	P2RY6	INDRA
INDRA-1486	PPIB	P2RY6	INDRA
INDRA-1487	ALG13	P2RY6	INDRA
INDRA-1488	PIGA	P2RY6	INDRA
INDRA-1489	CMPK1	P2RY6	INDRA
INDRA-1490	PNPT1	P2RY6	INDRA
INDRA-1491	UGT1A10	P2RY6	INDRA
INDRA-1492	EXTL1	P2RY6	INDRA
INDRA-1493	B4GALT4	P2RY6	INDRA
INDRA-1494	GCNT2	P2RY6	INDRA
INDRA-1495	GALNT4	P2RY6	INDRA
INDRA-1496	CANT1	P2RY6	INDRA
INDRA-1497	ENTPD4	P2RY6	INDRA
INDRA-1498	GALNT13	P2RY6	INDRA
INDRA-1499	OGT	P2RY6	INDRA
INDRA-1500	POGLUT1	P2RY6	INDRA
INDRA-1501	B4GALT6	P2RY6	INDRA
INDRA-1502	AK1	P2RY6	INDRA
INDRA-1503	ALG5	P2RY6	INDRA
INDRA-1504	EXT1	P2RY6	INDRA
INDRA-1505	B3GNT2	P2RY6	INDRA
INDRA-1506	B4GALNT1	P2RY6	INDRA
INDRA-1507	UGT1A9	P2RY6	INDRA
INDRA-1508	CHSY1	P2RY6	INDRA
INDRA-1509	HSPA5	P2RY6	INDRA
INDRA-1510	UGT2B10	P2RY6	INDRA
INDRA-1511	UGT2B4	P2RY6	INDRA
INDRA-1512	MGAT3	P2RY6	INDRA
INDRA-1513	B3GALT6	P2RY6	INDRA
INDRA-1514	CHPF	P2RY6	INDRA
INDRA-1515	UGT2A2	P2RY6	INDRA
INDRA-1516	B4GALT5	P2RY6	INDRA
INDRA-1517	GALNT5	P2RY6	INDRA
INDRA-1518	GALNT7	P2RY6	INDRA
INDRA-1519	GALNT10	P2RY6	INDRA
INDRA-1520	UGT1A6	P2RY6	INDRA
INDRA-1521	CSGALNACT1	P2RY6	INDRA
INDRA-1522	B3GALNT1	P2RY6	INDRA
INDRA-1523	UGT2A3	P2RY6	INDRA
INDRA-1524	B3GAT3	P2RY6	INDRA
INDRA-1525	GALNT12	P2RY6	INDRA
INDRA-1526	CHPF2	P2RY6	INDRA
INDRA-1527	A4GALT	P2RY6	INDRA
INDRA-1528	CSGALNACT2	P2RY6	INDRA
INDRA-1529	UGT1A3	P2RY6	INDRA
INDRA-1530	GALNT17	P2RY6	INDRA
INDRA-1531	EXT2	P2RY6	INDRA
INDRA-1532	MGAT1	P2RY6	INDRA
INDRA-1533	UGT8	P2RY6	INDRA
INDRA-1534	NME6	P2RY6	INDRA
INDRA-1535	CHSY3	P2RY6	INDRA
INDRA-1536	B3GNT5	P2RY6	INDRA
INDRA-1537	POMGNT2	P2RY6	INDRA
INDRA-1538	PLOD3	P2RY6	INDRA
INDRA-1539	B3GALT4	P2RY6	INDRA
INDRA-1540	B3GNT6	P2RY6	INDRA
INDRA-1541	GALNT2	P2RY6	INDRA
INDRA-1542	B4GALT1	P2RY6	INDRA
INDRA-1543	NME7	P2RY6	INDRA
INDRA-1544	B3GALNT2	P2RY6	INDRA
INDRA-1545	UGT1A8	P2RY6	INDRA
INDRA-1546	GYS2	P2RY6	INDRA
INDRA-1547	ENTPD7	P2RY6	INDRA
INDRA-1548	UGT1A1	P2RY6	INDRA
INDRA-1549	UGT2B15	P2RY6	INDRA
INDRA-1550	UGT2B28	P2RY6	INDRA
INDRA-1551	UGT1A5	P2RY6	INDRA
INDRA-1552	UGT3A2	P2RY6	INDRA
INDRA-1553	GALNT16	P2RY6	INDRA
INDRA-1554	GALC	P2RY6	INDRA
INDRA-1555	PDIA6	P2RY6	INDRA
INDRA-1556	GLB1	P2RY6	INDRA
INDRA-1557	GALNT9	P2RY6	INDRA
INDRA-1558	B3GALT1	P2RY6	INDRA
INDRA-1559	UGT3A1	P2RY6	INDRA
INDRA-1560	B3GAT2	P2RY6	INDRA
INDRA-1561	NME2	P2RY6	INDRA
INDRA-1562	ENTPD1	P2RY6	INDRA
INDRA-1563	GALNTL6	P2RY6	INDRA
INDRA-1564	MFNG	P2RY6	INDRA
INDRA-1565	B4GALT7	P2RY6	INDRA
INDRA-1566	GALNT15	P2RY6	INDRA
INDRA-1567	RFNG	P2RY6	INDRA
INDRA-1568	UCK1	P2RY6	INDRA
INDRA-1569	MGAT5B	P2RY6	INDRA
INDRA-1570	GCNT1	P2RY6	INDRA
INDRA-1571	MGAT4B	P2RY6	INDRA
INDRA-1572	GALNT14	P2RY6	INDRA
INDRA-1573	MGAT5	P2RY6	INDRA
INDRA-1574	B4GALT3	P2RY6	INDRA
INDRA-1575	MGAT4C	P2RY6	INDRA
INDRA-1576	PFKP	P2RY6	INDRA
INDRA-1577	CMPK2	P2RY6	INDRA
INDRA-1578	GCNT3	P2RY6	INDRA
INDRA-1579	GCNT4	P2RY6	INDRA
INDRA-1580	GNE	P2RY6	INDRA
INDRA-1581	GALNT3	P2RY6	INDRA
INDRA-1582	ENTPD3	P2RY6	INDRA
INDRA-1583	B3GNT4	P2RY6	INDRA
INDRA-1584	XYLT1	P2RY6	INDRA
INDRA-1585	UGP2	P2RY14	INDRA
INDRA-1586	UGCG	P2RY14	INDRA
INDRA-1587	GALE	P2RY14	INDRA
INDRA-1588	GALT	P2RY14	INDRA
INDRA-1589	ALG5	P2RY14	INDRA
INDRA-1590	C1GALT1	GPR17	INDRA
INDRA-1591	ABO	GPR17	INDRA
INDRA-1592	B3GALT4	GPR17	INDRA
INDRA-1593	GALE	GPR17	INDRA
INDRA-1594	GALT	GPR17	INDRA
INDRA-1595	A4GALT	GPR17	INDRA
INDRA-1596	B4GALT3	GPR17	INDRA
INDRA-1597	NME4	HCAR2	INDRA
INDRA-1598	TUT4	HCAR2	INDRA
INDRA-1599	UAP1	HCAR2	INDRA
INDRA-1600	PFKP	HCAR2	INDRA
INDRA-1601	GYS1	HCAR2	INDRA
INDRA-1602	NUDT2	HCAR2	INDRA
INDRA-1603	NME7	HCAR2	INDRA
INDRA-1604	AK3	HCAR2	INDRA
INDRA-1605	NME2	HCAR2	INDRA
INDRA-1606	UGP2	HCAR2	INDRA
INDRA-1607	GYS2	HCAR2	INDRA
INDRA-1608	NME3	HCAR2	INDRA
INDRA-1609	NME6	HCAR2	INDRA
INDRA-1610	ACSS2	GLRA1	INDRA
INDRA-1611	CYP2A7	GLRA1	INDRA
INDRA-1612	CYP2F1	GLRA1	INDRA
INDRA-1613	ALDH3B2	GLRA1	INDRA
INDRA-1614	SHMT2	GLRA1	INDRA
INDRA-1615	CYP2C9	GLRA1	INDRA
INDRA-1616	DERA	GLRA1	INDRA
INDRA-1617	ADHFE1	GLRA1	INDRA
INDRA-1618	ALDH1A1	GLRA1	INDRA
INDRA-1619	ALDH1A3	GLRA1	INDRA
INDRA-1620	ADH1B	GLRA1	INDRA
INDRA-1621	ADH7	GLRA1	INDRA
INDRA-1622	ADH1A	GLRA1	INDRA
INDRA-1623	CYP2A13	GLRA1	INDRA
INDRA-1624	ALKBH4	GLRA1	INDRA
INDRA-1625	ALDH7A1	GLRA1	INDRA
INDRA-1626	CYP2S1	GLRA1	INDRA
INDRA-1627	ALKBH8	GLRA1	INDRA
INDRA-1628	ETNPPL	GLRA1	INDRA
INDRA-1629	ALDH3A1	GLRA1	INDRA
INDRA-1630	ALKBH1	GLRA1	INDRA
INDRA-1631	ALDH3A2	GLRA1	INDRA
INDRA-1632	CYP2C8	GLRA1	INDRA
INDRA-1633	ALDH1A2	GLRA1	INDRA
INDRA-1634	ALDH3B1	GLRA1	INDRA
INDRA-1635	ADH4	GLRA1	INDRA
INDRA-1636	CYP2C19	GLRA1	INDRA
INDRA-1637	CYP17A1	GLRA1	INDRA
INDRA-1638	ADH5	GLRA1	INDRA
INDRA-1639	ALKBH3	GLRA1	INDRA
INDRA-1640	ALKBH5	GLRA1	INDRA
INDRA-1641	ADH6	GLRA1	INDRA
INDRA-1642	ALDH1B1	GLRA1	INDRA
INDRA-1643	CYP2E1	GLRA1	INDRA
INDRA-1644	AKR1A1	GLRA1	INDRA
INDRA-1645	ALDH9A1	GLRA1	INDRA
INDRA-1646	ADH1C	GLRA1	INDRA
INDRA-1647	ALDH2	GLRA1	INDRA
INDRA-1648	CAT	GLRA1	INDRA
INDRA-1649	ACSS2	AR	INDRA
INDRA-1650	NDST1	AR	INDRA
INDRA-1651	ACY3	AR	INDRA
INDRA-1652	NDST2	AR	INDRA
INDRA-1653	CES2	AR	INDRA
INDRA-1654	ACHE	AR	INDRA
INDRA-1655	ACOT12	AR	INDRA
INDRA-1656	ALDH1A1	AR	INDRA
INDRA-1657	ACYP2	AR	INDRA
INDRA-1658	DNMT1	AR	INDRA
INDRA-1659	ACOT8	AR	INDRA
INDRA-1660	NDST3	AR	INDRA
INDRA-1661	BCHE	AR	INDRA
INDRA-1662	ACSM5	AR	INDRA
INDRA-1663	ACY1	AR	INDRA
INDRA-1664	PON1	AR	INDRA
INDRA-1665	PIGL	AR	INDRA
INDRA-1666	ALDH7A1	AR	INDRA
INDRA-1667	ASPA	AR	INDRA
INDRA-1668	SAT2	AR	INDRA
INDRA-1669	HDAC1	AR	INDRA
INDRA-1670	ALDH3A1	AR	INDRA
INDRA-1671	HDAC2	AR	INDRA
INDRA-1672	ALDH3A2	AR	INDRA
INDRA-1673	DNMT3B	AR	INDRA
INDRA-1674	ALDH1A2	AR	INDRA
INDRA-1675	NDST4	AR	INDRA
INDRA-1676	ACYP1	AR	INDRA
INDRA-1677	ALDH1B1	AR	INDRA
INDRA-1678	AMDHD2	AR	INDRA
INDRA-1679	ALDH9A1	AR	INDRA
INDRA-1680	ALDH2	AR	INDRA
INDRA-1681	PAFAH2	AR	INDRA
INDRA-1682	CES1	AR	INDRA
INDRA-1683	FASN	AR	INDRA
INDRA-1684	ACSS2	FFAR2	INDRA
INDRA-1685	NDST1	FFAR2	INDRA
INDRA-1686	ACY3	FFAR2	INDRA
INDRA-1687	NDST2	FFAR2	INDRA
INDRA-1688	CES2	FFAR2	INDRA
INDRA-1689	ACHE	FFAR2	INDRA
INDRA-1690	ACOT12	FFAR2	INDRA
INDRA-1691	ALDH1A1	FFAR2	INDRA
INDRA-1692	ACYP2	FFAR2	INDRA
INDRA-1693	DNMT1	FFAR2	INDRA
INDRA-1694	ACOT8	FFAR2	INDRA
INDRA-1695	NDST3	FFAR2	INDRA
INDRA-1696	BCHE	FFAR2	INDRA
INDRA-1697	ACSM5	FFAR2	INDRA
INDRA-1698	ACY1	FFAR2	INDRA
INDRA-1699	PON1	FFAR2	INDRA
INDRA-1700	PIGL	FFAR2	INDRA
INDRA-1701	ALDH7A1	FFAR2	INDRA
INDRA-1702	ASPA	FFAR2	INDRA
INDRA-1703	SAT2	FFAR2	INDRA
INDRA-1704	HDAC1	FFAR2	INDRA
INDRA-1705	ALDH3A1	FFAR2	INDRA
INDRA-1706	HDAC2	FFAR2	INDRA
INDRA-1707	ALDH3A2	FFAR2	INDRA
INDRA-1708	DNMT3B	FFAR2	INDRA
INDRA-1709	ALDH1A2	FFAR2	INDRA
INDRA-1710	NDST4	FFAR2	INDRA
INDRA-1711	ACYP1	FFAR2	INDRA
INDRA-1712	ALDH1B1	FFAR2	INDRA
INDRA-1713	AMDHD2	FFAR2	INDRA
INDRA-1714	ALDH9A1	FFAR2	INDRA
INDRA-1715	ALDH2	FFAR2	INDRA
INDRA-1716	PAFAH2	FFAR2	INDRA
INDRA-1717	CES1	FFAR2	INDRA
INDRA-1718	FASN	FFAR2	INDRA
INDRA-1719	ACSS2	FFAR3	INDRA
INDRA-1720	NDST1	FFAR3	INDRA
INDRA-1721	ACY3	FFAR3	INDRA
INDRA-1722	NDST2	FFAR3	INDRA
INDRA-1723	CES2	FFAR3	INDRA
INDRA-1724	ACHE	FFAR3	INDRA
INDRA-1725	ACOT12	FFAR3	INDRA
INDRA-1726	ALDH1A1	FFAR3	INDRA
INDRA-1727	ACYP2	FFAR3	INDRA
INDRA-1728	DNMT1	FFAR3	INDRA
INDRA-1729	ACOT8	FFAR3	INDRA
INDRA-1730	NDST3	FFAR3	INDRA
INDRA-1731	BCHE	FFAR3	INDRA
INDRA-1732	ACSM5	FFAR3	INDRA
INDRA-1733	ACY1	FFAR3	INDRA
INDRA-1734	PON1	FFAR3	INDRA
INDRA-1735	PIGL	FFAR3	INDRA
INDRA-1736	ALDH7A1	FFAR3	INDRA
INDRA-1737	ASPA	FFAR3	INDRA
INDRA-1738	SAT2	FFAR3	INDRA
INDRA-1739	HDAC1	FFAR3	INDRA
INDRA-1740	ALDH3A1	FFAR3	INDRA
INDRA-1741	HDAC2	FFAR3	INDRA
INDRA-1742	ALDH3A2	FFAR3	INDRA
INDRA-1743	DNMT3B	FFAR3	INDRA
INDRA-1744	ALDH1A2	FFAR3	INDRA
INDRA-1745	NDST4	FFAR3	INDRA
INDRA-1746	ACYP1	FFAR3	INDRA
INDRA-1747	ALDH1B1	FFAR3	INDRA
INDRA-1748	AMDHD2	FFAR3	INDRA
INDRA-1749	ALDH9A1	FFAR3	INDRA
INDRA-1750	ALDH2	FFAR3	INDRA
INDRA-1751	PAFAH2	FFAR3	INDRA
INDRA-1752	CES1	FFAR3	INDRA
INDRA-1753	FASN	FFAR3	INDRA
INDRA-1754	ADH1B	TRPM8	INDRA
INDRA-1755	CHAT	AR	INDRA
INDRA-1756	MTHFR	AR	INDRA
INDRA-1757	ACHE	CHRM3	INDRA
INDRA-1758	BCHE	CHRM3	INDRA
INDRA-1759	CHAT	CHRM3	INDRA
INDRA-1760	PON1	CHRM3	INDRA
INDRA-1761	MTHFR	CHRM3	INDRA
INDRA-1762	ACHE	CHRM5	INDRA
INDRA-1763	BCHE	CHRM5	INDRA
INDRA-1764	CHAT	CHRM5	INDRA
INDRA-1765	PON1	CHRM5	INDRA
INDRA-1766	MTHFR	CHRM5	INDRA
INDRA-1767	ACHE	CHRNA1	INDRA
INDRA-1768	BCHE	CHRNA1	INDRA
INDRA-1769	CHAT	CHRNA1	INDRA
INDRA-1770	PON1	CHRNA1	INDRA
INDRA-1771	MTHFR	CHRNA1	INDRA
INDRA-1772	ACHE	CHRNA10	INDRA
INDRA-1773	BCHE	CHRNA10	INDRA
INDRA-1774	CHAT	CHRNA10	INDRA
INDRA-1775	PON1	CHRNA10	INDRA
INDRA-1776	MTHFR	CHRNA10	INDRA
INDRA-1777	ACHE	CHRNA2	INDRA
INDRA-1778	BCHE	CHRNA2	INDRA
INDRA-1779	CHAT	CHRNA2	INDRA
INDRA-1780	PON1	CHRNA2	INDRA
INDRA-1781	MTHFR	CHRNA2	INDRA
INDRA-1782	ACHE	CHRNA4	INDRA
INDRA-1783	BCHE	CHRNA4	INDRA
INDRA-1784	CHAT	CHRNA4	INDRA
INDRA-1785	PON1	CHRNA4	INDRA
INDRA-1786	MTHFR	CHRNA4	INDRA
INDRA-1787	ACHE	CHRNA5	INDRA
INDRA-1788	BCHE	CHRNA5	INDRA
INDRA-1789	CHAT	CHRNA5	INDRA
INDRA-1790	PON1	CHRNA5	INDRA
INDRA-1791	MTHFR	CHRNA5	INDRA
INDRA-1792	ACHE	CHRNA7	INDRA
INDRA-1793	BCHE	CHRNA7	INDRA
INDRA-1794	CHAT	CHRNA7	INDRA
INDRA-1795	PON1	CHRNA7	INDRA
INDRA-1796	MTHFR	CHRNA7	INDRA
INDRA-1797	ACHE	CHRNB1	INDRA
INDRA-1798	BCHE	CHRNB1	INDRA
INDRA-1799	CHAT	CHRNB1	INDRA
INDRA-1800	PON1	CHRNB1	INDRA
INDRA-1801	MTHFR	CHRNB1	INDRA
INDRA-1802	ACHE	CHRNB2	INDRA
INDRA-1803	BCHE	CHRNB2	INDRA
INDRA-1804	CHAT	CHRNB2	INDRA
INDRA-1805	PON1	CHRNB2	INDRA
INDRA-1806	MTHFR	CHRNB2	INDRA
INDRA-1807	ACHE	CHRND	INDRA
INDRA-1808	BCHE	CHRND	INDRA
INDRA-1809	CHAT	CHRND	INDRA
INDRA-1810	PON1	CHRND	INDRA
INDRA-1811	MTHFR	CHRND	INDRA
INDRA-1812	ACHE	CHRNE	INDRA
INDRA-1813	BCHE	CHRNE	INDRA
INDRA-1814	CHAT	CHRNE	INDRA
INDRA-1815	PON1	CHRNE	INDRA
INDRA-1816	MTHFR	CHRNE	INDRA
INDRA-1817	ACHE	CHRNG	INDRA
INDRA-1818	BCHE	CHRNG	INDRA
INDRA-1819	CHAT	CHRNG	INDRA
INDRA-1820	PON1	CHRNG	INDRA
INDRA-1821	MTHFR	CHRNG	INDRA
INDRA-1822	ACHE	PTGER4	INDRA
INDRA-1823	BCHE	PTGER4	INDRA
INDRA-1824	CHAT	PTGER4	INDRA
INDRA-1825	PON1	PTGER4	INDRA
INDRA-1826	MTHFR	PTGER4	INDRA
INDRA-1827	ACHE	SIGMAR1	INDRA
INDRA-1828	BCHE	SIGMAR1	INDRA
INDRA-1829	CHAT	SIGMAR1	INDRA
INDRA-1830	PON1	SIGMAR1	INDRA
INDRA-1831	MTHFR	SIGMAR1	INDRA
INDRA-1832	SMOX	CD8A	INDRA
INDRA-1833	CYP3A4	CD8A	INDRA
INDRA-1834	CYP2C19	CD8A	INDRA
INDRA-1835	SMOX	FAS	INDRA
INDRA-1836	CYP3A4	FAS	INDRA
INDRA-1837	CYP2C19	FAS	INDRA
INDRA-1838	SMOX	TRPA1	INDRA
INDRA-1839	AMPD2	ADORA1	INDRA
INDRA-1840	AHCYL2	ADORA1	INDRA
INDRA-1841	NT5C1A	ADORA1	INDRA
INDRA-1842	ALKBH5	ADORA1	INDRA
INDRA-1843	ADA	ADORA1	INDRA
INDRA-1844	CPS1	ADORA1	INDRA
INDRA-1845	NT5E	ADORA1	INDRA
INDRA-1846	ADK	ADORA1	INDRA
INDRA-1847	AHCY	ADORA1	INDRA
INDRA-1848	NT5C1B	ADORA1	INDRA
INDRA-1849	NT5C3A	ADORA1	INDRA
INDRA-1850	NT5C2	ADORA1	INDRA
INDRA-1851	FTO	ADORA1	INDRA
INDRA-1852	PNP	ADORA1	INDRA
INDRA-1853	DCK	ADORA1	INDRA
INDRA-1854	AMPD2	ADORA2A	INDRA
INDRA-1855	AHCYL2	ADORA2A	INDRA
INDRA-1856	NT5C1A	ADORA2A	INDRA
INDRA-1857	ALKBH5	ADORA2A	INDRA
INDRA-1858	ADA	ADORA2A	INDRA
INDRA-1859	CPS1	ADORA2A	INDRA
INDRA-1860	NT5E	ADORA2A	INDRA
INDRA-1861	ADK	ADORA2A	INDRA
INDRA-1862	AHCY	ADORA2A	INDRA
INDRA-1863	NT5C1B	ADORA2A	INDRA
INDRA-1864	NT5C3A	ADORA2A	INDRA
INDRA-1865	NT5C2	ADORA2A	INDRA
INDRA-1866	FTO	ADORA2A	INDRA
INDRA-1867	PNP	ADORA2A	INDRA
INDRA-1868	DCK	ADORA2A	INDRA
INDRA-1869	AMPD2	ADORA2B	INDRA
INDRA-1870	AHCYL2	ADORA2B	INDRA
INDRA-1871	NT5C1A	ADORA2B	INDRA
INDRA-1872	ALKBH5	ADORA2B	INDRA
INDRA-1873	ADA	ADORA2B	INDRA
INDRA-1874	CPS1	ADORA2B	INDRA
INDRA-1875	NT5E	ADORA2B	INDRA
INDRA-1876	ADK	ADORA2B	INDRA
INDRA-1877	AHCY	ADORA2B	INDRA
INDRA-1878	NT5C1B	ADORA2B	INDRA
INDRA-1879	NT5C3A	ADORA2B	INDRA
INDRA-1880	NT5C2	ADORA2B	INDRA
INDRA-1881	FTO	ADORA2B	INDRA
INDRA-1882	PNP	ADORA2B	INDRA
INDRA-1883	DCK	ADORA2B	INDRA
INDRA-1884	AMPD2	AR	INDRA
INDRA-1885	AHCYL2	AR	INDRA
INDRA-1886	NT5C1A	AR	INDRA
INDRA-1887	ALKBH5	AR	INDRA
INDRA-1888	ADA	AR	INDRA
INDRA-1889	CPS1	AR	INDRA
INDRA-1890	NT5E	AR	INDRA
INDRA-1891	ADK	AR	INDRA
INDRA-1892	AHCY	AR	INDRA
INDRA-1893	NT5C1B	AR	INDRA
INDRA-1894	NT5C3A	AR	INDRA
INDRA-1895	NT5C2	AR	INDRA
INDRA-1896	FTO	AR	INDRA
INDRA-1897	PNP	AR	INDRA
INDRA-1898	DCK	AR	INDRA
INDRA-1899	AMPD2	PTGER4	INDRA
INDRA-1900	AHCYL2	PTGER4	INDRA
INDRA-1901	NT5C1A	PTGER4	INDRA
INDRA-1902	ALKBH5	PTGER4	INDRA
INDRA-1903	ADA	PTGER4	INDRA
INDRA-1904	CPS1	PTGER4	INDRA
INDRA-1905	NT5E	PTGER4	INDRA
INDRA-1906	ADK	PTGER4	INDRA
INDRA-1907	AHCY	PTGER4	INDRA
INDRA-1908	NT5C1B	PTGER4	INDRA
INDRA-1909	NT5C3A	PTGER4	INDRA
INDRA-1910	NT5C2	PTGER4	INDRA
INDRA-1911	FTO	PTGER4	INDRA
INDRA-1912	PNP	PTGER4	INDRA
INDRA-1913	DCK	PTGER4	INDRA
INDRA-1914	PYCR1	CFTR	INDRA
INDRA-1915	PDE12	CFTR	INDRA
INDRA-1916	PDE7B	CFTR	INDRA
INDRA-1917	ALDH3B2	CFTR	INDRA
INDRA-1918	PDE1A	CFTR	INDRA
INDRA-1919	PDE9A	CFTR	INDRA
INDRA-1920	SEPHS2	CFTR	INDRA
INDRA-1921	SLC27A2	CFTR	INDRA
INDRA-1922	CARS2	CFTR	INDRA
INDRA-1923	ACSBG1	CFTR	INDRA
INDRA-1924	ADPGK	CFTR	INDRA
INDRA-1925	ENTPD6	CFTR	INDRA
INDRA-1926	NARS2	CFTR	INDRA
INDRA-1927	WARS2	CFTR	INDRA
INDRA-1928	ALDH1A3	CFTR	INDRA
INDRA-1929	PDE6B	CFTR	INDRA
INDRA-1930	ACSM2B	CFTR	INDRA
INDRA-1931	AK3	CFTR	INDRA
INDRA-1932	DCK	CFTR	INDRA
INDRA-1933	ACSM3	CFTR	INDRA
INDRA-1934	CNOT8	CFTR	INDRA
INDRA-1935	PDE7A	CFTR	INDRA
INDRA-1936	ACSL5	CFTR	INDRA
INDRA-1937	ACSL6	CFTR	INDRA
INDRA-1938	CNOT6L	CFTR	INDRA
INDRA-1939	CARNS1	CFTR	INDRA
INDRA-1940	RDH14	CFTR	INDRA
INDRA-1941	DDX1	CFTR	INDRA
INDRA-1942	CNOT4	CFTR	INDRA
INDRA-1943	GMPS	CFTR	INDRA
INDRA-1944	PDE8A	CFTR	INDRA
INDRA-1945	PRPS2	CFTR	INDRA
INDRA-1946	ADK	CFTR	INDRA
INDRA-1947	PDE8B	CFTR	INDRA
INDRA-1948	HKDC1	CFTR	INDRA
INDRA-1949	NT5C2	CFTR	INDRA
INDRA-1950	HK1	CFTR	INDRA
INDRA-1951	DPH6	CFTR	INDRA
INDRA-1952	AK7	CFTR	INDRA
INDRA-1953	CANT1	CFTR	INDRA
INDRA-1954	ACSL1	CFTR	INDRA
INDRA-1955	ACSS2	CFTR	INDRA
INDRA-1956	ACSM1	CFTR	INDRA
INDRA-1957	ACSBG2	CFTR	INDRA
INDRA-1958	ACSF3	CFTR	INDRA
INDRA-1959	AK1	CFTR	INDRA
INDRA-1960	ENTPD5	CFTR	INDRA
INDRA-1961	GALK1	CFTR	INDRA
INDRA-1962	HADHB	CFTR	INDRA
INDRA-1963	TPK1	CFTR	INDRA
INDRA-1964	HLCS	CFTR	INDRA
INDRA-1965	FARSA	CFTR	INDRA
INDRA-1966	NUDT2	CFTR	INDRA
INDRA-1967	PRPS1	CFTR	INDRA
INDRA-1968	ACSM4	CFTR	INDRA
INDRA-1969	HARS2	CFTR	INDRA
INDRA-1970	PARN	CFTR	INDRA
INDRA-1971	CNOT6	CFTR	INDRA
INDRA-1972	ALDH7A1	CFTR	INDRA
INDRA-1973	AK4	CFTR	INDRA
INDRA-1974	PAN2	CFTR	INDRA
INDRA-1975	ACAT1	CFTR	INDRA
INDRA-1976	HPRT1	CFTR	INDRA
INDRA-1977	NUDT12	CFTR	INDRA
INDRA-1978	ASNS	CFTR	INDRA
INDRA-1979	YARS2	CFTR	INDRA
INDRA-1980	AACS	CFTR	INDRA
INDRA-1981	ASS1	CFTR	INDRA
INDRA-1982	RTCB	CFTR	INDRA
INDRA-1983	NT5C3A	CFTR	INDRA
INDRA-1984	PKLR	CFTR	INDRA
INDRA-1985	AARS2	CFTR	INDRA
INDRA-1986	ACSL3	CFTR	INDRA
INDRA-1987	AK2	CFTR	INDRA
INDRA-1988	PDE10A	CFTR	INDRA
INDRA-1989	PDE11A	CFTR	INDRA
INDRA-1990	IARS2	CFTR	INDRA
INDRA-1991	PDE1B	CFTR	INDRA
INDRA-1992	FARSB	CFTR	INDRA
INDRA-1993	PDE6H	CFTR	INDRA
INDRA-1994	NADSYN1	CFTR	INDRA
INDRA-1995	ACSL4	CFTR	INDRA
INDRA-1996	OSGEP	CFTR	INDRA
INDRA-1997	LIG1	CFTR	INDRA
INDRA-1998	FARS2	CFTR	INDRA
[truncated: 7,873 more rows]
