# Supplementary material for: Nociceptor-immune interactomes reveal insult-specific immune signatures of pain
Source: Nat Immunol. 2024 May 28;25(7):1296–305. doi: 10.1038/s41590-024-01857-2 (PMC11224023; doi:10.1038/s41590-024-01857-2)
Supplement: Supplementary file 8 — Immune-DRG neurons interactome in zymosan at Tmax. [file 41590_2024_1857_MOESM8_ESM.csv]

source	target	ligand	receptor	prob	pval	interaction_name	interaction_name_2	pathway_name	annotation	evidence
NP	Basophils	Aldh1a3	Tnfrsf9	0.007011728	0	ALDH1A3_TNFRSF9	ALDH1A3_TNFRSF9	NA	Secreted Signaling	INDRA
p_cLTMR2	Basophils	Aldh1a3	Tnfrsf9	0.015027308	0	ALDH1A3_TNFRSF9	ALDH1A3_TNFRSF9	NA	Secreted Signaling	INDRA
SST	Basophils	Aldh1a3	Tnfrsf9	0.007995074	0	ALDH1A3_TNFRSF9	ALDH1A3_TNFRSF9	NA	Secreted Signaling	INDRA
NP	Dendritic cells	Aldh1a3	Tnfrsf9	0.001110869	0	ALDH1A3_TNFRSF9	ALDH1A3_TNFRSF9	NA	Secreted Signaling	INDRA
p_cLTMR2	Dendritic cells	Aldh1a3	Tnfrsf9	0.002397063	0	ALDH1A3_TNFRSF9	ALDH1A3_TNFRSF9	NA	Secreted Signaling	INDRA
SST	Dendritic cells	Aldh1a3	Tnfrsf9	0.001267717	0	ALDH1A3_TNFRSF9	ALDH1A3_TNFRSF9	NA	Secreted Signaling	INDRA
NP	gd T cells	Aldh1a3	Tnfrsf9	0.008204939	0	ALDH1A3_TNFRSF9	ALDH1A3_TNFRSF9	NA	Secreted Signaling	INDRA
p_cLTMR2	gd T cells	Aldh1a3	Tnfrsf9	0.017560438	0	ALDH1A3_TNFRSF9	ALDH1A3_TNFRSF9	NA	Secreted Signaling	INDRA
SST	gd T cells	Aldh1a3	Tnfrsf9	0.009354049	0	ALDH1A3_TNFRSF9	ALDH1A3_TNFRSF9	NA	Secreted Signaling	INDRA
NP	ILCs	Aldh1a3	Tnfrsf9	0.013576877	0	ALDH1A3_TNFRSF9	ALDH1A3_TNFRSF9	NA	Secreted Signaling	INDRA
p_cLTMR2	ILCs	Aldh1a3	Tnfrsf9	0.028879252	0	ALDH1A3_TNFRSF9	ALDH1A3_TNFRSF9	NA	Secreted Signaling	INDRA
SST	ILCs	Aldh1a3	Tnfrsf9	0.015466598	0	ALDH1A3_TNFRSF9	ALDH1A3_TNFRSF9	NA	Secreted Signaling	INDRA
NP	Langerhans cells	Aldh1a3	Tnfrsf9	0.006071341	0	ALDH1A3_TNFRSF9	ALDH1A3_TNFRSF9	NA	Secreted Signaling	INDRA
p_cLTMR2	Langerhans cells	Aldh1a3	Tnfrsf9	0.013026004	0	ALDH1A3_TNFRSF9	ALDH1A3_TNFRSF9	NA	Secreted Signaling	INDRA
SST	Langerhans cells	Aldh1a3	Tnfrsf9	0.006923724	0	ALDH1A3_TNFRSF9	ALDH1A3_TNFRSF9	NA	Secreted Signaling	INDRA
NP	NK cells	Aldh1a3	Tnfrsf9	0.013284192	0	ALDH1A3_TNFRSF9	ALDH1A3_TNFRSF9	NA	Secreted Signaling	INDRA
p_cLTMR2	NK cells	Aldh1a3	Tnfrsf9	0.028266137	0	ALDH1A3_TNFRSF9	ALDH1A3_TNFRSF9	NA	Secreted Signaling	INDRA
SST	NK cells	Aldh1a3	Tnfrsf9	0.015133801	0	ALDH1A3_TNFRSF9	ALDH1A3_TNFRSF9	NA	Secreted Signaling	INDRA
NP	Tconv	Aldh1a3	Tnfrsf9	0.007683817	0	ALDH1A3_TNFRSF9	ALDH1A3_TNFRSF9	NA	Secreted Signaling	INDRA
p_cLTMR2	Tconv	Aldh1a3	Tnfrsf9	0.016454977	0	ALDH1A3_TNFRSF9	ALDH1A3_TNFRSF9	NA	Secreted Signaling	INDRA
SST	Tconv	Aldh1a3	Tnfrsf9	0.008760588	0	ALDH1A3_TNFRSF9	ALDH1A3_TNFRSF9	NA	Secreted Signaling	INDRA
NP	Tregs	Aldh1a3	Tnfrsf9	0.018661216	0	ALDH1A3_TNFRSF9	ALDH1A3_TNFRSF9	NA	Secreted Signaling	INDRA
p_cLTMR2	Tregs	Aldh1a3	Tnfrsf9	0.039464837	0	ALDH1A3_TNFRSF9	ALDH1A3_TNFRSF9	NA	Secreted Signaling	INDRA
SST	Tregs	Aldh1a3	Tnfrsf9	0.02124337	0	ALDH1A3_TNFRSF9	ALDH1A3_TNFRSF9	NA	Secreted Signaling	INDRA
NF1	Basophils	Cat	Tnfrsf9	0.006930853	0	CAT_TNFRSF9	CAT_TNFRSF9	NA	Secreted Signaling	INDRA
NF2	Basophils	Cat	Tnfrsf9	0.00529108	0	CAT_TNFRSF9	CAT_TNFRSF9	NA	Secreted Signaling	INDRA
PEP1	Basophils	Cat	Tnfrsf9	0.004249867	0	CAT_TNFRSF9	CAT_TNFRSF9	NA	Secreted Signaling	INDRA
NF1	Dendritic cells	Cat	Tnfrsf9	0.001097981	0	CAT_TNFRSF9	CAT_TNFRSF9	NA	Secreted Signaling	INDRA
NF2	Dendritic cells	Cat	Tnfrsf9	0.000837046	0	CAT_TNFRSF9	CAT_TNFRSF9	NA	Secreted Signaling	INDRA
PEP1	Dendritic cells	Cat	Tnfrsf9	0.000671735	0	CAT_TNFRSF9	CAT_TNFRSF9	NA	Secreted Signaling	INDRA
NF1	gd T cells	Cat	Tnfrsf9	0.008110414	0	CAT_TNFRSF9	CAT_TNFRSF9	NA	Secreted Signaling	INDRA
NF2	gd T cells	Cat	Tnfrsf9	0.006193309	0	CAT_TNFRSF9	CAT_TNFRSF9	NA	Secreted Signaling	INDRA
PEP1	gd T cells	Cat	Tnfrsf9	0.004975437	0	CAT_TNFRSF9	CAT_TNFRSF9	NA	Secreted Signaling	INDRA
NF1	ILCs	Cat	Tnfrsf9	0.013421302	0	CAT_TNFRSF9	CAT_TNFRSF9	NA	Secreted Signaling	INDRA
NF2	ILCs	Cat	Tnfrsf9	0.010261818	0	CAT_TNFRSF9	CAT_TNFRSF9	NA	Secreted Signaling	INDRA
PEP1	ILCs	Cat	Tnfrsf9	0.008250544	0	CAT_TNFRSF9	CAT_TNFRSF9	NA	Secreted Signaling	INDRA
NF1	Langerhans cells	Cat	Tnfrsf9	0.006001248	0	CAT_TNFRSF9	CAT_TNFRSF9	NA	Secreted Signaling	INDRA
NF2	Langerhans cells	Cat	Tnfrsf9	0.004580396	0	CAT_TNFRSF9	CAT_TNFRSF9	NA	Secreted Signaling	INDRA
PEP1	Langerhans cells	Cat	Tnfrsf9	0.003678518	0	CAT_TNFRSF9	CAT_TNFRSF9	NA	Secreted Signaling	INDRA
NF1	NK cells	Cat	Tnfrsf9	0.013131926	0	CAT_TNFRSF9	CAT_TNFRSF9	NA	Secreted Signaling	INDRA
NF2	NK cells	Cat	Tnfrsf9	0.010039871	0	CAT_TNFRSF9	CAT_TNFRSF9	NA	Secreted Signaling	INDRA
PEP1	NK cells	Cat	Tnfrsf9	0.008071743	0	CAT_TNFRSF9	CAT_TNFRSF9	NA	Secreted Signaling	INDRA
NF1	Tconv	Cat	Tnfrsf9	0.00759525	0	CAT_TNFRSF9	CAT_TNFRSF9	NA	Secreted Signaling	INDRA
NF2	Tconv	Cat	Tnfrsf9	0.005799205	0	CAT_TNFRSF9	CAT_TNFRSF9	NA	Secreted Signaling	INDRA
PEP1	Tconv	Cat	Tnfrsf9	0.004658468	0	CAT_TNFRSF9	CAT_TNFRSF9	NA	Secreted Signaling	INDRA
NF1	Tregs	Cat	Tnfrsf9	0.01844847	0	CAT_TNFRSF9	CAT_TNFRSF9	NA	Secreted Signaling	INDRA
NF2	Tregs	Cat	Tnfrsf9	0.014122491	0	CAT_TNFRSF9	CAT_TNFRSF9	NA	Secreted Signaling	INDRA
PEP1	Tregs	Cat	Tnfrsf9	0.011363228	0	CAT_TNFRSF9	CAT_TNFRSF9	NA	Secreted Signaling	INDRA
Basophils	Langerhans cells	Aldh2	Egfr	0.00102582	0	ALDH2_EGFR	ALDH2_EGFR	NA	Secreted Signaling	INDRA
Ccr2- recruited macs	Langerhans cells	Aldh2	Egfr	0.002248098	0	ALDH2_EGFR	ALDH2_EGFR	NA	Secreted Signaling	INDRA
Ccr2+ recruited macs	Langerhans cells	Aldh2	Egfr	0.00276041	0	ALDH2_EGFR	ALDH2_EGFR	NA	Secreted Signaling	INDRA
Cd163+ macs	Langerhans cells	Aldh2	Egfr	0.000623876	0	ALDH2_EGFR	ALDH2_EGFR	NA	Secreted Signaling	INDRA
Cx3cr1 high macs	Langerhans cells	Aldh2	Egfr	0.002405797	0	ALDH2_EGFR	ALDH2_EGFR	NA	Secreted Signaling	INDRA
Dendritic cells	Langerhans cells	Aldh2	Egfr	0.000588571	0	ALDH2_EGFR	ALDH2_EGFR	NA	Secreted Signaling	INDRA
Mast cells	Langerhans cells	Aldh2	Egfr	0.000994356	0	ALDH2_EGFR	ALDH2_EGFR	NA	Secreted Signaling	INDRA
PEP1	Langerhans cells	Aldh2	Egfr	0.000679238	0	ALDH2_EGFR	ALDH2_EGFR	NA	Secreted Signaling	INDRA
PEP2	Langerhans cells	Aldh2	Egfr	0.000720055	0	ALDH2_EGFR	ALDH2_EGFR	NA	Secreted Signaling	INDRA
Basophils	Basophils	Aldh2	Fas	0.001809317	0.08	ALDH2_FAS	ALDH2_FAS	NA	Secreted Signaling	INDRA
Ccr2- recruited macs	Basophils	Aldh2	Fas	0.00396144	0	ALDH2_FAS	ALDH2_FAS	NA	Secreted Signaling	INDRA
Ccr2+ recruited macs	Basophils	Aldh2	Fas	0.004862296	0	ALDH2_FAS	ALDH2_FAS	NA	Secreted Signaling	INDRA
Cd163+ macs	Basophils	Aldh2	Fas	0.001100715	0.26	ALDH2_FAS	ALDH2_FAS	NA	Secreted Signaling	INDRA
Cx3cr1 high macs	Basophils	Aldh2	Fas	0.004238814	0	ALDH2_FAS	ALDH2_FAS	NA	Secreted Signaling	INDRA
Dendritic cells	Basophils	Aldh2	Fas	0.001038455	0.3	ALDH2_FAS	ALDH2_FAS	NA	Secreted Signaling	INDRA
Mast cells	Basophils	Aldh2	Fas	0.001753864	0.03	ALDH2_FAS	ALDH2_FAS	NA	Secreted Signaling	INDRA
PEP1	Basophils	Aldh2	Fas	0.001198341	0.25	ALDH2_FAS	ALDH2_FAS	NA	Secreted Signaling	INDRA
PEP2	Basophils	Aldh2	Fas	0.001270313	0.16	ALDH2_FAS	ALDH2_FAS	NA	Secreted Signaling	INDRA
Basophils	Ccr2- recruited macs	Aldh2	Fas	0.002039004	0.02	ALDH2_FAS	ALDH2_FAS	NA	Secreted Signaling	INDRA
Ccr2- recruited macs	Ccr2- recruited macs	Aldh2	Fas	0.004463109	0	ALDH2_FAS	ALDH2_FAS	NA	Secreted Signaling	INDRA
Ccr2+ recruited macs	Ccr2- recruited macs	Aldh2	Fas	0.005477421	0	ALDH2_FAS	ALDH2_FAS	NA	Secreted Signaling	INDRA
Cd163+ macs	Ccr2- recruited macs	Aldh2	Fas	0.001240559	0.18	ALDH2_FAS	ALDH2_FAS	NA	Secreted Signaling	INDRA
Cx3cr1 high macs	Ccr2- recruited macs	Aldh2	Fas	0.004775442	0	ALDH2_FAS	ALDH2_FAS	NA	Secreted Signaling	INDRA
Dendritic cells	Ccr2- recruited macs	Aldh2	Fas	0.001170398	0.2	ALDH2_FAS	ALDH2_FAS	NA	Secreted Signaling	INDRA
Mast cells	Ccr2- recruited macs	Aldh2	Fas	0.001976525	0	ALDH2_FAS	ALDH2_FAS	NA	Secreted Signaling	INDRA
PEP1	Ccr2- recruited macs	Aldh2	Fas	0.001350571	0.02	ALDH2_FAS	ALDH2_FAS	NA	Secreted Signaling	INDRA
PEP2	Ccr2- recruited macs	Aldh2	Fas	0.001431673	0	ALDH2_FAS	ALDH2_FAS	NA	Secreted Signaling	INDRA
Basophils	Ccr2+ recruited macs	Aldh2	Fas	0.00517691	0	ALDH2_FAS	ALDH2_FAS	NA	Secreted Signaling	INDRA
Ccr2- recruited macs	Ccr2+ recruited macs	Aldh2	Fas	0.011289368	0	ALDH2_FAS	ALDH2_FAS	NA	Secreted Signaling	INDRA
Ccr2+ recruited macs	Ccr2+ recruited macs	Aldh2	Fas	0.013833498	0	ALDH2_FAS	ALDH2_FAS	NA	Secreted Signaling	INDRA
Cd163+ macs	Ccr2+ recruited macs	Aldh2	Fas	0.003153589	0	ALDH2_FAS	ALDH2_FAS	NA	Secreted Signaling	INDRA
Cx3cr1 high macs	Ccr2+ recruited macs	Aldh2	Fas	0.012073614	0	ALDH2_FAS	ALDH2_FAS	NA	Secreted Signaling	INDRA
Dendritic cells	Ccr2+ recruited macs	Aldh2	Fas	0.002975556	0	ALDH2_FAS	ALDH2_FAS	NA	Secreted Signaling	INDRA
Mast cells	Ccr2+ recruited macs	Aldh2	Fas	0.005018764	0	ALDH2_FAS	ALDH2_FAS	NA	Secreted Signaling	INDRA
PEP1	Ccr2+ recruited macs	Aldh2	Fas	0.003432663	0	ALDH2_FAS	ALDH2_FAS	NA	Secreted Signaling	INDRA
PEP2	Ccr2+ recruited macs	Aldh2	Fas	0.003638339	0	ALDH2_FAS	ALDH2_FAS	NA	Secreted Signaling	INDRA
Basophils	Cd163+ macs	Aldh2	Fas	0.001960407	0.04	ALDH2_FAS	ALDH2_FAS	NA	Secreted Signaling	INDRA
Ccr2- recruited macs	Cd163+ macs	Aldh2	Fas	0.004291473	0	ALDH2_FAS	ALDH2_FAS	NA	Secreted Signaling	INDRA
Ccr2+ recruited macs	Cd163+ macs	Aldh2	Fas	0.005266984	0	ALDH2_FAS	ALDH2_FAS	NA	Secreted Signaling	INDRA
Cd163+ macs	Cd163+ macs	Aldh2	Fas	0.001192703	0.25	ALDH2_FAS	ALDH2_FAS	NA	Secreted Signaling	INDRA
Cx3cr1 high macs	Cd163+ macs	Aldh2	Fas	0.004591849	0	ALDH2_FAS	ALDH2_FAS	NA	Secreted Signaling	INDRA
Dendritic cells	Cd163+ macs	Aldh2	Fas	0.001125245	0.25	ALDH2_FAS	ALDH2_FAS	NA	Secreted Signaling	INDRA
Mast cells	Cd163+ macs	Aldh2	Fas	0.001900332	0	ALDH2_FAS	ALDH2_FAS	NA	Secreted Signaling	INDRA
PEP1	Cd163+ macs	Aldh2	Fas	0.001298476	0.07	ALDH2_FAS	ALDH2_FAS	NA	Secreted Signaling	INDRA
PEP2	Cd163+ macs	Aldh2	Fas	0.001376454	0.05	ALDH2_FAS	ALDH2_FAS	NA	Secreted Signaling	INDRA
Basophils	Cx3cr1 high macs	Aldh2	Fas	0.005040297	0	ALDH2_FAS	ALDH2_FAS	NA	Secreted Signaling	INDRA
Ccr2- recruited macs	Cx3cr1 high macs	Aldh2	Fas	0.010993238	0	ALDH2_FAS	ALDH2_FAS	NA	Secreted Signaling	INDRA
Ccr2+ recruited macs	Cx3cr1 high macs	Aldh2	Fas	0.013471541	0	ALDH2_FAS	ALDH2_FAS	NA	Secreted Signaling	INDRA
Cd163+ macs	Cx3cr1 high macs	Aldh2	Fas	0.003070205	0	ALDH2_FAS	ALDH2_FAS	NA	Secreted Signaling	INDRA
Cx3cr1 high macs	Cx3cr1 high macs	Aldh2	Fas	0.011757157	0	ALDH2_FAS	ALDH2_FAS	NA	Secreted Signaling	INDRA
Dendritic cells	Cx3cr1 high macs	Aldh2	Fas	0.002896866	0	ALDH2_FAS	ALDH2_FAS	NA	Secreted Signaling	INDRA
Mast cells	Cx3cr1 high macs	Aldh2	Fas	0.004886304	0	ALDH2_FAS	ALDH2_FAS	NA	Secreted Signaling	INDRA
PEP1	Cx3cr1 high macs	Aldh2	Fas	0.003341925	0	ALDH2_FAS	ALDH2_FAS	NA	Secreted Signaling	INDRA
PEP2	Cx3cr1 high macs	Aldh2	Fas	0.003542183	0	ALDH2_FAS	ALDH2_FAS	NA	Secreted Signaling	INDRA
Basophils	Dendritic cells	Aldh2	Fas	0.001737415	0.04	ALDH2_FAS	ALDH2_FAS	NA	Secreted Signaling	INDRA
Ccr2- recruited macs	Dendritic cells	Aldh2	Fas	0.003804339	0	ALDH2_FAS	ALDH2_FAS	NA	Secreted Signaling	INDRA
Ccr2+ recruited macs	Dendritic cells	Aldh2	Fas	0.004669637	0	ALDH2_FAS	ALDH2_FAS	NA	Secreted Signaling	INDRA
Cd163+ macs	Dendritic cells	Aldh2	Fas	0.001056943	0.38	ALDH2_FAS	ALDH2_FAS	NA	Secreted Signaling	INDRA
Cx3cr1 high macs	Dendritic cells	Aldh2	Fas	0.004070758	0	ALDH2_FAS	ALDH2_FAS	NA	Secreted Signaling	INDRA
Dendritic cells	Dendritic cells	Aldh2	Fas	0.000997156	0.42	ALDH2_FAS	ALDH2_FAS	NA	Secreted Signaling	INDRA
Mast cells	Dendritic cells	Aldh2	Fas	0.001684162	0	ALDH2_FAS	ALDH2_FAS	NA	Secreted Signaling	INDRA
PEP1	Dendritic cells	Aldh2	Fas	0.001150691	0.23	ALDH2_FAS	ALDH2_FAS	NA	Secreted Signaling	INDRA
PEP2	Dendritic cells	Aldh2	Fas	0.001219804	0.14	ALDH2_FAS	ALDH2_FAS	NA	Secreted Signaling	INDRA
Basophils	gd T cells	Aldh2	Fas	0.004805951	0	ALDH2_FAS	ALDH2_FAS	NA	Secreted Signaling	INDRA
Ccr2- recruited macs	gd T cells	Aldh2	Fas	0.01048503	0	ALDH2_FAS	ALDH2_FAS	NA	Secreted Signaling	INDRA
Ccr2+ recruited macs	gd T cells	Aldh2	Fas	0.012850252	0	ALDH2_FAS	ALDH2_FAS	NA	Secreted Signaling	INDRA
Cd163+ macs	gd T cells	Aldh2	Fas	0.002927188	0	ALDH2_FAS	ALDH2_FAS	NA	Secreted Signaling	INDRA
Cx3cr1 high macs	gd T cells	Aldh2	Fas	0.011214034	0	ALDH2_FAS	ALDH2_FAS	NA	Secreted Signaling	INDRA
Dendritic cells	gd T cells	Aldh2	Fas	0.002761901	0	ALDH2_FAS	ALDH2_FAS	NA	Secreted Signaling	INDRA
Mast cells	gd T cells	Aldh2	Fas	0.004659084	0	ALDH2_FAS	ALDH2_FAS	NA	Secreted Signaling	INDRA
PEP1	gd T cells	Aldh2	Fas	0.003186291	0	ALDH2_FAS	ALDH2_FAS	NA	Secreted Signaling	INDRA
PEP2	gd T cells	Aldh2	Fas	0.003377255	0	ALDH2_FAS	ALDH2_FAS	NA	Secreted Signaling	INDRA
Basophils	ILCs	Aldh2	Fas	0.004058937	0	ALDH2_FAS	ALDH2_FAS	NA	Secreted Signaling	INDRA
Ccr2- recruited macs	ILCs	Aldh2	Fas	0.008863149	0	ALDH2_FAS	ALDH2_FAS	NA	Secreted Signaling	INDRA
Ccr2+ recruited macs	ILCs	Aldh2	Fas	0.010866524	0	ALDH2_FAS	ALDH2_FAS	NA	Secreted Signaling	INDRA
Cd163+ macs	ILCs	Aldh2	Fas	0.002471475	0	ALDH2_FAS	ALDH2_FAS	NA	Secreted Signaling	INDRA
Cx3cr1 high macs	ILCs	Aldh2	Fas	0.009480467	0	ALDH2_FAS	ALDH2_FAS	NA	Secreted Signaling	INDRA
Dendritic cells	ILCs	Aldh2	Fas	0.00233186	0	ALDH2_FAS	ALDH2_FAS	NA	Secreted Signaling	INDRA
Mast cells	ILCs	Aldh2	Fas	0.003934809	0	ALDH2_FAS	ALDH2_FAS	NA	Secreted Signaling	INDRA
PEP1	ILCs	Aldh2	Fas	0.002690349	0	ALDH2_FAS	ALDH2_FAS	NA	Secreted Signaling	INDRA
PEP2	ILCs	Aldh2	Fas	0.002851674	0	ALDH2_FAS	ALDH2_FAS	NA	Secreted Signaling	INDRA
Basophils	MHCII+ macs	Aldh2	Fas	0.001087204	0.36	ALDH2_FAS	ALDH2_FAS	NA	Secreted Signaling	INDRA
Ccr2- recruited macs	MHCII+ macs	Aldh2	Fas	0.002382447	0	ALDH2_FAS	ALDH2_FAS	NA	Secreted Signaling	INDRA
Ccr2+ recruited macs	MHCII+ macs	Aldh2	Fas	0.002925285	0	ALDH2_FAS	ALDH2_FAS	NA	Secreted Signaling	INDRA
Cd163+ macs	MHCII+ macs	Aldh2	Fas	0.000661224	0.51	ALDH2_FAS	ALDH2_FAS	NA	Secreted Signaling	INDRA
Cx3cr1 high macs	MHCII+ macs	Aldh2	Fas	0.002549546	0	ALDH2_FAS	ALDH2_FAS	NA	Secreted Signaling	INDRA
Dendritic cells	MHCII+ macs	Aldh2	Fas	0.000623807	0.55	ALDH2_FAS	ALDH2_FAS	NA	Secreted Signaling	INDRA
Mast cells	MHCII+ macs	Aldh2	Fas	0.00105386	0.39	ALDH2_FAS	ALDH2_FAS	NA	Secreted Signaling	INDRA
PEP1	MHCII+ macs	Aldh2	Fas	0.000719897	0.57	ALDH2_FAS	ALDH2_FAS	NA	Secreted Signaling	INDRA
PEP2	MHCII+ macs	Aldh2	Fas	0.000763156	0.51	ALDH2_FAS	ALDH2_FAS	NA	Secreted Signaling	INDRA
Basophils	Neutrophils	Aldh2	Fas	0.012431154	0	ALDH2_FAS	ALDH2_FAS	NA	Secreted Signaling	INDRA
Ccr2- recruited macs	Neutrophils	Aldh2	Fas	0.026877404	0	ALDH2_FAS	ALDH2_FAS	NA	Secreted Signaling	INDRA
Ccr2+ recruited macs	Neutrophils	Aldh2	Fas	0.032817792	0	ALDH2_FAS	ALDH2_FAS	NA	Secreted Signaling	INDRA
Cd163+ macs	Neutrophils	Aldh2	Fas	0.00759426	0	ALDH2_FAS	ALDH2_FAS	NA	Secreted Signaling	INDRA
Cx3cr1 high macs	Neutrophils	Aldh2	Fas	0.028713066	0	ALDH2_FAS	ALDH2_FAS	NA	Secreted Signaling	INDRA
Dendritic cells	Neutrophils	Aldh2	Fas	0.007167336	0	ALDH2_FAS	ALDH2_FAS	NA	Secreted Signaling	INDRA
Mast cells	Neutrophils	Aldh2	Fas	0.012054088	0	ALDH2_FAS	ALDH2_FAS	NA	Secreted Signaling	INDRA
PEP1	Neutrophils	Aldh2	Fas	0.00826305	0	ALDH2_FAS	ALDH2_FAS	NA	Secreted Signaling	INDRA
PEP2	Neutrophils	Aldh2	Fas	0.008755606	0	ALDH2_FAS	ALDH2_FAS	NA	Secreted Signaling	INDRA
Basophils	Tconv	Aldh2	Fas	0.002176074	0.03	ALDH2_FAS	ALDH2_FAS	NA	Secreted Signaling	INDRA
Ccr2- recruited macs	Tconv	Aldh2	Fas	0.00476236	0	ALDH2_FAS	ALDH2_FAS	NA	Secreted Signaling	INDRA
Ccr2+ recruited macs	Tconv	Aldh2	Fas	0.005844282	0	ALDH2_FAS	ALDH2_FAS	NA	Secreted Signaling	INDRA
Cd163+ macs	Tconv	Aldh2	Fas	0.001324026	0.19	ALDH2_FAS	ALDH2_FAS	NA	Secreted Signaling	INDRA
Cx3cr1 high macs	Tconv	Aldh2	Fas	0.005095527	0	ALDH2_FAS	ALDH2_FAS	NA	Secreted Signaling	INDRA
Dendritic cells	Tconv	Aldh2	Fas	0.00124915	0.17	ALDH2_FAS	ALDH2_FAS	NA	Secreted Signaling	INDRA
Mast cells	Tconv	Aldh2	Fas	0.002109404	0.01	ALDH2_FAS	ALDH2_FAS	NA	Secreted Signaling	INDRA
PEP1	Tconv	Aldh2	Fas	0.001441429	0.09	ALDH2_FAS	ALDH2_FAS	NA	Secreted Signaling	INDRA
PEP2	Tconv	Aldh2	Fas	0.001527978	0.05	ALDH2_FAS	ALDH2_FAS	NA	Secreted Signaling	INDRA
Basophils	Tregs	Aldh2	Fas	0.001453111	0.17	ALDH2_FAS	ALDH2_FAS	NA	Secreted Signaling	INDRA
Ccr2- recruited macs	Tregs	Aldh2	Fas	0.00318289	0	ALDH2_FAS	ALDH2_FAS	NA	Secreted Signaling	INDRA
Ccr2+ recruited macs	Tregs	Aldh2	Fas	0.003907393	0	ALDH2_FAS	ALDH2_FAS	NA	Secreted Signaling	INDRA
Cd163+ macs	Tregs	Aldh2	Fas	0.000883891	0.35	ALDH2_FAS	ALDH2_FAS	NA	Secreted Signaling	INDRA
Cx3cr1 high macs	Tregs	Aldh2	Fas	0.003405937	0	ALDH2_FAS	ALDH2_FAS	NA	Secreted Signaling	INDRA
Dendritic cells	Tregs	Aldh2	Fas	0.000833884	0.34	ALDH2_FAS	ALDH2_FAS	NA	Secreted Signaling	INDRA
Mast cells	Tregs	Aldh2	Fas	0.00140856	0.12	ALDH2_FAS	ALDH2_FAS	NA	Secreted Signaling	INDRA
PEP1	Tregs	Aldh2	Fas	0.000962304	0.28	ALDH2_FAS	ALDH2_FAS	NA	Secreted Signaling	INDRA
PEP2	Tregs	Aldh2	Fas	0.001020114	0.31	ALDH2_FAS	ALDH2_FAS	NA	Secreted Signaling	INDRA
Basophils	Ccr2- recruited macs	Aldh2	Lrp1	0.005398044	0	ALDH2_LRP1	ALDH2_LRP1	NA	Secreted Signaling	INDRA
Ccr2- recruited macs	Ccr2- recruited macs	Aldh2	Lrp1	0.01176851	0	ALDH2_LRP1	ALDH2_LRP1	NA	Secreted Signaling	INDRA
Ccr2+ recruited macs	Ccr2- recruited macs	Aldh2	Lrp1	0.014419042	0	ALDH2_LRP1	ALDH2_LRP1	NA	Secreted Signaling	INDRA
Cd163+ macs	Ccr2- recruited macs	Aldh2	Lrp1	0.003288582	0	ALDH2_LRP1	ALDH2_LRP1	NA	Secreted Signaling	INDRA
Cx3cr1 high macs	Ccr2- recruited macs	Aldh2	Lrp1	0.012585617	0	ALDH2_LRP1	ALDH2_LRP1	NA	Secreted Signaling	INDRA
Dendritic cells	Ccr2- recruited macs	Aldh2	Lrp1	0.003102952	0	ALDH2_LRP1	ALDH2_LRP1	NA	Secreted Signaling	INDRA
Mast cells	Ccr2- recruited macs	Aldh2	Lrp1	0.005233178	0	ALDH2_LRP1	ALDH2_LRP1	NA	Secreted Signaling	INDRA
PEP1	Ccr2- recruited macs	Aldh2	Lrp1	0.003579559	0	ALDH2_LRP1	ALDH2_LRP1	NA	Secreted Signaling	INDRA
PEP2	Ccr2- recruited macs	Aldh2	Lrp1	0.003794003	0	ALDH2_LRP1	ALDH2_LRP1	NA	Secreted Signaling	INDRA
Basophils	Ccr2+ recruited macs	Aldh2	Lrp1	0.006410765	0	ALDH2_LRP1	ALDH2_LRP1	NA	Secreted Signaling	INDRA
Ccr2- recruited macs	Ccr2+ recruited macs	Aldh2	Lrp1	0.013959614	0	ALDH2_LRP1	ALDH2_LRP1	NA	Secreted Signaling	INDRA
Ccr2+ recruited macs	Ccr2+ recruited macs	Aldh2	Lrp1	0.017095095	0	ALDH2_LRP1	ALDH2_LRP1	NA	Secreted Signaling	INDRA
Cd163+ macs	Ccr2+ recruited macs	Aldh2	Lrp1	0.003907104	0	ALDH2_LRP1	ALDH2_LRP1	NA	Secreted Signaling	INDRA
Cx3cr1 high macs	Ccr2+ recruited macs	Aldh2	Lrp1	0.014926555	0	ALDH2_LRP1	ALDH2_LRP1	NA	Secreted Signaling	INDRA
Dendritic cells	Ccr2+ recruited macs	Aldh2	Lrp1	0.00368669	0	ALDH2_LRP1	ALDH2_LRP1	NA	Secreted Signaling	INDRA
Mast cells	Ccr2+ recruited macs	Aldh2	Lrp1	0.006215163	0	ALDH2_LRP1	ALDH2_LRP1	NA	Secreted Signaling	INDRA
PEP1	Ccr2+ recruited macs	Aldh2	Lrp1	0.004252575	0	ALDH2_LRP1	ALDH2_LRP1	NA	Secreted Signaling	INDRA
PEP2	Ccr2+ recruited macs	Aldh2	Lrp1	0.004507156	0	ALDH2_LRP1	ALDH2_LRP1	NA	Secreted Signaling	INDRA
Basophils	Cd163+ macs	Aldh2	Lrp1	0.006921983	0	ALDH2_LRP1	ALDH2_LRP1	NA	Secreted Signaling	INDRA
Ccr2- recruited macs	Cd163+ macs	Aldh2	Lrp1	0.015063678	0	ALDH2_LRP1	ALDH2_LRP1	NA	Secreted Signaling	INDRA
Ccr2+ recruited macs	Cd163+ macs	Aldh2	Lrp1	0.018442506	0	ALDH2_LRP1	ALDH2_LRP1	NA	Secreted Signaling	INDRA
Cd163+ macs	Cd163+ macs	Aldh2	Lrp1	0.004219519	0	ALDH2_LRP1	ALDH2_LRP1	NA	Secreted Signaling	INDRA
Cx3cr1 high macs	Cd163+ macs	Aldh2	Lrp1	0.016105845	0	ALDH2_LRP1	ALDH2_LRP1	NA	Secreted Signaling	INDRA
Dendritic cells	Cd163+ macs	Aldh2	Lrp1	0.00398155	0	ALDH2_LRP1	ALDH2_LRP1	NA	Secreted Signaling	INDRA
Mast cells	Cd163+ macs	Aldh2	Lrp1	0.006710888	0	ALDH2_LRP1	ALDH2_LRP1	NA	Secreted Signaling	INDRA
PEP1	Cd163+ macs	Aldh2	Lrp1	0.004592487	0	ALDH2_LRP1	ALDH2_LRP1	NA	Secreted Signaling	INDRA
PEP2	Cd163+ macs	Aldh2	Lrp1	0.004867317	0	ALDH2_LRP1	ALDH2_LRP1	NA	Secreted Signaling	INDRA
Basophils	Cx3cr1 high macs	Aldh2	Lrp1	0.002877461	0	ALDH2_LRP1	ALDH2_LRP1	NA	Secreted Signaling	INDRA
Ccr2- recruited macs	Cx3cr1 high macs	Aldh2	Lrp1	0.006292095	0	ALDH2_LRP1	ALDH2_LRP1	NA	Secreted Signaling	INDRA
Ccr2+ recruited macs	Cx3cr1 high macs	Aldh2	Lrp1	0.00771885	0	ALDH2_LRP1	ALDH2_LRP1	NA	Secreted Signaling	INDRA
Cd163+ macs	Cx3cr1 high macs	Aldh2	Lrp1	0.001751265	0	ALDH2_LRP1	ALDH2_LRP1	NA	Secreted Signaling	INDRA
Cx3cr1 high macs	Cx3cr1 high macs	Aldh2	Lrp1	0.006731556	0	ALDH2_LRP1	ALDH2_LRP1	NA	Secreted Signaling	INDRA
Dendritic cells	Cx3cr1 high macs	Aldh2	Lrp1	0.001652267	0	ALDH2_LRP1	ALDH2_LRP1	NA	Secreted Signaling	INDRA
Mast cells	Cx3cr1 high macs	Aldh2	Lrp1	0.002789362	0	ALDH2_LRP1	ALDH2_LRP1	NA	Secreted Signaling	INDRA
PEP1	Cx3cr1 high macs	Aldh2	Lrp1	0.001906479	0	ALDH2_LRP1	ALDH2_LRP1	NA	Secreted Signaling	INDRA
PEP2	Cx3cr1 high macs	Aldh2	Lrp1	0.002020895	0	ALDH2_LRP1	ALDH2_LRP1	NA	Secreted Signaling	INDRA
Basophils	Dendritic cells	Aldh2	Lrp1	0.004209727	0	ALDH2_LRP1	ALDH2_LRP1	NA	Secreted Signaling	INDRA
Ccr2- recruited macs	Dendritic cells	Aldh2	Lrp1	0.009190768	0	ALDH2_LRP1	ALDH2_LRP1	NA	Secreted Signaling	INDRA
Ccr2+ recruited macs	Dendritic cells	Aldh2	Lrp1	0.011267354	0	ALDH2_LRP1	ALDH2_LRP1	NA	Secreted Signaling	INDRA
Cd163+ macs	Dendritic cells	Aldh2	Lrp1	0.002563442	0	ALDH2_LRP1	ALDH2_LRP1	NA	Secreted Signaling	INDRA
Cx3cr1 high macs	Dendritic cells	Aldh2	Lrp1	0.009830678	0	ALDH2_LRP1	ALDH2_LRP1	NA	Secreted Signaling	INDRA
Dendritic cells	Dendritic cells	Aldh2	Lrp1	0.002418644	0	ALDH2_LRP1	ALDH2_LRP1	NA	Secreted Signaling	INDRA
Mast cells	Dendritic cells	Aldh2	Lrp1	0.004081006	0	ALDH2_LRP1	ALDH2_LRP1	NA	Secreted Signaling	INDRA
PEP1	Dendritic cells	Aldh2	Lrp1	0.002790438	0	ALDH2_LRP1	ALDH2_LRP1	NA	Secreted Signaling	INDRA
PEP2	Dendritic cells	Aldh2	Lrp1	0.002957747	0	ALDH2_LRP1	ALDH2_LRP1	NA	Secreted Signaling	INDRA
Basophils	Langerhans cells	Aldh2	Lrp1	0.001058089	0.15	ALDH2_LRP1	ALDH2_LRP1	NA	Secreted Signaling	INDRA
Ccr2- recruited macs	Langerhans cells	Aldh2	Lrp1	0.002318725	0	ALDH2_LRP1	ALDH2_LRP1	NA	Secreted Signaling	INDRA
Ccr2+ recruited macs	Langerhans cells	Aldh2	Lrp1	0.002847086	0	ALDH2_LRP1	ALDH2_LRP1	NA	Secreted Signaling	INDRA
Cd163+ macs	Langerhans cells	Aldh2	Lrp1	0.000643509	0.27	ALDH2_LRP1	ALDH2_LRP1	NA	Secreted Signaling	INDRA
Cx3cr1 high macs	Langerhans cells	Aldh2	Lrp1	0.002481366	0	ALDH2_LRP1	ALDH2_LRP1	NA	Secreted Signaling	INDRA
Dendritic cells	Langerhans cells	Aldh2	Lrp1	0.000607094	0.24	ALDH2_LRP1	ALDH2_LRP1	NA	Secreted Signaling	INDRA
Mast cells	Langerhans cells	Aldh2	Lrp1	0.001025636	0.14	ALDH2_LRP1	ALDH2_LRP1	NA	Secreted Signaling	INDRA
PEP1	Langerhans cells	Aldh2	Lrp1	0.000700611	0.25	ALDH2_LRP1	ALDH2_LRP1	NA	Secreted Signaling	INDRA
PEP2	Langerhans cells	Aldh2	Lrp1	0.000742712	0.21	ALDH2_LRP1	ALDH2_LRP1	NA	Secreted Signaling	INDRA
Basophils	MHCII+ macs	Aldh2	Lrp1	0.00336499	0	ALDH2_LRP1	ALDH2_LRP1	NA	Secreted Signaling	INDRA
Ccr2- recruited macs	MHCII+ macs	Aldh2	Lrp1	0.007353901	0	ALDH2_LRP1	ALDH2_LRP1	NA	Secreted Signaling	INDRA
Ccr2+ recruited macs	MHCII+ macs	Aldh2	Lrp1	0.009019238	0	ALDH2_LRP1	ALDH2_LRP1	NA	Secreted Signaling	INDRA
Cd163+ macs	MHCII+ macs	Aldh2	Lrp1	0.002048374	0	ALDH2_LRP1	ALDH2_LRP1	NA	Secreted Signaling	INDRA
Cx3cr1 high macs	MHCII+ macs	Aldh2	Lrp1	0.007866934	0	ALDH2_LRP1	ALDH2_LRP1	NA	Secreted Signaling	INDRA
Dendritic cells	MHCII+ macs	Aldh2	Lrp1	0.001932614	0	ALDH2_LRP1	ALDH2_LRP1	NA	Secreted Signaling	INDRA
Mast cells	MHCII+ macs	Aldh2	Lrp1	0.003262014	0	ALDH2_LRP1	ALDH2_LRP1	NA	Secreted Signaling	INDRA
PEP1	MHCII+ macs	Aldh2	Lrp1	0.002229862	0	ALDH2_LRP1	ALDH2_LRP1	NA	Secreted Signaling	INDRA
PEP2	MHCII+ macs	Aldh2	Lrp1	0.00236364	0	ALDH2_LRP1	ALDH2_LRP1	NA	Secreted Signaling	INDRA
Basophils	NP	Aldh2	Lrp1	0.001078644	0	ALDH2_LRP1	ALDH2_LRP1	NA	Secreted Signaling	INDRA
Ccr2- recruited macs	NP	Aldh2	Lrp1	0.002363713	0	ALDH2_LRP1	ALDH2_LRP1	NA	Secreted Signaling	INDRA
Ccr2+ recruited macs	NP	Aldh2	Lrp1	0.002902295	0	ALDH2_LRP1	ALDH2_LRP1	NA	Secreted Signaling	INDRA
Cd163+ macs	NP	Aldh2	Lrp1	0.000656015	0.02	ALDH2_LRP1	ALDH2_LRP1	NA	Secreted Signaling	INDRA
Cx3cr1 high macs	NP	Aldh2	Lrp1	0.002529501	0	ALDH2_LRP1	ALDH2_LRP1	NA	Secreted Signaling	INDRA
Dendritic cells	NP	Aldh2	Lrp1	0.000618893	0	ALDH2_LRP1	ALDH2_LRP1	NA	Secreted Signaling	INDRA
Mast cells	NP	Aldh2	Lrp1	0.001045562	0	ALDH2_LRP1	ALDH2_LRP1	NA	Secreted Signaling	INDRA
PEP1	NP	Aldh2	Lrp1	0.000714227	0	ALDH2_LRP1	ALDH2_LRP1	NA	Secreted Signaling	INDRA
PEP2	NP	Aldh2	Lrp1	0.000757145	0	ALDH2_LRP1	ALDH2_LRP1	NA	Secreted Signaling	INDRA
Basophils	p_cLTMR2	Aldh2	Lrp1	0.002820345	0	ALDH2_LRP1	ALDH2_LRP1	NA	Secreted Signaling	INDRA
Ccr2- recruited macs	p_cLTMR2	Aldh2	Lrp1	0.006167621	0	ALDH2_LRP1	ALDH2_LRP1	NA	Secreted Signaling	INDRA
Ccr2+ recruited macs	p_cLTMR2	Aldh2	Lrp1	0.007566366	0	ALDH2_LRP1	ALDH2_LRP1	NA	Secreted Signaling	INDRA
Cd163+ macs	p_cLTMR2	Aldh2	Lrp1	0.001716465	0	ALDH2_LRP1	ALDH2_LRP1	NA	Secreted Signaling	INDRA
Cx3cr1 high macs	p_cLTMR2	Aldh2	Lrp1	0.006598446	0	ALDH2_LRP1	ALDH2_LRP1	NA	Secreted Signaling	INDRA
Dendritic cells	p_cLTMR2	Aldh2	Lrp1	0.001619432	0	ALDH2_LRP1	ALDH2_LRP1	NA	Secreted Signaling	INDRA
Mast cells	p_cLTMR2	Aldh2	Lrp1	0.002733991	0	ALDH2_LRP1	ALDH2_LRP1	NA	Secreted Signaling	INDRA
PEP1	p_cLTMR2	Aldh2	Lrp1	0.0018686	0	ALDH2_LRP1	ALDH2_LRP1	NA	Secreted Signaling	INDRA
PEP2	p_cLTMR2	Aldh2	Lrp1	0.001980748	0	ALDH2_LRP1	ALDH2_LRP1	NA	Secreted Signaling	INDRA
Basophils	Ccr2+ recruited macs	Aldh2	Tlr7	0.001061229	0	ALDH2_TLR7	ALDH2_TLR7	NA	Secreted Signaling	INDRA
Ccr2- recruited macs	Ccr2+ recruited macs	Aldh2	Tlr7	0.0023256	0	ALDH2_TLR7	ALDH2_TLR7	NA	Secreted Signaling	INDRA
Ccr2+ recruited macs	Ccr2+ recruited macs	Aldh2	Tlr7	0.002855522	0	ALDH2_TLR7	ALDH2_TLR7	NA	Secreted Signaling	INDRA
Cd163+ macs	Ccr2+ recruited macs	Aldh2	Tlr7	0.00064542	0	ALDH2_TLR7	ALDH2_TLR7	NA	Secreted Signaling	INDRA
Cx3cr1 high macs	Ccr2+ recruited macs	Aldh2	Tlr7	0.002488721	0	ALDH2_TLR7	ALDH2_TLR7	NA	Secreted Signaling	INDRA
Dendritic cells	Ccr2+ recruited macs	Aldh2	Tlr7	0.000608897	0	ALDH2_TLR7	ALDH2_TLR7	NA	Secreted Signaling	INDRA
Mast cells	Ccr2+ recruited macs	Aldh2	Tlr7	0.001028681	0	ALDH2_TLR7	ALDH2_TLR7	NA	Secreted Signaling	INDRA
PEP1	Ccr2+ recruited macs	Aldh2	Tlr7	0.000702692	0	ALDH2_TLR7	ALDH2_TLR7	NA	Secreted Signaling	INDRA
PEP2	Ccr2+ recruited macs	Aldh2	Tlr7	0.000744918	0	ALDH2_TLR7	ALDH2_TLR7	NA	Secreted Signaling	INDRA
Basophils	Cx3cr1 high macs	Aldh2	Tlr7	0.000539258	0	ALDH2_TLR7	ALDH2_TLR7	NA	Secreted Signaling	INDRA
Ccr2- recruited macs	Cx3cr1 high macs	Aldh2	Tlr7	0.001182476	0	ALDH2_TLR7	ALDH2_TLR7	NA	Secreted Signaling	INDRA
Ccr2+ recruited macs	Cx3cr1 high macs	Aldh2	Tlr7	0.0014523	0	ALDH2_TLR7	ALDH2_TLR7	NA	Secreted Signaling	INDRA
Cd163+ macs	Cx3cr1 high macs	Aldh2	Tlr7	0.000327899	0	ALDH2_TLR7	ALDH2_TLR7	NA	Secreted Signaling	INDRA
Cx3cr1 high macs	Cx3cr1 high macs	Aldh2	Tlr7	0.001265519	0	ALDH2_TLR7	ALDH2_TLR7	NA	Secreted Signaling	INDRA
Dendritic cells	Cx3cr1 high macs	Aldh2	Tlr7	0.000309338	0	ALDH2_TLR7	ALDH2_TLR7	NA	Secreted Signaling	INDRA
Mast cells	Cx3cr1 high macs	Aldh2	Tlr7	0.00052271	0	ALDH2_TLR7	ALDH2_TLR7	NA	Secreted Signaling	INDRA
PEP1	Cx3cr1 high macs	Aldh2	Tlr7	0.000357006	0	ALDH2_TLR7	ALDH2_TLR7	NA	Secreted Signaling	INDRA
PEP2	Cx3cr1 high macs	Aldh2	Tlr7	0.000378467	0	ALDH2_TLR7	ALDH2_TLR7	NA	Secreted Signaling	INDRA
Basophils	PEP1	Aldh2	Trpv1	0.011036886	0	ALDH2_TRPV1	ALDH2_TRPV1	NA	Secreted Signaling	INDRA
Ccr2- recruited macs	PEP1	Aldh2	Trpv1	0.023902072	0	ALDH2_TRPV1	ALDH2_TRPV1	NA	Secreted Signaling	INDRA
Ccr2+ recruited macs	PEP1	Aldh2	Trpv1	0.029204595	0	ALDH2_TRPV1	ALDH2_TRPV1	NA	Secreted Signaling	INDRA
Cd163+ macs	PEP1	Aldh2	Trpv1	0.006738792	0	ALDH2_TRPV1	ALDH2_TRPV1	NA	Secreted Signaling	INDRA
Cx3cr1 high macs	PEP1	Aldh2	Trpv1	0.02553986	0	ALDH2_TRPV1	ALDH2_TRPV1	NA	Secreted Signaling	INDRA
Dendritic cells	PEP1	Aldh2	Trpv1	0.006359651	0	ALDH2_TRPV1	ALDH2_TRPV1	NA	Secreted Signaling	INDRA
Mast cells	PEP1	Aldh2	Trpv1	0.010701653	0	ALDH2_TRPV1	ALDH2_TRPV1	NA	Secreted Signaling	INDRA
PEP1	PEP1	Aldh2	Trpv1	0.007332802	0	ALDH2_TRPV1	ALDH2_TRPV1	NA	Secreted Signaling	INDRA
PEP2	PEP1	Aldh2	Trpv1	0.007770341	0	ALDH2_TRPV1	ALDH2_TRPV1	NA	Secreted Signaling	INDRA
Basophils	PEP2	Aldh2	Trpv1	0.003798776	0	ALDH2_TRPV1	ALDH2_TRPV1	NA	Secreted Signaling	INDRA
Ccr2- recruited macs	PEP2	Aldh2	Trpv1	0.008297622	0	ALDH2_TRPV1	ALDH2_TRPV1	NA	Secreted Signaling	INDRA
Ccr2+ recruited macs	PEP2	Aldh2	Trpv1	0.010174481	0	ALDH2_TRPV1	ALDH2_TRPV1	NA	Secreted Signaling	INDRA
Cd163+ macs	PEP2	Aldh2	Trpv1	0.002312827	0	ALDH2_TRPV1	ALDH2_TRPV1	NA	Secreted Signaling	INDRA
Cx3cr1 high macs	PEP2	Aldh2	Trpv1	0.008875904	0	ALDH2_TRPV1	ALDH2_TRPV1	NA	Secreted Signaling	INDRA
Dendritic cells	PEP2	Aldh2	Trpv1	0.002182155	0	ALDH2_TRPV1	ALDH2_TRPV1	NA	Secreted Signaling	INDRA
Mast cells	PEP2	Aldh2	Trpv1	0.003682574	0	ALDH2_TRPV1	ALDH2_TRPV1	NA	Secreted Signaling	INDRA
PEP1	PEP2	Aldh2	Trpv1	0.002517687	0	ALDH2_TRPV1	ALDH2_TRPV1	NA	Secreted Signaling	INDRA
PEP2	PEP2	Aldh2	Trpv1	0.002668686	0	ALDH2_TRPV1	ALDH2_TRPV1	NA	Secreted Signaling	INDRA
Basophils	SST	Aldh2	Trpv1	0.003795765	0	ALDH2_TRPV1	ALDH2_TRPV1	NA	Secreted Signaling	INDRA
Ccr2- recruited macs	SST	Aldh2	Trpv1	0.008291076	0	ALDH2_TRPV1	ALDH2_TRPV1	NA	Secreted Signaling	INDRA
Ccr2+ recruited macs	SST	Aldh2	Trpv1	0.010166469	0	ALDH2_TRPV1	ALDH2_TRPV1	NA	Secreted Signaling	INDRA
Cd163+ macs	SST	Aldh2	Trpv1	0.002310991	0	ALDH2_TRPV1	ALDH2_TRPV1	NA	Secreted Signaling	INDRA
Cx3cr1 high macs	SST	Aldh2	Trpv1	0.008868905	0	ALDH2_TRPV1	ALDH2_TRPV1	NA	Secreted Signaling	INDRA
Dendritic cells	SST	Aldh2	Trpv1	0.002180422	0	ALDH2_TRPV1	ALDH2_TRPV1	NA	Secreted Signaling	INDRA
Mast cells	SST	Aldh2	Trpv1	0.003679655	0	ALDH2_TRPV1	ALDH2_TRPV1	NA	Secreted Signaling	INDRA
PEP1	SST	Aldh2	Trpv1	0.002515689	0	ALDH2_TRPV1	ALDH2_TRPV1	NA	Secreted Signaling	INDRA
PEP2	SST	Aldh2	Trpv1	0.002666569	0	ALDH2_TRPV1	ALDH2_TRPV1	NA	Secreted Signaling	INDRA
Ccr2- recruited macs	Ccr2- recruited macs	Dld	Cd36	0.00065769	0	DLD_CD36	DLD_CD36	NA	Secreted Signaling	INDRA
Ccr2+ recruited macs	Ccr2- recruited macs	Dld	Cd36	0.00066733	0	DLD_CD36	DLD_CD36	NA	Secreted Signaling	INDRA
Cd163+ macs	Ccr2- recruited macs	Dld	Cd36	0.000689298	0	DLD_CD36	DLD_CD36	NA	Secreted Signaling	INDRA
Dendritic cells	Ccr2- recruited macs	Dld	Cd36	0.00063315	0	DLD_CD36	DLD_CD36	NA	Secreted Signaling	INDRA
ILCs	Ccr2- recruited macs	Dld	Cd36	0.000598482	0	DLD_CD36	DLD_CD36	NA	Secreted Signaling	INDRA
NF2	Ccr2- recruited macs	Dld	Cd36	0.000853863	0	DLD_CD36	DLD_CD36	NA	Secreted Signaling	INDRA
NF3	Ccr2- recruited macs	Dld	Cd36	0.001071129	0	DLD_CD36	DLD_CD36	NA	Secreted Signaling	INDRA
NK cells	Ccr2- recruited macs	Dld	Cd36	0.000664023	0	DLD_CD36	DLD_CD36	NA	Secreted Signaling	INDRA
PEP2	Ccr2- recruited macs	Dld	Cd36	0.000822052	0	DLD_CD36	DLD_CD36	NA	Secreted Signaling	INDRA
Tconv	Ccr2- recruited macs	Dld	Cd36	0.000576329	0	DLD_CD36	DLD_CD36	NA	Secreted Signaling	INDRA
Tregs	Ccr2- recruited macs	Dld	Cd36	0.000890009	0	DLD_CD36	DLD_CD36	NA	Secreted Signaling	INDRA
Ccr2- recruited macs	Cd163+ macs	Dld	Cd36	0.006868643	0	DLD_CD36	DLD_CD36	NA	Secreted Signaling	INDRA
Ccr2+ recruited macs	Cd163+ macs	Dld	Cd36	0.006968688	0	DLD_CD36	DLD_CD36	NA	Secreted Signaling	INDRA
Cd163+ macs	Cd163+ macs	Dld	Cd36	0.007196604	0	DLD_CD36	DLD_CD36	NA	Secreted Signaling	INDRA
Dendritic cells	Cd163+ macs	Dld	Cd36	0.006613901	0	DLD_CD36	DLD_CD36	NA	Secreted Signaling	INDRA
ILCs	Cd163+ macs	Dld	Cd36	0.006253803	0	DLD_CD36	DLD_CD36	NA	Secreted Signaling	INDRA
NF2	Cd163+ macs	Dld	Cd36	0.008900897	0	DLD_CD36	DLD_CD36	NA	Secreted Signaling	INDRA
NF3	Cd163+ macs	Dld	Cd36	0.011142907	0	DLD_CD36	DLD_CD36	NA	Secreted Signaling	INDRA
NK cells	Cd163+ macs	Dld	Cd36	0.006934375	0	DLD_CD36	DLD_CD36	NA	Secreted Signaling	INDRA
PEP2	Cd163+ macs	Dld	Cd36	0.008571864	0	DLD_CD36	DLD_CD36	NA	Secreted Signaling	INDRA
Tconv	Cd163+ macs	Dld	Cd36	0.006023579	0	DLD_CD36	DLD_CD36	NA	Secreted Signaling	INDRA
Tregs	Cd163+ macs	Dld	Cd36	0.009274537	0	DLD_CD36	DLD_CD36	NA	Secreted Signaling	INDRA
Ccr2- recruited macs	MHCII+ macs	Dld	Cd36	0.002437545	0	DLD_CD36	DLD_CD36	NA	Secreted Signaling	INDRA
Ccr2+ recruited macs	MHCII+ macs	Dld	Cd36	0.00247321	0	DLD_CD36	DLD_CD36	NA	Secreted Signaling	INDRA
Cd163+ macs	MHCII+ macs	Dld	Cd36	0.002554476	0	DLD_CD36	DLD_CD36	NA	Secreted Signaling	INDRA
Dendritic cells	MHCII+ macs	Dld	Cd36	0.002346754	0	DLD_CD36	DLD_CD36	NA	Secreted Signaling	INDRA
ILCs	MHCII+ macs	Dld	Cd36	0.002218465	0	DLD_CD36	DLD_CD36	NA	Secreted Signaling	INDRA
NF2	MHCII+ macs	Dld	Cd36	0.003162927	0	DLD_CD36	DLD_CD36	NA	Secreted Signaling	INDRA
NF3	MHCII+ macs	Dld	Cd36	0.003965406	0	DLD_CD36	DLD_CD36	NA	Secreted Signaling	INDRA
NK cells	MHCII+ macs	Dld	Cd36	0.002460977	0	DLD_CD36	DLD_CD36	NA	Secreted Signaling	INDRA
PEP2	MHCII+ macs	Dld	Cd36	0.003045354	0	DLD_CD36	DLD_CD36	NA	Secreted Signaling	INDRA
Tconv	MHCII+ macs	Dld	Cd36	0.002136476	0	DLD_CD36	DLD_CD36	NA	Secreted Signaling	INDRA
Tregs	MHCII+ macs	Dld	Cd36	0.003296501	0	DLD_CD36	DLD_CD36	NA	Secreted Signaling	INDRA
Ccr2- recruited macs	Langerhans cells	Sdha	Egfr	0.000588056	0	SDHA_EGFR	SDHA_EGFR	NA	Secreted Signaling	INDRA
Ccr2+ recruited macs	Langerhans cells	Sdha	Egfr	0.00061996	0	SDHA_EGFR	SDHA_EGFR	NA	Secreted Signaling	INDRA
Cd163+ macs	Langerhans cells	Sdha	Egfr	0.000932127	0	SDHA_EGFR	SDHA_EGFR	NA	Secreted Signaling	INDRA
cLTMR1	Langerhans cells	Sdha	Egfr	0.001318828	0	SDHA_EGFR	SDHA_EGFR	NA	Secreted Signaling	INDRA
Cx3cr1 high macs	Langerhans cells	Sdha	Egfr	0.000634929	0	SDHA_EGFR	SDHA_EGFR	NA	Secreted Signaling	INDRA
Dendritic cells	Langerhans cells	Sdha	Egfr	0.000685069	0	SDHA_EGFR	SDHA_EGFR	NA	Secreted Signaling	INDRA
gd T cells	Langerhans cells	Sdha	Egfr	0.000611391	0	SDHA_EGFR	SDHA_EGFR	NA	Secreted Signaling	INDRA
ILCs	Langerhans cells	Sdha	Egfr	0.000840694	0	SDHA_EGFR	SDHA_EGFR	NA	Secreted Signaling	INDRA
Langerhans cells	Langerhans cells	Sdha	Egfr	0.000558842	0	SDHA_EGFR	SDHA_EGFR	NA	Secreted Signaling	INDRA
NF1	Langerhans cells	Sdha	Egfr	0.001622184	0	SDHA_EGFR	SDHA_EGFR	NA	Secreted Signaling	INDRA
NF2	Langerhans cells	Sdha	Egfr	0.001926543	0	SDHA_EGFR	SDHA_EGFR	NA	Secreted Signaling	INDRA
NF3	Langerhans cells	Sdha	Egfr	0.002009609	0	SDHA_EGFR	SDHA_EGFR	NA	Secreted Signaling	INDRA
NK cells	Langerhans cells	Sdha	Egfr	0.000851768	0	SDHA_EGFR	SDHA_EGFR	NA	Secreted Signaling	INDRA
NP	Langerhans cells	Sdha	Egfr	0.001180794	0	SDHA_EGFR	SDHA_EGFR	NA	Secreted Signaling	INDRA
PEP1	Langerhans cells	Sdha	Egfr	0.001584076	0	SDHA_EGFR	SDHA_EGFR	NA	Secreted Signaling	INDRA
PEP2	Langerhans cells	Sdha	Egfr	0.00400854	0	SDHA_EGFR	SDHA_EGFR	NA	Secreted Signaling	INDRA
SST	Langerhans cells	Sdha	Egfr	0.001463046	0	SDHA_EGFR	SDHA_EGFR	NA	Secreted Signaling	INDRA
Tconv	Langerhans cells	Sdha	Egfr	0.000696769	0	SDHA_EGFR	SDHA_EGFR	NA	Secreted Signaling	INDRA
Tregs	Langerhans cells	Sdha	Egfr	0.000655434	0	SDHA_EGFR	SDHA_EGFR	NA	Secreted Signaling	INDRA
Ccr2- recruited macs	gd T cells	Hsd17b12	Ar	0.007995407	0	HSD17B12_AR	HSD17B12_AR	NA	Secreted Signaling	INDRA
Ccr2+ recruited macs	gd T cells	Hsd17b12	Ar	0.006646772	0	HSD17B12_AR	HSD17B12_AR	NA	Secreted Signaling	INDRA
Cd163+ macs	gd T cells	Hsd17b12	Ar	0.009148863	0	HSD17B12_AR	HSD17B12_AR	NA	Secreted Signaling	INDRA
Cx3cr1 high macs	gd T cells	Hsd17b12	Ar	0.007741002	0	HSD17B12_AR	HSD17B12_AR	NA	Secreted Signaling	INDRA
Dendritic cells	gd T cells	Hsd17b12	Ar	0.006619182	0	HSD17B12_AR	HSD17B12_AR	NA	Secreted Signaling	INDRA
gd T cells	gd T cells	Hsd17b12	Ar	0.007074623	0	HSD17B12_AR	HSD17B12_AR	NA	Secreted Signaling	INDRA
ILCs	gd T cells	Hsd17b12	Ar	0.007317167	0	HSD17B12_AR	HSD17B12_AR	NA	Secreted Signaling	INDRA
Langerhans cells	gd T cells	Hsd17b12	Ar	0.007058457	0	HSD17B12_AR	HSD17B12_AR	NA	Secreted Signaling	INDRA
Mast cells	gd T cells	Hsd17b12	Ar	0.002638071	0	HSD17B12_AR	HSD17B12_AR	NA	Secreted Signaling	INDRA
MHCII+ macs	gd T cells	Hsd17b12	Ar	0.003831826	0	HSD17B12_AR	HSD17B12_AR	NA	Secreted Signaling	INDRA
NK cells	gd T cells	Hsd17b12	Ar	0.002210215	0	HSD17B12_AR	HSD17B12_AR	NA	Secreted Signaling	INDRA
PEP1	gd T cells	Hsd17b12	Ar	0.001393269	0	HSD17B12_AR	HSD17B12_AR	NA	Secreted Signaling	INDRA
Tconv	gd T cells	Hsd17b12	Ar	0.00581673	0	HSD17B12_AR	HSD17B12_AR	NA	Secreted Signaling	INDRA
Tregs	gd T cells	Hsd17b12	Ar	0.002342931	0	HSD17B12_AR	HSD17B12_AR	NA	Secreted Signaling	INDRA
Ccr2- recruited macs	ILCs	Hsd17b12	Ar	0.044126993	0	HSD17B12_AR	HSD17B12_AR	NA	Secreted Signaling	INDRA
Ccr2+ recruited macs	ILCs	Hsd17b12	Ar	0.036910582	0	HSD17B12_AR	HSD17B12_AR	NA	Secreted Signaling	INDRA
Cd163+ macs	ILCs	Hsd17b12	Ar	0.050229035	0	HSD17B12_AR	HSD17B12_AR	NA	Secreted Signaling	INDRA
Cx3cr1 high macs	ILCs	Hsd17b12	Ar	0.042772486	0	HSD17B12_AR	HSD17B12_AR	NA	Secreted Signaling	INDRA
Dendritic cells	ILCs	Hsd17b12	Ar	0.036762018	0	HSD17B12_AR	HSD17B12_AR	NA	Secreted Signaling	INDRA
gd T cells	ILCs	Hsd17b12	Ar	0.039209612	0	HSD17B12_AR	HSD17B12_AR	NA	Secreted Signaling	INDRA
ILCs	ILCs	Hsd17b12	Ar	0.040508913	0	HSD17B12_AR	HSD17B12_AR	NA	Secreted Signaling	INDRA
Langerhans cells	ILCs	Hsd17b12	Ar	0.039122909	0	HSD17B12_AR	HSD17B12_AR	NA	Secreted Signaling	INDRA
Mast cells	ILCs	Hsd17b12	Ar	0.014923846	0	HSD17B12_AR	HSD17B12_AR	NA	Secreted Signaling	INDRA
MHCII+ macs	ILCs	Hsd17b12	Ar	0.02155688	0	HSD17B12_AR	HSD17B12_AR	NA	Secreted Signaling	INDRA
NK cells	ILCs	Hsd17b12	Ar	0.01252845	0	HSD17B12_AR	HSD17B12_AR	NA	Secreted Signaling	INDRA
PEP1	ILCs	Hsd17b12	Ar	0.007927952	0	HSD17B12_AR	HSD17B12_AR	NA	Secreted Signaling	INDRA
Tconv	ILCs	Hsd17b12	Ar	0.032424591	0	HSD17B12_AR	HSD17B12_AR	NA	Secreted Signaling	INDRA
Tregs	ILCs	Hsd17b12	Ar	0.013272499	0	HSD17B12_AR	HSD17B12_AR	NA	Secreted Signaling	INDRA
Ccr2- recruited macs	NF1	Hsd17b12	Ar	0.008928172	0	HSD17B12_AR	HSD17B12_AR	NA	Secreted Signaling	INDRA
Ccr2+ recruited macs	NF1	Hsd17b12	Ar	0.007423379	0	HSD17B12_AR	HSD17B12_AR	NA	Secreted Signaling	INDRA
Cd163+ macs	NF1	Hsd17b12	Ar	0.010214808	0	HSD17B12_AR	HSD17B12_AR	NA	Secreted Signaling	INDRA
Cx3cr1 high macs	NF1	Hsd17b12	Ar	0.008644345	0	HSD17B12_AR	HSD17B12_AR	NA	Secreted Signaling	INDRA
Dendritic cells	NF1	Hsd17b12	Ar	0.007392589	0	HSD17B12_AR	HSD17B12_AR	NA	Secreted Signaling	INDRA
gd T cells	NF1	Hsd17b12	Ar	0.007900822	0	HSD17B12_AR	HSD17B12_AR	NA	Secreted Signaling	INDRA
ILCs	NF1	Hsd17b12	Ar	0.008171458	0	HSD17B12_AR	HSD17B12_AR	NA	Secreted Signaling	INDRA
Langerhans cells	NF1	Hsd17b12	Ar	0.007882783	0	HSD17B12_AR	HSD17B12_AR	NA	Secreted Signaling	INDRA
Mast cells	NF1	Hsd17b12	Ar	0.002947692	0	HSD17B12_AR	HSD17B12_AR	NA	Secreted Signaling	INDRA
MHCII+ macs	NF1	Hsd17b12	Ar	0.004280953	0	HSD17B12_AR	HSD17B12_AR	NA	Secreted Signaling	INDRA
NK cells	NF1	Hsd17b12	Ar	0.002469745	0	HSD17B12_AR	HSD17B12_AR	NA	Secreted Signaling	INDRA
PEP1	NF1	Hsd17b12	Ar	0.001557021	0	HSD17B12_AR	HSD17B12_AR	NA	Secreted Signaling	INDRA
Tconv	NF1	Hsd17b12	Ar	0.006496989	0	HSD17B12_AR	HSD17B12_AR	NA	Secreted Signaling	INDRA
Tregs	NF1	Hsd17b12	Ar	0.002618004	0	HSD17B12_AR	HSD17B12_AR	NA	Secreted Signaling	INDRA
Ccr2- recruited macs	NF2	Hsd17b12	Ar	0.005297284	0	HSD17B12_AR	HSD17B12_AR	NA	Secreted Signaling	INDRA
Ccr2+ recruited macs	NF2	Hsd17b12	Ar	0.004401738	0	HSD17B12_AR	HSD17B12_AR	NA	Secreted Signaling	INDRA
Cd163+ macs	NF2	Hsd17b12	Ar	0.006063875	0	HSD17B12_AR	HSD17B12_AR	NA	Secreted Signaling	INDRA
Cx3cr1 high macs	NF2	Hsd17b12	Ar	0.005128286	0	HSD17B12_AR	HSD17B12_AR	NA	Secreted Signaling	INDRA
Dendritic cells	NF2	Hsd17b12	Ar	0.004383426	0	HSD17B12_AR	HSD17B12_AR	NA	Secreted Signaling	INDRA
gd T cells	NF2	Hsd17b12	Ar	0.004685759	0	HSD17B12_AR	HSD17B12_AR	NA	Secreted Signaling	INDRA
ILCs	NF2	Hsd17b12	Ar	0.004846803	0	HSD17B12_AR	HSD17B12_AR	NA	Secreted Signaling	INDRA
Langerhans cells	NF2	Hsd17b12	Ar	0.004675026	0	HSD17B12_AR	HSD17B12_AR	NA	Secreted Signaling	INDRA
Mast cells	NF2	Hsd17b12	Ar	0.00174465	0	HSD17B12_AR	HSD17B12_AR	NA	Secreted Signaling	INDRA
MHCII+ macs	NF2	Hsd17b12	Ar	0.00253515	0	HSD17B12_AR	HSD17B12_AR	NA	Secreted Signaling	INDRA
NK cells	NF2	Hsd17b12	Ar	0.001461482	0	HSD17B12_AR	HSD17B12_AR	NA	Secreted Signaling	INDRA
PEP1	NF2	Hsd17b12	Ar	0.000921029	0	HSD17B12_AR	HSD17B12_AR	NA	Secreted Signaling	INDRA
Tconv	NF2	Hsd17b12	Ar	0.003850967	0	HSD17B12_AR	HSD17B12_AR	NA	Secreted Signaling	INDRA
Tregs	NF2	Hsd17b12	Ar	0.001549309	0	HSD17B12_AR	HSD17B12_AR	NA	Secreted Signaling	INDRA
Ccr2- recruited macs	NF3	Hsd17b12	Ar	0.009190032	0	HSD17B12_AR	HSD17B12_AR	NA	Secreted Signaling	INDRA
Ccr2+ recruited macs	NF3	Hsd17b12	Ar	0.007641444	0	HSD17B12_AR	HSD17B12_AR	NA	Secreted Signaling	INDRA
Cd163+ macs	NF3	Hsd17b12	Ar	0.010514004	0	HSD17B12_AR	HSD17B12_AR	NA	Secreted Signaling	INDRA
Cx3cr1 high macs	NF3	Hsd17b12	Ar	0.008897956	0	HSD17B12_AR	HSD17B12_AR	NA	Secreted Signaling	INDRA
Dendritic cells	NF3	Hsd17b12	Ar	0.007609757	0	HSD17B12_AR	HSD17B12_AR	NA	Secreted Signaling	INDRA
gd T cells	NF3	Hsd17b12	Ar	0.008132798	0	HSD17B12_AR	HSD17B12_AR	NA	Secreted Signaling	INDRA
ILCs	NF3	Hsd17b12	Ar	0.008411312	0	HSD17B12_AR	HSD17B12_AR	NA	Secreted Signaling	INDRA
Langerhans cells	NF3	Hsd17b12	Ar	0.008114234	0	HSD17B12_AR	HSD17B12_AR	NA	Secreted Signaling	INDRA
Mast cells	NF3	Hsd17b12	Ar	0.003034684	0	HSD17B12_AR	HSD17B12_AR	NA	Secreted Signaling	INDRA
MHCII+ macs	NF3	Hsd17b12	Ar	0.004407118	0	HSD17B12_AR	HSD17B12_AR	NA	Secreted Signaling	INDRA
NK cells	NF3	Hsd17b12	Ar	0.002542668	0	HSD17B12_AR	HSD17B12_AR	NA	Secreted Signaling	INDRA
PEP1	NF3	Hsd17b12	Ar	0.001603037	0	HSD17B12_AR	HSD17B12_AR	NA	Secreted Signaling	INDRA
Tconv	NF3	Hsd17b12	Ar	0.006688025	0	HSD17B12_AR	HSD17B12_AR	NA	Secreted Signaling	INDRA
Tregs	NF3	Hsd17b12	Ar	0.002695292	0	HSD17B12_AR	HSD17B12_AR	NA	Secreted Signaling	INDRA
Ccr2- recruited macs	NK cells	Hsd17b12	Ar	0.006704263	0	HSD17B12_AR	HSD17B12_AR	NA	Secreted Signaling	INDRA
Ccr2+ recruited macs	NK cells	Hsd17b12	Ar	0.005572189	0	HSD17B12_AR	HSD17B12_AR	NA	Secreted Signaling	INDRA
Cd163+ macs	NK cells	Hsd17b12	Ar	0.007672893	0	HSD17B12_AR	HSD17B12_AR	NA	Secreted Signaling	INDRA
Cx3cr1 high macs	NK cells	Hsd17b12	Ar	0.006490671	0	HSD17B12_AR	HSD17B12_AR	NA	Secreted Signaling	INDRA
Dendritic cells	NK cells	Hsd17b12	Ar	0.005549035	0	HSD17B12_AR	HSD17B12_AR	NA	Secreted Signaling	INDRA
gd T cells	NK cells	Hsd17b12	Ar	0.005931283	0	HSD17B12_AR	HSD17B12_AR	NA	Secreted Signaling	INDRA
ILCs	NK cells	Hsd17b12	Ar	0.006134871	0	HSD17B12_AR	HSD17B12_AR	NA	Secreted Signaling	INDRA
Langerhans cells	NK cells	Hsd17b12	Ar	0.005917714	0	HSD17B12_AR	HSD17B12_AR	NA	Secreted Signaling	INDRA
Mast cells	NK cells	Hsd17b12	Ar	0.002210133	0	HSD17B12_AR	HSD17B12_AR	NA	Secreted Signaling	INDRA
MHCII+ macs	NK cells	Hsd17b12	Ar	0.003210864	0	HSD17B12_AR	HSD17B12_AR	NA	Secreted Signaling	INDRA
NK cells	NK cells	Hsd17b12	Ar	0.001851553	0	HSD17B12_AR	HSD17B12_AR	NA	Secreted Signaling	INDRA
PEP1	NK cells	Hsd17b12	Ar	0.001167022	0	HSD17B12_AR	HSD17B12_AR	NA	Secreted Signaling	INDRA
Tconv	NK cells	Hsd17b12	Ar	0.004875682	0	HSD17B12_AR	HSD17B12_AR	NA	Secreted Signaling	INDRA
Tregs	NK cells	Hsd17b12	Ar	0.001962775	0	HSD17B12_AR	HSD17B12_AR	NA	Secreted Signaling	INDRA
Ccr2- recruited macs	PEP1	Hsd17b12	Ar	0.00870592	0	HSD17B12_AR	HSD17B12_AR	NA	Secreted Signaling	INDRA
Ccr2+ recruited macs	PEP1	Hsd17b12	Ar	0.007238312	0	HSD17B12_AR	HSD17B12_AR	NA	Secreted Signaling	INDRA
Cd163+ macs	PEP1	Hsd17b12	Ar	0.009960848	0	HSD17B12_AR	HSD17B12_AR	NA	Secreted Signaling	INDRA
Cx3cr1 high macs	PEP1	Hsd17b12	Ar	0.008429098	0	HSD17B12_AR	HSD17B12_AR	NA	Secreted Signaling	INDRA
Dendritic cells	PEP1	Hsd17b12	Ar	0.007208284	0	HSD17B12_AR	HSD17B12_AR	NA	Secreted Signaling	INDRA
gd T cells	PEP1	Hsd17b12	Ar	0.007703945	0	HSD17B12_AR	HSD17B12_AR	NA	Secreted Signaling	INDRA
ILCs	PEP1	Hsd17b12	Ar	0.007967891	0	HSD17B12_AR	HSD17B12_AR	NA	Secreted Signaling	INDRA
Langerhans cells	PEP1	Hsd17b12	Ar	0.007686352	0	HSD17B12_AR	HSD17B12_AR	NA	Secreted Signaling	INDRA
Mast cells	PEP1	Hsd17b12	Ar	0.002873883	0	HSD17B12_AR	HSD17B12_AR	NA	Secreted Signaling	INDRA
MHCII+ macs	PEP1	Hsd17b12	Ar	0.004173898	0	HSD17B12_AR	HSD17B12_AR	NA	Secreted Signaling	INDRA
NK cells	PEP1	Hsd17b12	Ar	0.002407874	0	HSD17B12_AR	HSD17B12_AR	NA	Secreted Signaling	INDRA
PEP1	PEP1	Hsd17b12	Ar	0.00151798	0	HSD17B12_AR	HSD17B12_AR	NA	Secreted Signaling	INDRA
Tconv	PEP1	Hsd17b12	Ar	0.006334871	0	HSD17B12_AR	HSD17B12_AR	NA	Secreted Signaling	INDRA
Tregs	PEP1	Hsd17b12	Ar	0.002552428	0	HSD17B12_AR	HSD17B12_AR	NA	Secreted Signaling	INDRA
Ccr2- recruited macs	PEP2	Hsd17b12	Ar	0.003691952	0	HSD17B12_AR	HSD17B12_AR	NA	Secreted Signaling	INDRA
Ccr2+ recruited macs	PEP2	Hsd17b12	Ar	0.003066963	0	HSD17B12_AR	HSD17B12_AR	NA	Secreted Signaling	INDRA
Cd163+ macs	PEP2	Hsd17b12	Ar	0.004227217	0	HSD17B12_AR	HSD17B12_AR	NA	Secreted Signaling	INDRA
Cx3cr1 high macs	PEP2	Hsd17b12	Ar	0.003573985	0	HSD17B12_AR	HSD17B12_AR	NA	Secreted Signaling	INDRA
Dendritic cells	PEP2	Hsd17b12	Ar	0.003054187	0	HSD17B12_AR	HSD17B12_AR	NA	Secreted Signaling	INDRA
gd T cells	PEP2	Hsd17b12	Ar	0.00326514	0	HSD17B12_AR	HSD17B12_AR	NA	Secreted Signaling	INDRA
ILCs	PEP2	Hsd17b12	Ar	0.003377525	0	HSD17B12_AR	HSD17B12_AR	NA	Secreted Signaling	INDRA
Langerhans cells	PEP2	Hsd17b12	Ar	0.003257651	0	HSD17B12_AR	HSD17B12_AR	NA	Secreted Signaling	INDRA
Mast cells	PEP2	Hsd17b12	Ar	0.001214623	0	HSD17B12_AR	HSD17B12_AR	NA	Secreted Signaling	INDRA
MHCII+ macs	PEP2	Hsd17b12	Ar	0.001765392	0	HSD17B12_AR	HSD17B12_AR	NA	Secreted Signaling	INDRA
NK cells	PEP2	Hsd17b12	Ar	0.001017394	0	HSD17B12_AR	HSD17B12_AR	NA	Secreted Signaling	INDRA
PEP1	PEP2	Hsd17b12	Ar	0.000641058	0	HSD17B12_AR	HSD17B12_AR	NA	Secreted Signaling	INDRA
Tconv	PEP2	Hsd17b12	Ar	0.002682757	0	HSD17B12_AR	HSD17B12_AR	NA	Secreted Signaling	INDRA
Tregs	PEP2	Hsd17b12	Ar	0.001078562	0	HSD17B12_AR	HSD17B12_AR	NA	Secreted Signaling	INDRA
Ccr2- recruited macs	Tconv	Hsd17b12	Ar	0.010241831	0	HSD17B12_AR	HSD17B12_AR	NA	Secreted Signaling	INDRA
Ccr2+ recruited macs	Tconv	Hsd17b12	Ar	0.00851753	0	HSD17B12_AR	HSD17B12_AR	NA	Secreted Signaling	INDRA
Cd163+ macs	Tconv	Hsd17b12	Ar	0.011715539	0	HSD17B12_AR	HSD17B12_AR	NA	Secreted Signaling	INDRA
Cx3cr1 high macs	Tconv	Hsd17b12	Ar	0.009916661	0	HSD17B12_AR	HSD17B12_AR	NA	Secreted Signaling	INDRA
Dendritic cells	Tconv	Hsd17b12	Ar	0.008482241	0	HSD17B12_AR	HSD17B12_AR	NA	Secreted Signaling	INDRA
gd T cells	Tconv	Hsd17b12	Ar	0.009064703	0	HSD17B12_AR	HSD17B12_AR	NA	Secreted Signaling	INDRA
ILCs	Tconv	Hsd17b12	Ar	0.009374829	0	HSD17B12_AR	HSD17B12_AR	NA	Secreted Signaling	INDRA
Langerhans cells	Tconv	Hsd17b12	Ar	0.009044031	0	HSD17B12_AR	HSD17B12_AR	NA	Secreted Signaling	INDRA
Mast cells	Tconv	Hsd17b12	Ar	0.00338441	0	HSD17B12_AR	HSD17B12_AR	NA	Secreted Signaling	INDRA
MHCII+ macs	Tconv	Hsd17b12	Ar	0.004914227	0	HSD17B12_AR	HSD17B12_AR	NA	Secreted Signaling	INDRA
NK cells	Tconv	Hsd17b12	Ar	0.002835853	0	HSD17B12_AR	HSD17B12_AR	NA	Secreted Signaling	INDRA
PEP1	Tconv	Hsd17b12	Ar	0.001788072	0	HSD17B12_AR	HSD17B12_AR	NA	Secreted Signaling	INDRA
Tconv	Tconv	Hsd17b12	Ar	0.007455624	0	HSD17B12_AR	HSD17B12_AR	NA	Secreted Signaling	INDRA
Tregs	Tconv	Hsd17b12	Ar	0.003006024	0	HSD17B12_AR	HSD17B12_AR	NA	Secreted Signaling	INDRA
Ccr2- recruited macs	gd T cells	Nampt	Ar	0.007266407	0	NAMPT_AR	NAMPT_AR	NA	Secreted Signaling	INDRA
Ccr2+ recruited macs	gd T cells	Nampt	Ar	0.007041961	0	NAMPT_AR	NAMPT_AR	NA	Secreted Signaling	INDRA
Cd163+ macs	gd T cells	Nampt	Ar	0.007772032	0	NAMPT_AR	NAMPT_AR	NA	Secreted Signaling	INDRA
Cx3cr1 high macs	gd T cells	Nampt	Ar	0.006612755	0	NAMPT_AR	NAMPT_AR	NA	Secreted Signaling	INDRA
Dendritic cells	gd T cells	Nampt	Ar	0.005434541	0	NAMPT_AR	NAMPT_AR	NA	Secreted Signaling	INDRA
ILCs	gd T cells	Nampt	Ar	0.001535966	0	NAMPT_AR	NAMPT_AR	NA	Secreted Signaling	INDRA
Mast cells	gd T cells	Nampt	Ar	0.002924614	0	NAMPT_AR	NAMPT_AR	NA	Secreted Signaling	INDRA
MHCII+ macs	gd T cells	Nampt	Ar	0.003629396	0	NAMPT_AR	NAMPT_AR	NA	Secreted Signaling	INDRA
Neutrophils	gd T cells	Nampt	Ar	0.011208113	0	NAMPT_AR	NAMPT_AR	NA	Secreted Signaling	INDRA
NK cells	gd T cells	Nampt	Ar	0.001676719	0	NAMPT_AR	NAMPT_AR	NA	Secreted Signaling	INDRA
Tregs	gd T cells	Nampt	Ar	0.001866661	0	NAMPT_AR	NAMPT_AR	NA	Secreted Signaling	INDRA
Ccr2- recruited macs	ILCs	Nampt	Ar	0.040237231	0	NAMPT_AR	NAMPT_AR	NA	Secreted Signaling	INDRA
Ccr2+ recruited macs	ILCs	Nampt	Ar	0.039034421	0	NAMPT_AR	NAMPT_AR	NA	Secreted Signaling	INDRA
Cd163+ macs	ILCs	Nampt	Ar	0.042937866	0	NAMPT_AR	NAMPT_AR	NA	Secreted Signaling	INDRA
Cx3cr1 high macs	ILCs	Nampt	Ar	0.03672741	0	NAMPT_AR	NAMPT_AR	NA	Secreted Signaling	INDRA
Dendritic cells	ILCs	Nampt	Ar	0.030347495	0	NAMPT_AR	NAMPT_AR	NA	Secreted Signaling	INDRA
ILCs	ILCs	Nampt	Ar	0.008734069	0	NAMPT_AR	NAMPT_AR	NA	Secreted Signaling	INDRA
Mast cells	ILCs	Nampt	Ar	0.01652274	0	NAMPT_AR	NAMPT_AR	NA	Secreted Signaling	INDRA
MHCII+ macs	ILCs	Nampt	Ar	0.020437273	0	NAMPT_AR	NAMPT_AR	NA	Secreted Signaling	INDRA
Neutrophils	ILCs	Nampt	Ar	0.060965796	0	NAMPT_AR	NAMPT_AR	NA	Secreted Signaling	INDRA
NK cells	ILCs	Nampt	Ar	0.009528145	0	NAMPT_AR	NAMPT_AR	NA	Secreted Signaling	INDRA
Tregs	ILCs	Nampt	Ar	0.010598069	0	NAMPT_AR	NAMPT_AR	NA	Secreted Signaling	INDRA
Ccr2- recruited macs	NF1	Nampt	Ar	0.00811482	0	NAMPT_AR	NAMPT_AR	NA	Secreted Signaling	INDRA
Ccr2+ recruited macs	NF1	Nampt	Ar	0.007864376	0	NAMPT_AR	NAMPT_AR	NA	Secreted Signaling	INDRA
Cd163+ macs	NF1	Nampt	Ar	0.008678965	0	NAMPT_AR	NAMPT_AR	NA	Secreted Signaling	INDRA
Cx3cr1 high macs	NF1	Nampt	Ar	0.007385417	0	NAMPT_AR	NAMPT_AR	NA	Secreted Signaling	INDRA
Dendritic cells	NF1	Nampt	Ar	0.006070377	0	NAMPT_AR	NAMPT_AR	NA	Secreted Signaling	INDRA
ILCs	NF1	Nampt	Ar	0.00171646	0	NAMPT_AR	NAMPT_AR	NA	Secreted Signaling	INDRA
Mast cells	NF1	Nampt	Ar	0.003267755	0	NAMPT_AR	NAMPT_AR	NA	Secreted Signaling	INDRA
MHCII+ macs	NF1	Nampt	Ar	0.004054893	0	NAMPT_AR	NAMPT_AR	NA	Secreted Signaling	INDRA
Neutrophils	NF1	Nampt	Ar	0.012510954	0	NAMPT_AR	NAMPT_AR	NA	Secreted Signaling	INDRA
NK cells	NF1	Nampt	Ar	0.001873721	0	NAMPT_AR	NAMPT_AR	NA	Secreted Signaling	INDRA
Tregs	NF1	Nampt	Ar	0.002085933	0	NAMPT_AR	NAMPT_AR	NA	Secreted Signaling	INDRA
Ccr2- recruited macs	NF2	Nampt	Ar	0.004813097	0	NAMPT_AR	NAMPT_AR	NA	Secreted Signaling	INDRA
Ccr2+ recruited macs	NF2	Nampt	Ar	0.004664074	0	NAMPT_AR	NAMPT_AR	NA	Secreted Signaling	INDRA
Cd163+ macs	NF2	Nampt	Ar	0.005148897	0	NAMPT_AR	NAMPT_AR	NA	Secreted Signaling	INDRA
Cx3cr1 high macs	NF2	Nampt	Ar	0.004379161	0	NAMPT_AR	NAMPT_AR	NA	Secreted Signaling	INDRA
Dendritic cells	NF2	Nampt	Ar	0.003597471	0	NAMPT_AR	NAMPT_AR	NA	Secreted Signaling	INDRA
ILCs	NF2	Nampt	Ar	0.001015409	0	NAMPT_AR	NAMPT_AR	NA	Secreted Signaling	INDRA
Mast cells	NF2	Nampt	Ar	0.001934339	0	NAMPT_AR	NAMPT_AR	NA	Secreted Signaling	INDRA
MHCII+ macs	NF2	Nampt	Ar	0.002401057	0	NAMPT_AR	NAMPT_AR	NA	Secreted Signaling	INDRA
Neutrophils	NF2	Nampt	Ar	0.007433957	0	NAMPT_AR	NAMPT_AR	NA	Secreted Signaling	INDRA
NK cells	NF2	Nampt	Ar	0.001108512	0	NAMPT_AR	NAMPT_AR	NA	Secreted Signaling	INDRA
Tregs	NF2	Nampt	Ar	0.001234166	0	NAMPT_AR	NAMPT_AR	NA	Secreted Signaling	INDRA
Ccr2- recruited macs	NF3	Nampt	Ar	0.008353026	0	NAMPT_AR	NAMPT_AR	NA	Secreted Signaling	INDRA
Ccr2+ recruited macs	NF3	Nampt	Ar	0.00809529	0	NAMPT_AR	NAMPT_AR	NA	Secreted Signaling	INDRA
Cd163+ macs	NF3	Nampt	Ar	0.008933582	0	NAMPT_AR	NAMPT_AR	NA	Secreted Signaling	INDRA
Cx3cr1 high macs	NF3	Nampt	Ar	0.007602376	0	NAMPT_AR	NAMPT_AR	NA	Secreted Signaling	INDRA
Dendritic cells	NF3	Nampt	Ar	0.006248947	0	NAMPT_AR	NAMPT_AR	NA	Secreted Signaling	INDRA
ILCs	NF3	Nampt	Ar	0.00176718	0	NAMPT_AR	NAMPT_AR	NA	Secreted Signaling	INDRA
Mast cells	NF3	Nampt	Ar	0.003364161	0	NAMPT_AR	NAMPT_AR	NA	Secreted Signaling	INDRA
MHCII+ macs	NF3	Nampt	Ar	0.004174424	0	NAMPT_AR	NAMPT_AR	NA	Secreted Signaling	INDRA
Neutrophils	NF3	Nampt	Ar	0.01287653	0	NAMPT_AR	NAMPT_AR	NA	Secreted Signaling	INDRA
NK cells	NF3	Nampt	Ar	0.00192908	0	NAMPT_AR	NAMPT_AR	NA	Secreted Signaling	INDRA
Tregs	NF3	Nampt	Ar	0.002147548	0	NAMPT_AR	NAMPT_AR	NA	Secreted Signaling	INDRA
Ccr2- recruited macs	NK cells	Nampt	Ar	0.006092262	0	NAMPT_AR	NAMPT_AR	NA	Secreted Signaling	INDRA
Ccr2+ recruited macs	NK cells	Nampt	Ar	0.005903868	0	NAMPT_AR	NAMPT_AR	NA	Secreted Signaling	INDRA
Cd163+ macs	NK cells	Nampt	Ar	0.006516722	0	NAMPT_AR	NAMPT_AR	NA	Secreted Signaling	INDRA
Cx3cr1 high macs	NK cells	Nampt	Ar	0.005543642	0	NAMPT_AR	NAMPT_AR	NA	Secreted Signaling	INDRA
Dendritic cells	NK cells	Nampt	Ar	0.004555041	0	NAMPT_AR	NAMPT_AR	NA	Secreted Signaling	INDRA
ILCs	NK cells	Nampt	Ar	0.001286577	0	NAMPT_AR	NAMPT_AR	NA	Secreted Signaling	INDRA
Mast cells	NK cells	Nampt	Ar	0.002450308	0	NAMPT_AR	NAMPT_AR	NA	Secreted Signaling	INDRA
MHCII+ macs	NK cells	Nampt	Ar	0.003041139	0	NAMPT_AR	NAMPT_AR	NA	Secreted Signaling	INDRA
Neutrophils	NK cells	Nampt	Ar	0.00940308	0	NAMPT_AR	NAMPT_AR	NA	Secreted Signaling	INDRA
NK cells	NK cells	Nampt	Ar	0.001404508	0	NAMPT_AR	NAMPT_AR	NA	Secreted Signaling	INDRA
Tregs	NK cells	Nampt	Ar	0.001563661	0	NAMPT_AR	NAMPT_AR	NA	Secreted Signaling	INDRA
Ccr2- recruited macs	PEP1	Nampt	Ar	0.007912653	0	NAMPT_AR	NAMPT_AR	NA	Secreted Signaling	INDRA
Ccr2+ recruited macs	PEP1	Nampt	Ar	0.0076684	0	NAMPT_AR	NAMPT_AR	NA	Secreted Signaling	INDRA
Cd163+ macs	PEP1	Nampt	Ar	0.008462863	0	NAMPT_AR	NAMPT_AR	NA	Secreted Signaling	INDRA
Cx3cr1 high macs	PEP1	Nampt	Ar	0.00720129	0	NAMPT_AR	NAMPT_AR	NA	Secreted Signaling	INDRA
Dendritic cells	PEP1	Nampt	Ar	0.00591884	0	NAMPT_AR	NAMPT_AR	NA	Secreted Signaling	INDRA
ILCs	PEP1	Nampt	Ar	0.001673428	0	NAMPT_AR	NAMPT_AR	NA	Secreted Signaling	INDRA
Mast cells	PEP1	Nampt	Ar	0.003185957	0	NAMPT_AR	NAMPT_AR	NA	Secreted Signaling	INDRA
MHCII+ macs	PEP1	Nampt	Ar	0.003953469	0	NAMPT_AR	NAMPT_AR	NA	Secreted Signaling	INDRA
Neutrophils	PEP1	Nampt	Ar	0.012200612	0	NAMPT_AR	NAMPT_AR	NA	Secreted Signaling	INDRA
NK cells	PEP1	Nampt	Ar	0.001826754	0	NAMPT_AR	NAMPT_AR	NA	Secreted Signaling	INDRA
Tregs	PEP1	Nampt	Ar	0.002033658	0	NAMPT_AR	NAMPT_AR	NA	Secreted Signaling	INDRA
Ccr2- recruited macs	PEP2	Nampt	Ar	0.003354003	0	NAMPT_AR	NAMPT_AR	NA	Secreted Signaling	INDRA
Ccr2+ recruited macs	PEP2	Nampt	Ar	0.003250008	0	NAMPT_AR	NAMPT_AR	NA	Secreted Signaling	INDRA
Cd163+ macs	PEP2	Nampt	Ar	0.003588372	0	NAMPT_AR	NAMPT_AR	NA	Secreted Signaling	INDRA
Cx3cr1 high macs	PEP2	Nampt	Ar	0.003051211	0	NAMPT_AR	NAMPT_AR	NA	Secreted Signaling	INDRA
Dendritic cells	PEP2	Nampt	Ar	0.002505967	0	NAMPT_AR	NAMPT_AR	NA	Secreted Signaling	INDRA
ILCs	PEP2	Nampt	Ar	0.000706769	0	NAMPT_AR	NAMPT_AR	NA	Secreted Signaling	INDRA
Mast cells	PEP2	Nampt	Ar	0.001346762	0	NAMPT_AR	NAMPT_AR	NA	Secreted Signaling	INDRA
MHCII+ macs	PEP2	Nampt	Ar	0.001671946	0	NAMPT_AR	NAMPT_AR	NA	Secreted Signaling	INDRA
Neutrophils	PEP2	Nampt	Ar	0.005184486	0	NAMPT_AR	NAMPT_AR	NA	Secreted Signaling	INDRA
NK cells	PEP2	Nampt	Ar	0.000771595	0	NAMPT_AR	NAMPT_AR	NA	Secreted Signaling	INDRA
Tregs	PEP2	Nampt	Ar	0.000859091	0	NAMPT_AR	NAMPT_AR	NA	Secreted Signaling	INDRA
Ccr2- recruited macs	Tconv	Nampt	Ar	0.009309929	0	NAMPT_AR	NAMPT_AR	NA	Secreted Signaling	INDRA
Ccr2+ recruited macs	Tconv	Nampt	Ar	0.009022936	0	NAMPT_AR	NAMPT_AR	NA	Secreted Signaling	INDRA
Cd163+ macs	Tconv	Nampt	Ar	0.009956325	0	NAMPT_AR	NAMPT_AR	NA	Secreted Signaling	INDRA
Cx3cr1 high macs	Tconv	Nampt	Ar	0.008474022	0	NAMPT_AR	NAMPT_AR	NA	Secreted Signaling	INDRA
Dendritic cells	Tconv	Nampt	Ar	0.006966506	0	NAMPT_AR	NAMPT_AR	NA	Secreted Signaling	INDRA
ILCs	Tconv	Nampt	Ar	0.001971124	0	NAMPT_AR	NAMPT_AR	NA	Secreted Signaling	INDRA
Mast cells	Tconv	Nampt	Ar	0.003751714	0	NAMPT_AR	NAMPT_AR	NA	Secreted Signaling	INDRA
MHCII+ macs	Tconv	Nampt	Ar	0.004654883	0	NAMPT_AR	NAMPT_AR	NA	Secreted Signaling	INDRA
Neutrophils	Tconv	Nampt	Ar	0.01434414	0	NAMPT_AR	NAMPT_AR	NA	Secreted Signaling	INDRA
NK cells	Tconv	Nampt	Ar	0.002151667	0	NAMPT_AR	NAMPT_AR	NA	Secreted Signaling	INDRA
Tregs	Tconv	Nampt	Ar	0.002395283	0	NAMPT_AR	NAMPT_AR	NA	Secreted Signaling	INDRA
gd T cells	gd T cells	Comt	Ar	0.002337513	0	COMT_AR	COMT_AR	NA	Secreted Signaling	INDRA
ILCs	gd T cells	Comt	Ar	0.002016787	0	COMT_AR	COMT_AR	NA	Secreted Signaling	INDRA
Langerhans cells	gd T cells	Comt	Ar	0.001317925	0	COMT_AR	COMT_AR	NA	Secreted Signaling	INDRA
Mast cells	gd T cells	Comt	Ar	0.002003445	0	COMT_AR	COMT_AR	NA	Secreted Signaling	INDRA
NP	gd T cells	Comt	Ar	0.001673385	0	COMT_AR	COMT_AR	NA	Secreted Signaling	INDRA
p_cLTMR2	gd T cells	Comt	Ar	0.003652916	0	COMT_AR	COMT_AR	NA	Secreted Signaling	INDRA
PEP1	gd T cells	Comt	Ar	0.002060226	0	COMT_AR	COMT_AR	NA	Secreted Signaling	INDRA
PEP2	gd T cells	Comt	Ar	0.002118549	0	COMT_AR	COMT_AR	NA	Secreted Signaling	INDRA
Tconv	gd T cells	Comt	Ar	0.00064551	0	COMT_AR	COMT_AR	NA	Secreted Signaling	INDRA
Tregs	gd T cells	Comt	Ar	0.001489892	0	COMT_AR	COMT_AR	NA	Secreted Signaling	INDRA
gd T cells	ILCs	Comt	Ar	0.013242139	0	COMT_AR	COMT_AR	NA	Secreted Signaling	INDRA
ILCs	ILCs	Comt	Ar	0.011442369	0	COMT_AR	COMT_AR	NA	Secreted Signaling	INDRA
Langerhans cells	ILCs	Comt	Ar	0.007501883	0	COMT_AR	COMT_AR	NA	Secreted Signaling	INDRA
Mast cells	ILCs	Comt	Ar	0.011367383	0	COMT_AR	COMT_AR	NA	Secreted Signaling	INDRA
NP	ILCs	Comt	Ar	0.009509351	0	COMT_AR	COMT_AR	NA	Secreted Signaling	INDRA
p_cLTMR2	ILCs	Comt	Ar	0.020567468	0	COMT_AR	COMT_AR	NA	Secreted Signaling	INDRA
PEP1	ILCs	Comt	Ar	0.011686449	0	COMT_AR	COMT_AR	NA	Secreted Signaling	INDRA
PEP2	ILCs	Comt	Ar	0.012013997	0	COMT_AR	COMT_AR	NA	Secreted Signaling	INDRA
Tconv	ILCs	Comt	Ar	0.003686011	0	COMT_AR	COMT_AR	NA	Secreted Signaling	INDRA
Tregs	ILCs	Comt	Ar	0.00847391	0	COMT_AR	COMT_AR	NA	Secreted Signaling	INDRA
gd T cells	NF1	Comt	Ar	0.002611951	0	COMT_AR	COMT_AR	NA	Secreted Signaling	INDRA
ILCs	NF1	Comt	Ar	0.002253655	0	COMT_AR	COMT_AR	NA	Secreted Signaling	INDRA
Langerhans cells	NF1	Comt	Ar	0.001472834	0	COMT_AR	COMT_AR	NA	Secreted Signaling	INDRA
Mast cells	NF1	Comt	Ar	0.002238749	0	COMT_AR	COMT_AR	NA	Secreted Signaling	INDRA
NP	NF1	Comt	Ar	0.001869997	0	COMT_AR	COMT_AR	NA	Secreted Signaling	INDRA
p_cLTMR2	NF1	Comt	Ar	0.004081159	0	COMT_AR	COMT_AR	NA	Secreted Signaling	INDRA
PEP1	NF1	Comt	Ar	0.002302184	0	COMT_AR	COMT_AR	NA	Secreted Signaling	INDRA
PEP2	NF1	Comt	Ar	0.00236734	0	COMT_AR	COMT_AR	NA	Secreted Signaling	INDRA
Tconv	NF1	Comt	Ar	0.00072144	0	COMT_AR	COMT_AR	NA	Secreted Signaling	INDRA
Tregs	NF1	Comt	Ar	0.001664981	0	COMT_AR	COMT_AR	NA	Secreted Signaling	INDRA
gd T cells	NF2	Comt	Ar	0.001545723	0	COMT_AR	COMT_AR	NA	Secreted Signaling	INDRA
ILCs	NF2	Comt	Ar	0.001333491	0	COMT_AR	COMT_AR	NA	Secreted Signaling	INDRA
Langerhans cells	NF2	Comt	Ar	0.0008712	0	COMT_AR	COMT_AR	NA	Secreted Signaling	INDRA
Mast cells	NF2	Comt	Ar	0.001324664	0	COMT_AR	COMT_AR	NA	Secreted Signaling	INDRA
NP	NF2	Comt	Ar	0.001106307	0	COMT_AR	COMT_AR	NA	Secreted Signaling	INDRA
p_cLTMR2	NF2	Comt	Ar	0.002416636	0	COMT_AR	COMT_AR	NA	Secreted Signaling	INDRA
PEP1	NF2	Comt	Ar	0.001362234	0	COMT_AR	COMT_AR	NA	Secreted Signaling	INDRA
PEP2	NF2	Comt	Ar	0.001400825	0	COMT_AR	COMT_AR	NA	Secreted Signaling	INDRA
Tconv	NF2	Comt	Ar	0.00042661	0	COMT_AR	COMT_AR	NA	Secreted Signaling	INDRA
Tregs	NF2	Comt	Ar	0.000984935	0	COMT_AR	COMT_AR	NA	Secreted Signaling	INDRA
gd T cells	NF3	Comt	Ar	0.002689061	0	COMT_AR	COMT_AR	NA	Secreted Signaling	INDRA
ILCs	NF3	Comt	Ar	0.002320212	0	COMT_AR	COMT_AR	NA	Secreted Signaling	INDRA
Langerhans cells	NF3	Comt	Ar	0.001516366	0	COMT_AR	COMT_AR	NA	Secreted Signaling	INDRA
Mast cells	NF3	Comt	Ar	0.002304868	0	COMT_AR	COMT_AR	NA	Secreted Signaling	INDRA
NP	NF3	Comt	Ar	0.001925245	0	COMT_AR	COMT_AR	NA	Secreted Signaling	INDRA
p_cLTMR2	NF3	Comt	Ar	0.004201461	0	COMT_AR	COMT_AR	NA	Secreted Signaling	INDRA
PEP1	NF3	Comt	Ar	0.002370172	0	COMT_AR	COMT_AR	NA	Secreted Signaling	INDRA
PEP2	NF3	Comt	Ar	0.002437247	0	COMT_AR	COMT_AR	NA	Secreted Signaling	INDRA
Tconv	NF3	Comt	Ar	0.00074278	0	COMT_AR	COMT_AR	NA	Secreted Signaling	INDRA
Tregs	NF3	Comt	Ar	0.001714183	0	COMT_AR	COMT_AR	NA	Secreted Signaling	INDRA
gd T cells	NK cells	Comt	Ar	0.001958234	0	COMT_AR	COMT_AR	NA	Secreted Signaling	INDRA
ILCs	NK cells	Comt	Ar	0.00168946	0	COMT_AR	COMT_AR	NA	Secreted Signaling	INDRA
Langerhans cells	NK cells	Comt	Ar	0.001103899	0	COMT_AR	COMT_AR	NA	Secreted Signaling	INDRA
Mast cells	NK cells	Comt	Ar	0.00167828	0	COMT_AR	COMT_AR	NA	Secreted Signaling	INDRA
NP	NK cells	Comt	Ar	0.001401715	0	COMT_AR	COMT_AR	NA	Secreted Signaling	INDRA
p_cLTMR2	NK cells	Comt	Ar	0.003060859	0	COMT_AR	COMT_AR	NA	Secreted Signaling	INDRA
PEP1	NK cells	Comt	Ar	0.001725862	0	COMT_AR	COMT_AR	NA	Secreted Signaling	INDRA
PEP2	NK cells	Comt	Ar	0.001774735	0	COMT_AR	COMT_AR	NA	Secreted Signaling	INDRA
Tconv	NK cells	Comt	Ar	0.000540622	0	COMT_AR	COMT_AR	NA	Secreted Signaling	INDRA
Tregs	NK cells	Comt	Ar	0.001247974	0	COMT_AR	COMT_AR	NA	Secreted Signaling	INDRA
gd T cells	PEP1	Comt	Ar	0.002546527	0	COMT_AR	COMT_AR	NA	Secreted Signaling	INDRA
ILCs	PEP1	Comt	Ar	0.002197185	0	COMT_AR	COMT_AR	NA	Secreted Signaling	INDRA
Langerhans cells	PEP1	Comt	Ar	0.001435901	0	COMT_AR	COMT_AR	NA	Secreted Signaling	INDRA
Mast cells	PEP1	Comt	Ar	0.002182653	0	COMT_AR	COMT_AR	NA	Secreted Signaling	INDRA
NP	PEP1	Comt	Ar	0.001823123	0	COMT_AR	COMT_AR	NA	Secreted Signaling	INDRA
p_cLTMR2	PEP1	Comt	Ar	0.003979081	0	COMT_AR	COMT_AR	NA	Secreted Signaling	INDRA
PEP1	PEP1	Comt	Ar	0.002244502	0	COMT_AR	COMT_AR	NA	Secreted Signaling	INDRA
PEP2	PEP1	Comt	Ar	0.002308029	0	COMT_AR	COMT_AR	NA	Secreted Signaling	INDRA
Tconv	PEP1	Comt	Ar	0.000703336	0	COMT_AR	COMT_AR	NA	Secreted Signaling	INDRA
Tregs	PEP1	Comt	Ar	0.001623238	0	COMT_AR	COMT_AR	NA	Secreted Signaling	INDRA
gd T cells	PEP2	Comt	Ar	0.001076064	0	COMT_AR	COMT_AR	NA	Secreted Signaling	INDRA
ILCs	PEP2	Comt	Ar	0.000928258	0	COMT_AR	COMT_AR	NA	Secreted Signaling	INDRA
Langerhans cells	PEP2	Comt	Ar	0.000606367	0	COMT_AR	COMT_AR	NA	Secreted Signaling	INDRA
Mast cells	PEP2	Comt	Ar	0.000922111	0	COMT_AR	COMT_AR	NA	Secreted Signaling	INDRA
NP	PEP2	Comt	Ar	0.000770059	0	COMT_AR	COMT_AR	NA	Secreted Signaling	INDRA
p_cLTMR2	PEP2	Comt	Ar	0.001682803	0	COMT_AR	COMT_AR	NA	Secreted Signaling	INDRA
PEP1	PEP2	Comt	Ar	0.000948275	0	COMT_AR	COMT_AR	NA	Secreted Signaling	INDRA
PEP2	PEP2	Comt	Ar	0.00097515	0	COMT_AR	COMT_AR	NA	Secreted Signaling	INDRA
Tconv	PEP2	Comt	Ar	0.000296886	0	COMT_AR	COMT_AR	NA	Secreted Signaling	INDRA
Tregs	PEP2	Comt	Ar	0.000685552	0	COMT_AR	COMT_AR	NA	Secreted Signaling	INDRA
gd T cells	Tconv	Comt	Ar	0.002999076	0	COMT_AR	COMT_AR	NA	Secreted Signaling	INDRA
ILCs	Tconv	Comt	Ar	0.002587814	0	COMT_AR	COMT_AR	NA	Secreted Signaling	INDRA
Langerhans cells	Tconv	Comt	Ar	0.001691414	0	COMT_AR	COMT_AR	NA	Secreted Signaling	INDRA
Mast cells	Tconv	Comt	Ar	0.002570704	0	COMT_AR	COMT_AR	NA	Secreted Signaling	INDRA
NP	Tconv	Comt	Ar	0.002147392	0	COMT_AR	COMT_AR	NA	Secreted Signaling	INDRA
p_cLTMR2	Tconv	Comt	Ar	0.004685018	0	COMT_AR	COMT_AR	NA	Secreted Signaling	INDRA
PEP1	Tconv	Comt	Ar	0.00264352	0	COMT_AR	COMT_AR	NA	Secreted Signaling	INDRA
PEP2	Tconv	Comt	Ar	0.00271831	0	COMT_AR	COMT_AR	NA	Secreted Signaling	INDRA
Tconv	Tconv	Comt	Ar	0.0008286	0	COMT_AR	COMT_AR	NA	Secreted Signaling	INDRA
Tregs	Tconv	Comt	Ar	0.001912022	0	COMT_AR	COMT_AR	NA	Secreted Signaling	INDRA
Langerhans cells	gd T cells	Hsd17b4	Ar	0.001321987	0	HSD17B4_AR	HSD17B4_AR	NA	Secreted Signaling	INDRA
Langerhans cells	ILCs	Hsd17b4	Ar	0.007524864	0	HSD17B4_AR	HSD17B4_AR	NA	Secreted Signaling	INDRA
Langerhans cells	NF1	Hsd17b4	Ar	0.001477373	0	HSD17B4_AR	HSD17B4_AR	NA	Secreted Signaling	INDRA
Langerhans cells	NF2	Hsd17b4	Ar	0.000873887	0	HSD17B4_AR	HSD17B4_AR	NA	Secreted Signaling	INDRA
Langerhans cells	NF3	Hsd17b4	Ar	0.001521039	0	HSD17B4_AR	HSD17B4_AR	NA	Secreted Signaling	INDRA
Langerhans cells	NK cells	Hsd17b4	Ar	0.001107302	0	HSD17B4_AR	HSD17B4_AR	NA	Secreted Signaling	INDRA
Langerhans cells	PEP1	Hsd17b4	Ar	0.001440327	0	HSD17B4_AR	HSD17B4_AR	NA	Secreted Signaling	INDRA
Langerhans cells	PEP2	Hsd17b4	Ar	0.000608237	0	HSD17B4_AR	HSD17B4_AR	NA	Secreted Signaling	INDRA
Langerhans cells	Tconv	Hsd17b4	Ar	0.001696625	0	HSD17B4_AR	HSD17B4_AR	NA	Secreted Signaling	INDRA
Ccr2- recruited macs	Langerhans cells	Hsd17b12	Insr	0.003413884	0	HSD17B12_INSR	HSD17B12_INSR	NA	Secreted Signaling	INDRA
Ccr2+ recruited macs	Langerhans cells	Hsd17b12	Insr	0.002835834	0	HSD17B12_INSR	HSD17B12_INSR	NA	Secreted Signaling	INDRA
Cd163+ macs	Langerhans cells	Hsd17b12	Insr	0.003908992	0	HSD17B12_INSR	HSD17B12_INSR	NA	Secreted Signaling	INDRA
Cx3cr1 high macs	Langerhans cells	Hsd17b12	Insr	0.003304772	0	HSD17B12_INSR	HSD17B12_INSR	NA	Secreted Signaling	INDRA
Dendritic cells	Langerhans cells	Hsd17b12	Insr	0.002824018	0	HSD17B12_INSR	HSD17B12_INSR	NA	Secreted Signaling	INDRA
gd T cells	Langerhans cells	Hsd17b12	Insr	0.003019121	0	HSD17B12_INSR	HSD17B12_INSR	NA	Secreted Signaling	INDRA
ILCs	Langerhans cells	Hsd17b12	Insr	0.003123065	0	HSD17B12_INSR	HSD17B12_INSR	NA	Secreted Signaling	INDRA
Langerhans cells	Langerhans cells	Hsd17b12	Insr	0.003012194	0	HSD17B12_INSR	HSD17B12_INSR	NA	Secreted Signaling	INDRA
Mast cells	Langerhans cells	Hsd17b12	Insr	0.00112293	0.01	HSD17B12_INSR	HSD17B12_INSR	NA	Secreted Signaling	INDRA
MHCII+ macs	Langerhans cells	Hsd17b12	Insr	0.00163219	0	HSD17B12_INSR	HSD17B12_INSR	NA	Secreted Signaling	INDRA
NK cells	Langerhans cells	Hsd17b12	Insr	0.000940576	0.01	HSD17B12_INSR	HSD17B12_INSR	NA	Secreted Signaling	INDRA
PEP1	Langerhans cells	Hsd17b12	Insr	0.000592639	0.03	HSD17B12_INSR	HSD17B12_INSR	NA	Secreted Signaling	INDRA
Tconv	Langerhans cells	Hsd17b12	Insr	0.00248051	0	HSD17B12_INSR	HSD17B12_INSR	NA	Secreted Signaling	INDRA
Tregs	Langerhans cells	Hsd17b12	Insr	0.000997131	0.02	HSD17B12_INSR	HSD17B12_INSR	NA	Secreted Signaling	INDRA
Ccr2- recruited macs	Tconv	Hsd17b12	Insr	0.0034483	0	HSD17B12_INSR	HSD17B12_INSR	NA	Secreted Signaling	INDRA
Ccr2+ recruited macs	Tconv	Hsd17b12	Insr	0.002864439	0	HSD17B12_INSR	HSD17B12_INSR	NA	Secreted Signaling	INDRA
Cd163+ macs	Tconv	Hsd17b12	Insr	0.003948379	0	HSD17B12_INSR	HSD17B12_INSR	NA	Secreted Signaling	INDRA
Cx3cr1 high macs	Tconv	Hsd17b12	Insr	0.003338092	0	HSD17B12_INSR	HSD17B12_INSR	NA	Secreted Signaling	INDRA
Dendritic cells	Tconv	Hsd17b12	Insr	0.002852504	0	HSD17B12_INSR	HSD17B12_INSR	NA	Secreted Signaling	INDRA
gd T cells	Tconv	Hsd17b12	Insr	0.00304957	0	HSD17B12_INSR	HSD17B12_INSR	NA	Secreted Signaling	INDRA
ILCs	Tconv	Hsd17b12	Insr	0.003154558	0	HSD17B12_INSR	HSD17B12_INSR	NA	Secreted Signaling	INDRA
Langerhans cells	Tconv	Hsd17b12	Insr	0.003042573	0	HSD17B12_INSR	HSD17B12_INSR	NA	Secreted Signaling	INDRA
Mast cells	Tconv	Hsd17b12	Insr	0.001134277	0	HSD17B12_INSR	HSD17B12_INSR	NA	Secreted Signaling	INDRA
MHCII+ macs	Tconv	Hsd17b12	Insr	0.001648674	0	HSD17B12_INSR	HSD17B12_INSR	NA	Secreted Signaling	INDRA
NK cells	Tconv	Hsd17b12	Insr	0.000950082	0	HSD17B12_INSR	HSD17B12_INSR	NA	Secreted Signaling	INDRA
PEP1	Tconv	Hsd17b12	Insr	0.00059863	0	HSD17B12_INSR	HSD17B12_INSR	NA	Secreted Signaling	INDRA
Tconv	Tconv	Hsd17b12	Insr	0.00250554	0	HSD17B12_INSR	HSD17B12_INSR	NA	Secreted Signaling	INDRA
Tregs	Tconv	Hsd17b12	Insr	0.001007207	0	HSD17B12_INSR	HSD17B12_INSR	NA	Secreted Signaling	INDRA
Ccr2- recruited macs	Tregs	Hsd17b12	Insr	0.004950399	0	HSD17B12_INSR	HSD17B12_INSR	NA	Secreted Signaling	INDRA
Ccr2+ recruited macs	Tregs	Hsd17b12	Insr	0.004113254	0	HSD17B12_INSR	HSD17B12_INSR	NA	Secreted Signaling	INDRA
Cd163+ macs	Tregs	Hsd17b12	Insr	0.005667077	0	HSD17B12_INSR	HSD17B12_INSR	NA	Secreted Signaling	INDRA
Cx3cr1 high macs	Tregs	Hsd17b12	Insr	0.004792414	0	HSD17B12_INSR	HSD17B12_INSR	NA	Secreted Signaling	INDRA
Dendritic cells	Tregs	Hsd17b12	Insr	0.004096137	0	HSD17B12_INSR	HSD17B12_INSR	NA	Secreted Signaling	INDRA
gd T cells	Tregs	Hsd17b12	Insr	0.004378742	0	HSD17B12_INSR	HSD17B12_INSR	NA	Secreted Signaling	INDRA
ILCs	Tregs	Hsd17b12	Insr	0.004529283	0	HSD17B12_INSR	HSD17B12_INSR	NA	Secreted Signaling	INDRA
Langerhans cells	Tregs	Hsd17b12	Insr	0.00436871	0	HSD17B12_INSR	HSD17B12_INSR	NA	Secreted Signaling	INDRA
Mast cells	Tregs	Hsd17b12	Insr	0.001630023	0	HSD17B12_INSR	HSD17B12_INSR	NA	Secreted Signaling	INDRA
MHCII+ macs	Tregs	Hsd17b12	Insr	0.002368709	0	HSD17B12_INSR	HSD17B12_INSR	NA	Secreted Signaling	INDRA
NK cells	Tregs	Hsd17b12	Insr	0.001365434	0	HSD17B12_INSR	HSD17B12_INSR	NA	Secreted Signaling	INDRA
PEP1	Tregs	Hsd17b12	Insr	0.000860469	0	HSD17B12_INSR	HSD17B12_INSR	NA	Secreted Signaling	INDRA
Tconv	Tregs	Hsd17b12	Insr	0.00359845	0	HSD17B12_INSR	HSD17B12_INSR	NA	Secreted Signaling	INDRA
Tregs	Tregs	Hsd17b12	Insr	0.001447497	0	HSD17B12_INSR	HSD17B12_INSR	NA	Secreted Signaling	INDRA
Ccr2- recruited macs	Langerhans cells	Nampt	Insr	0.003101309	0	NAMPT_INSR	NAMPT_INSR	NA	Secreted Signaling	INDRA
Ccr2+ recruited macs	Langerhans cells	Nampt	Insr	0.003005126	0	NAMPT_INSR	NAMPT_INSR	NA	Secreted Signaling	INDRA
Cd163+ macs	Langerhans cells	Nampt	Insr	0.003318079	0	NAMPT_INSR	NAMPT_INSR	NA	Secreted Signaling	INDRA
Cx3cr1 high macs	Langerhans cells	Nampt	Insr	0.002821265	0	NAMPT_INSR	NAMPT_INSR	NA	Secreted Signaling	INDRA
Dendritic cells	Langerhans cells	Nampt	Insr	0.002317016	0	NAMPT_INSR	NAMPT_INSR	NA	Secreted Signaling	INDRA
ILCs	Langerhans cells	Nampt	Insr	0.00065339	0.03	NAMPT_INSR	NAMPT_INSR	NA	Secreted Signaling	INDRA
Mast cells	Langerhans cells	Nampt	Insr	0.001245106	0	NAMPT_INSR	NAMPT_INSR	NA	Secreted Signaling	INDRA
MHCII+ macs	Langerhans cells	Nampt	Insr	0.001545784	0	NAMPT_INSR	NAMPT_INSR	NA	Secreted Signaling	INDRA
Neutrophils	Langerhans cells	Nampt	Insr	0.004794545	0	NAMPT_INSR	NAMPT_INSR	NA	Secreted Signaling	INDRA
NK cells	Langerhans cells	Nampt	Insr	0.000713323	0.03	NAMPT_INSR	NAMPT_INSR	NA	Secreted Signaling	INDRA
Tregs	Langerhans cells	Nampt	Insr	0.000794216	0.03	NAMPT_INSR	NAMPT_INSR	NA	Secreted Signaling	INDRA
Ccr2- recruited macs	Tconv	Nampt	Insr	0.003132584	0	NAMPT_INSR	NAMPT_INSR	NA	Secreted Signaling	INDRA
Ccr2+ recruited macs	Tconv	Nampt	Insr	0.003035433	0	NAMPT_INSR	NAMPT_INSR	NA	Secreted Signaling	INDRA
Cd163+ macs	Tconv	Nampt	Insr	0.003351532	0	NAMPT_INSR	NAMPT_INSR	NA	Secreted Signaling	INDRA
Cx3cr1 high macs	Tconv	Nampt	Insr	0.002849724	0	NAMPT_INSR	NAMPT_INSR	NA	Secreted Signaling	INDRA
Dendritic cells	Tconv	Nampt	Insr	0.002340401	0	NAMPT_INSR	NAMPT_INSR	NA	Secreted Signaling	INDRA
ILCs	Tconv	Nampt	Insr	0.000659995	0	NAMPT_INSR	NAMPT_INSR	NA	Secreted Signaling	INDRA
Mast cells	Tconv	Nampt	Insr	0.001257686	0	NAMPT_INSR	NAMPT_INSR	NA	Secreted Signaling	INDRA
MHCII+ macs	Tconv	Nampt	Insr	0.001561396	0	NAMPT_INSR	NAMPT_INSR	NA	Secreted Signaling	INDRA
Neutrophils	Tconv	Nampt	Insr	0.004842812	0	NAMPT_INSR	NAMPT_INSR	NA	Secreted Signaling	INDRA
NK cells	Tconv	Nampt	Insr	0.000720534	0	NAMPT_INSR	NAMPT_INSR	NA	Secreted Signaling	INDRA
Tregs	Tconv	Nampt	Insr	0.000802244	0	NAMPT_INSR	NAMPT_INSR	NA	Secreted Signaling	INDRA
Ccr2- recruited macs	Tregs	Nampt	Insr	0.004497775	0	NAMPT_INSR	NAMPT_INSR	NA	Secreted Signaling	INDRA
Ccr2+ recruited macs	Tregs	Nampt	Insr	0.004358472	0	NAMPT_INSR	NAMPT_INSR	NA	Secreted Signaling	INDRA
Cd163+ macs	Tregs	Nampt	Insr	0.004811682	0	NAMPT_INSR	NAMPT_INSR	NA	Secreted Signaling	INDRA
Cx3cr1 high macs	Tregs	Nampt	Insr	0.004092151	0	NAMPT_INSR	NAMPT_INSR	NA	Secreted Signaling	INDRA
Dendritic cells	Tregs	Nampt	Insr	0.00336152	0	NAMPT_INSR	NAMPT_INSR	NA	Secreted Signaling	INDRA
ILCs	Tregs	Nampt	Insr	0.000948649	0	NAMPT_INSR	NAMPT_INSR	NA	Secreted Signaling	INDRA
Mast cells	Tregs	Nampt	Insr	0.001807272	0	NAMPT_INSR	NAMPT_INSR	NA	Secreted Signaling	INDRA
MHCII+ macs	Tregs	Nampt	Insr	0.0022434	0	NAMPT_INSR	NAMPT_INSR	NA	Secreted Signaling	INDRA
Neutrophils	Tregs	Nampt	Insr	0.006948133	0	NAMPT_INSR	NAMPT_INSR	NA	Secreted Signaling	INDRA
NK cells	Tregs	Nampt	Insr	0.001035637	0	NAMPT_INSR	NAMPT_INSR	NA	Secreted Signaling	INDRA
Tregs	Tregs	Nampt	Insr	0.00115304	0	NAMPT_INSR	NAMPT_INSR	NA	Secreted Signaling	INDRA
gd T cells	Langerhans cells	Comt	Insr	0.000994821	0	COMT_INSR	COMT_INSR	NA	Secreted Signaling	INDRA
ILCs	Langerhans cells	Comt	Insr	0.000858165	0	COMT_INSR	COMT_INSR	NA	Secreted Signaling	INDRA
Langerhans cells	Langerhans cells	Comt	Insr	0.000560566	0.02	COMT_INSR	COMT_INSR	NA	Secreted Signaling	INDRA
Mast cells	Langerhans cells	Comt	Insr	0.000852482	0	COMT_INSR	COMT_INSR	NA	Secreted Signaling	INDRA
NP	Langerhans cells	Comt	Insr	0.000711903	0	COMT_INSR	COMT_INSR	NA	Secreted Signaling	INDRA
p_cLTMR2	Langerhans cells	Comt	Insr	0.001555822	0	COMT_INSR	COMT_INSR	NA	Secreted Signaling	INDRA
PEP1	Langerhans cells	Comt	Insr	0.000876671	0	COMT_INSR	COMT_INSR	NA	Secreted Signaling	INDRA
PEP2	Langerhans cells	Comt	Insr	0.000901519	0	COMT_INSR	COMT_INSR	NA	Secreted Signaling	INDRA
Tconv	Langerhans cells	Comt	Insr	0.000274455	0	COMT_INSR	COMT_INSR	NA	Secreted Signaling	INDRA
Tregs	Langerhans cells	Comt	Insr	0.000633774	0	COMT_INSR	COMT_INSR	NA	Secreted Signaling	INDRA
gd T cells	Tconv	Comt	Insr	0.001004875	0	COMT_INSR	COMT_INSR	NA	Secreted Signaling	INDRA
ILCs	Tconv	Comt	Insr	0.000866839	0	COMT_INSR	COMT_INSR	NA	Secreted Signaling	INDRA
Langerhans cells	Tconv	Comt	Insr	0.000566234	0	COMT_INSR	COMT_INSR	NA	Secreted Signaling	INDRA
Mast cells	Tconv	Comt	Insr	0.000861098	0	COMT_INSR	COMT_INSR	NA	Secreted Signaling	INDRA
NP	Tconv	Comt	Insr	0.0007191	0	COMT_INSR	COMT_INSR	NA	Secreted Signaling	INDRA
p_cLTMR2	Tconv	Comt	Insr	0.001571536	0	COMT_INSR	COMT_INSR	NA	Secreted Signaling	INDRA
PEP1	Tconv	Comt	Insr	0.000885532	0	COMT_INSR	COMT_INSR	NA	Secreted Signaling	INDRA
PEP2	Tconv	Comt	Insr	0.00091063	0	COMT_INSR	COMT_INSR	NA	Secreted Signaling	INDRA
Tconv	Tconv	Comt	Insr	0.000277231	0	COMT_INSR	COMT_INSR	NA	Secreted Signaling	INDRA
Tregs	Tconv	Comt	Insr	0.000640181	0	COMT_INSR	COMT_INSR	NA	Secreted Signaling	INDRA
gd T cells	Tregs	Comt	Insr	0.001444147	0	COMT_INSR	COMT_INSR	NA	Secreted Signaling	INDRA
ILCs	Tregs	Comt	Insr	0.001245845	0	COMT_INSR	COMT_INSR	NA	Secreted Signaling	INDRA
Langerhans cells	Tregs	Comt	Insr	0.000813914	0	COMT_INSR	COMT_INSR	NA	Secreted Signaling	INDRA
Mast cells	Tregs	Comt	Insr	0.001237597	0	COMT_INSR	COMT_INSR	NA	Secreted Signaling	INDRA
NP	Tregs	Comt	Insr	0.001033577	0	COMT_INSR	COMT_INSR	NA	Secreted Signaling	INDRA
p_cLTMR2	Tregs	Comt	Insr	0.002257958	0	COMT_INSR	COMT_INSR	NA	Secreted Signaling	INDRA
PEP1	Tregs	Comt	Insr	0.0012727	0	COMT_INSR	COMT_INSR	NA	Secreted Signaling	INDRA
PEP2	Tregs	Comt	Insr	0.001308758	0	COMT_INSR	COMT_INSR	NA	Secreted Signaling	INDRA
Tconv	Tregs	Comt	Insr	0.000398546	0	COMT_INSR	COMT_INSR	NA	Secreted Signaling	INDRA
Tregs	Tregs	Comt	Insr	0.000920177	0	COMT_INSR	COMT_INSR	NA	Secreted Signaling	INDRA
Langerhans cells	Langerhans cells	Hsd17b4	Insr	0.000562295	0	HSD17B4_INSR	HSD17B4_INSR	NA	Secreted Signaling	INDRA
Langerhans cells	Tconv	Hsd17b4	Insr	0.00056798	0	HSD17B4_INSR	HSD17B4_INSR	NA	Secreted Signaling	INDRA
Langerhans cells	Tregs	Hsd17b4	Insr	0.000816424	0	HSD17B4_INSR	HSD17B4_INSR	NA	Secreted Signaling	INDRA
Neutrophils	gd T cells	Dhrs9	Ar	0.009909057	0	DHRS9_AR	DHRS9_AR	NA	Secreted Signaling	INDRA
Neutrophils	ILCs	Dhrs9	Ar	0.054215874	0	DHRS9_AR	DHRS9_AR	NA	Secreted Signaling	INDRA
Neutrophils	NF1	Dhrs9	Ar	0.011062583	0	DHRS9_AR	DHRS9_AR	NA	Secreted Signaling	INDRA
Neutrophils	NF2	Dhrs9	Ar	0.006569431	0	DHRS9_AR	DHRS9_AR	NA	Secreted Signaling	INDRA
Neutrophils	NF3	Dhrs9	Ar	0.011386326	0	DHRS9_AR	DHRS9_AR	NA	Secreted Signaling	INDRA
Neutrophils	NK cells	Dhrs9	Ar	0.008311474	0	DHRS9_AR	DHRS9_AR	NA	Secreted Signaling	INDRA
Neutrophils	PEP1	Dhrs9	Ar	0.010787776	0	DHRS9_AR	DHRS9_AR	NA	Secreted Signaling	INDRA
Neutrophils	PEP2	Dhrs9	Ar	0.004580353	0	DHRS9_AR	DHRS9_AR	NA	Secreted Signaling	INDRA
Neutrophils	Tconv	Dhrs9	Ar	0.012686271	0	DHRS9_AR	DHRS9_AR	NA	Secreted Signaling	INDRA
Ccr2- recruited macs	Basophils	Plcg2	Itpr1	0.000886623	0	PLCG2_ITPR1	PLCG2_ITPR1	NA	Secreted Signaling	INDRA
Ccr2+ recruited macs	Basophils	Plcg2	Itpr1	0.001164998	0	PLCG2_ITPR1	PLCG2_ITPR1	NA	Secreted Signaling	INDRA
Cd163+ macs	Basophils	Plcg2	Itpr1	0.000828721	0	PLCG2_ITPR1	PLCG2_ITPR1	NA	Secreted Signaling	INDRA
Cx3cr1 high macs	Basophils	Plcg2	Itpr1	0.002781957	0	PLCG2_ITPR1	PLCG2_ITPR1	NA	Secreted Signaling	INDRA
Dendritic cells	Basophils	Plcg2	Itpr1	0.000805905	0	PLCG2_ITPR1	PLCG2_ITPR1	NA	Secreted Signaling	INDRA
Langerhans cells	Basophils	Plcg2	Itpr1	0.002828844	0	PLCG2_ITPR1	PLCG2_ITPR1	NA	Secreted Signaling	INDRA
NK cells	Basophils	Plcg2	Itpr1	0.000841622	0	PLCG2_ITPR1	PLCG2_ITPR1	NA	Secreted Signaling	INDRA
Ccr2- recruited macs	Ccr2+ recruited macs	Plcg2	Itpr1	0.001240881	0	PLCG2_ITPR1	PLCG2_ITPR1	NA	Secreted Signaling	INDRA
Ccr2+ recruited macs	Ccr2+ recruited macs	Plcg2	Itpr1	0.001630303	0	PLCG2_ITPR1	PLCG2_ITPR1	NA	Secreted Signaling	INDRA
Cd163+ macs	Ccr2+ recruited macs	Plcg2	Itpr1	0.001159872	0	PLCG2_ITPR1	PLCG2_ITPR1	NA	Secreted Signaling	INDRA
Cx3cr1 high macs	Ccr2+ recruited macs	Plcg2	Itpr1	0.003890567	0	PLCG2_ITPR1	PLCG2_ITPR1	NA	Secreted Signaling	INDRA
Dendritic cells	Ccr2+ recruited macs	Plcg2	Itpr1	0.001127949	0	PLCG2_ITPR1	PLCG2_ITPR1	NA	Secreted Signaling	INDRA
Langerhans cells	Ccr2+ recruited macs	Plcg2	Itpr1	0.003956063	0	PLCG2_ITPR1	PLCG2_ITPR1	NA	Secreted Signaling	INDRA
NK cells	Ccr2+ recruited macs	Plcg2	Itpr1	0.001177922	0	PLCG2_ITPR1	PLCG2_ITPR1	NA	Secreted Signaling	INDRA
Ccr2- recruited macs	Cx3cr1 high macs	Plcg2	Itpr1	0.001166041	0	PLCG2_ITPR1	PLCG2_ITPR1	NA	Secreted Signaling	INDRA
Ccr2+ recruited macs	Cx3cr1 high macs	Plcg2	Itpr1	0.001532012	0	PLCG2_ITPR1	PLCG2_ITPR1	NA	Secreted Signaling	INDRA
Cd163+ macs	Cx3cr1 high macs	Plcg2	Itpr1	0.001089912	0	PLCG2_ITPR1	PLCG2_ITPR1	NA	Secreted Signaling	INDRA
Cx3cr1 high macs	Cx3cr1 high macs	Plcg2	Itpr1	0.003656504	0	PLCG2_ITPR1	PLCG2_ITPR1	NA	Secreted Signaling	INDRA
Dendritic cells	Cx3cr1 high macs	Plcg2	Itpr1	0.001059913	0	PLCG2_ITPR1	PLCG2_ITPR1	NA	Secreted Signaling	INDRA
Langerhans cells	Cx3cr1 high macs	Plcg2	Itpr1	0.003718075	0	PLCG2_ITPR1	PLCG2_ITPR1	NA	Secreted Signaling	INDRA
NK cells	Cx3cr1 high macs	Plcg2	Itpr1	0.001106875	0	PLCG2_ITPR1	PLCG2_ITPR1	NA	Secreted Signaling	INDRA
Ccr2- recruited macs	Dendritic cells	Plcg2	Itpr1	0.000804027	0	PLCG2_ITPR1	PLCG2_ITPR1	NA	Secreted Signaling	INDRA
Ccr2+ recruited macs	Dendritic cells	Plcg2	Itpr1	0.001056498	0	PLCG2_ITPR1	PLCG2_ITPR1	NA	Secreted Signaling	INDRA
Cd163+ macs	Dendritic cells	Plcg2	Itpr1	0.000751516	0	PLCG2_ITPR1	PLCG2_ITPR1	NA	Secreted Signaling	INDRA
Cx3cr1 high macs	Dendritic cells	Plcg2	Itpr1	0.002523244	0	PLCG2_ITPR1	PLCG2_ITPR1	NA	Secreted Signaling	INDRA
Dendritic cells	Dendritic cells	Plcg2	Itpr1	0.000730824	0	PLCG2_ITPR1	PLCG2_ITPR1	NA	Secreted Signaling	INDRA
Langerhans cells	Dendritic cells	Plcg2	Itpr1	0.002565781	0	PLCG2_ITPR1	PLCG2_ITPR1	NA	Secreted Signaling	INDRA
NK cells	Dendritic cells	Plcg2	Itpr1	0.000763216	0	PLCG2_ITPR1	PLCG2_ITPR1	NA	Secreted Signaling	INDRA
Ccr2- recruited macs	gd T cells	Plcg2	Itpr1	0.001528826	0	PLCG2_ITPR1	PLCG2_ITPR1	NA	Secreted Signaling	INDRA
Ccr2+ recruited macs	gd T cells	Plcg2	Itpr1	0.00200843	0	PLCG2_ITPR1	PLCG2_ITPR1	NA	Secreted Signaling	INDRA
Cd163+ macs	gd T cells	Plcg2	Itpr1	0.001429045	0	PLCG2_ITPR1	PLCG2_ITPR1	NA	Secreted Signaling	INDRA
Cx3cr1 high macs	gd T cells	Plcg2	Itpr1	0.004790417	0	PLCG2_ITPR1	PLCG2_ITPR1	NA	Secreted Signaling	INDRA
Dendritic cells	gd T cells	Plcg2	Itpr1	0.001389724	0	PLCG2_ITPR1	PLCG2_ITPR1	NA	Secreted Signaling	INDRA
Langerhans cells	gd T cells	Plcg2	Itpr1	0.004870989	0	PLCG2_ITPR1	PLCG2_ITPR1	NA	Secreted Signaling	INDRA
NK cells	gd T cells	Plcg2	Itpr1	0.001451278	0	PLCG2_ITPR1	PLCG2_ITPR1	NA	Secreted Signaling	INDRA
Ccr2- recruited macs	ILCs	Plcg2	Itpr1	0.001024355	0	PLCG2_ITPR1	PLCG2_ITPR1	NA	Secreted Signaling	INDRA
Ccr2+ recruited macs	ILCs	Plcg2	Itpr1	0.001345916	0	PLCG2_ITPR1	PLCG2_ITPR1	NA	Secreted Signaling	INDRA
Cd163+ macs	ILCs	Plcg2	Itpr1	0.000957467	0	PLCG2_ITPR1	PLCG2_ITPR1	NA	Secreted Signaling	INDRA
Cx3cr1 high macs	ILCs	Plcg2	Itpr1	0.003213173	0	PLCG2_ITPR1	PLCG2_ITPR1	NA	Secreted Signaling	INDRA
Dendritic cells	ILCs	Plcg2	Itpr1	0.00093111	0	PLCG2_ITPR1	PLCG2_ITPR1	NA	Secreted Signaling	INDRA
Langerhans cells	ILCs	Plcg2	Itpr1	0.003267303	0	PLCG2_ITPR1	PLCG2_ITPR1	NA	Secreted Signaling	INDRA
NK cells	ILCs	Plcg2	Itpr1	0.000972371	0	PLCG2_ITPR1	PLCG2_ITPR1	NA	Secreted Signaling	INDRA
Ccr2- recruited macs	NK cells	Plcg2	Itpr1	0.003579272	0	PLCG2_ITPR1	PLCG2_ITPR1	NA	Secreted Signaling	INDRA
Ccr2+ recruited macs	NK cells	Plcg2	Itpr1	0.004699089	0	PLCG2_ITPR1	PLCG2_ITPR1	NA	Secreted Signaling	INDRA
Cd163+ macs	NK cells	Plcg2	Itpr1	0.003346114	0	PLCG2_ITPR1	PLCG2_ITPR1	NA	Secreted Signaling	INDRA
Cx3cr1 high macs	NK cells	Plcg2	Itpr1	0.011166355	0	PLCG2_ITPR1	PLCG2_ITPR1	NA	Secreted Signaling	INDRA
Dendritic cells	NK cells	Plcg2	Itpr1	0.003254216	0	PLCG2_ITPR1	PLCG2_ITPR1	NA	Secreted Signaling	INDRA
Langerhans cells	NK cells	Plcg2	Itpr1	0.011352942	0	PLCG2_ITPR1	PLCG2_ITPR1	NA	Secreted Signaling	INDRA
NK cells	NK cells	Plcg2	Itpr1	0.003398072	0	PLCG2_ITPR1	PLCG2_ITPR1	NA	Secreted Signaling	INDRA
Ccr2- recruited macs	Tconv	Plcg2	Itpr1	0.005954343	0	PLCG2_ITPR1	PLCG2_ITPR1	NA	Secreted Signaling	INDRA
Ccr2+ recruited macs	Tconv	Plcg2	Itpr1	0.007811405	0	PLCG2_ITPR1	PLCG2_ITPR1	NA	Secreted Signaling	INDRA
Cd163+ macs	Tconv	Plcg2	Itpr1	0.005567334	0	PLCG2_ITPR1	PLCG2_ITPR1	NA	Secreted Signaling	INDRA
Cx3cr1 high macs	Tconv	Plcg2	Itpr1	0.018482547	0	PLCG2_ITPR1	PLCG2_ITPR1	NA	Secreted Signaling	INDRA
Dendritic cells	Tconv	Plcg2	Itpr1	0.005414764	0	PLCG2_ITPR1	PLCG2_ITPR1	NA	Secreted Signaling	INDRA
Langerhans cells	Tconv	Plcg2	Itpr1	0.018789063	0	PLCG2_ITPR1	PLCG2_ITPR1	NA	Secreted Signaling	INDRA
NK cells	Tconv	Plcg2	Itpr1	0.005653588	0	PLCG2_ITPR1	PLCG2_ITPR1	NA	Secreted Signaling	INDRA
Ccr2- recruited macs	Tregs	Plcg2	Itpr1	0.006506546	0	PLCG2_ITPR1	PLCG2_ITPR1	NA	Secreted Signaling	INDRA
Ccr2+ recruited macs	Tregs	Plcg2	Itpr1	0.008534352	0	PLCG2_ITPR1	PLCG2_ITPR1	NA	Secreted Signaling	INDRA
Cd163+ macs	Tregs	Plcg2	Itpr1	0.006083866	0	PLCG2_ITPR1	PLCG2_ITPR1	NA	Secreted Signaling	INDRA
Cx3cr1 high macs	Tregs	Plcg2	Itpr1	0.020173032	0	PLCG2_ITPR1	PLCG2_ITPR1	NA	Secreted Signaling	INDRA
Dendritic cells	Tregs	Plcg2	Itpr1	0.005917225	0	PLCG2_ITPR1	PLCG2_ITPR1	NA	Secreted Signaling	INDRA
Langerhans cells	Tregs	Plcg2	Itpr1	0.020506997	0	PLCG2_ITPR1	PLCG2_ITPR1	NA	Secreted Signaling	INDRA
NK cells	Tregs	Plcg2	Itpr1	0.006178073	0	PLCG2_ITPR1	PLCG2_ITPR1	NA	Secreted Signaling	INDRA
Ccr2- recruited macs	Basophils	Cbl	Itpr1	0.004986447	0	CBL_ITPR1	CBL_ITPR1	NA	Secreted Signaling	INDRA
Ccr2+ recruited macs	Basophils	Cbl	Itpr1	0.005686412	0	CBL_ITPR1	CBL_ITPR1	NA	Secreted Signaling	INDRA
Cd163+ macs	Basophils	Cbl	Itpr1	0.004577076	0	CBL_ITPR1	CBL_ITPR1	NA	Secreted Signaling	INDRA
cLTMR1	Basophils	Cbl	Itpr1	0.00184828	0	CBL_ITPR1	CBL_ITPR1	NA	Secreted Signaling	INDRA
Cx3cr1 high macs	Basophils	Cbl	Itpr1	0.004640397	0	CBL_ITPR1	CBL_ITPR1	NA	Secreted Signaling	INDRA
Dendritic cells	Basophils	Cbl	Itpr1	0.002918009	0	CBL_ITPR1	CBL_ITPR1	NA	Secreted Signaling	INDRA
gd T cells	Basophils	Cbl	Itpr1	0.003026346	0	CBL_ITPR1	CBL_ITPR1	NA	Secreted Signaling	INDRA
ILCs	Basophils	Cbl	Itpr1	0.001174648	0	CBL_ITPR1	CBL_ITPR1	NA	Secreted Signaling	INDRA
Langerhans cells	Basophils	Cbl	Itpr1	0.003050253	0	CBL_ITPR1	CBL_ITPR1	NA	Secreted Signaling	INDRA
MHCII+ macs	Basophils	Cbl	Itpr1	0.003727133	0	CBL_ITPR1	CBL_ITPR1	NA	Secreted Signaling	INDRA
Neutrophils	Basophils	Cbl	Itpr1	0.001672797	0	CBL_ITPR1	CBL_ITPR1	NA	Secreted Signaling	INDRA
NF1	Basophils	Cbl	Itpr1	0.000895547	0	CBL_ITPR1	CBL_ITPR1	NA	Secreted Signaling	INDRA
NF3	Basophils	Cbl	Itpr1	0.002157283	0	CBL_ITPR1	CBL_ITPR1	NA	Secreted Signaling	INDRA
NK cells	Basophils	Cbl	Itpr1	0.00419801	0	CBL_ITPR1	CBL_ITPR1	NA	Secreted Signaling	INDRA
p_cLTMR2	Basophils	Cbl	Itpr1	0.001060988	0	CBL_ITPR1	CBL_ITPR1	NA	Secreted Signaling	INDRA
PEP1	Basophils	Cbl	Itpr1	0.001196508	0	CBL_ITPR1	CBL_ITPR1	NA	Secreted Signaling	INDRA
PEP2	Basophils	Cbl	Itpr1	0.001523723	0	CBL_ITPR1	CBL_ITPR1	NA	Secreted Signaling	INDRA
Tconv	Basophils	Cbl	Itpr1	0.002860528	0	CBL_ITPR1	CBL_ITPR1	NA	Secreted Signaling	INDRA
Tregs	Basophils	Cbl	Itpr1	0.005127996	0	CBL_ITPR1	CBL_ITPR1	NA	Secreted Signaling	INDRA
Ccr2- recruited macs	Ccr2+ recruited macs	Cbl	Itpr1	0.006967407	0	CBL_ITPR1	CBL_ITPR1	NA	Secreted Signaling	INDRA
Ccr2+ recruited macs	Ccr2+ recruited macs	Cbl	Itpr1	0.007943226	0	CBL_ITPR1	CBL_ITPR1	NA	Secreted Signaling	INDRA
Cd163+ macs	Ccr2+ recruited macs	Cbl	Itpr1	0.006396451	0	CBL_ITPR1	CBL_ITPR1	NA	Secreted Signaling	INDRA
cLTMR1	Ccr2+ recruited macs	Cbl	Itpr1	0.002585783	0	CBL_ITPR1	CBL_ITPR1	NA	Secreted Signaling	INDRA
Cx3cr1 high macs	Ccr2+ recruited macs	Cbl	Itpr1	0.006484777	0	CBL_ITPR1	CBL_ITPR1	NA	Secreted Signaling	INDRA
Dendritic cells	Ccr2+ recruited macs	Cbl	Itpr1	0.004080613	0	CBL_ITPR1	CBL_ITPR1	NA	Secreted Signaling	INDRA
gd T cells	Ccr2+ recruited macs	Cbl	Itpr1	0.004231931	0	CBL_ITPR1	CBL_ITPR1	NA	Secreted Signaling	INDRA
ILCs	Ccr2+ recruited macs	Cbl	Itpr1	0.001643801	0	CBL_ITPR1	CBL_ITPR1	NA	Secreted Signaling	INDRA
Langerhans cells	Ccr2+ recruited macs	Cbl	Itpr1	0.00426532	0	CBL_ITPR1	CBL_ITPR1	NA	Secreted Signaling	INDRA
MHCII+ macs	Ccr2+ recruited macs	Cbl	Itpr1	0.005210427	0	CBL_ITPR1	CBL_ITPR1	NA	Secreted Signaling	INDRA
Neutrophils	Ccr2+ recruited macs	Cbl	Itpr1	0.002340444	0	CBL_ITPR1	CBL_ITPR1	NA	Secreted Signaling	INDRA
NF1	Ccr2+ recruited macs	Cbl	Itpr1	0.001253367	0	CBL_ITPR1	CBL_ITPR1	NA	Secreted Signaling	INDRA
NF3	Ccr2+ recruited macs	Cbl	Itpr1	0.003017713	0	CBL_ITPR1	CBL_ITPR1	NA	Secreted Signaling	INDRA
NK cells	Ccr2+ recruited macs	Cbl	Itpr1	0.005867595	0	CBL_ITPR1	CBL_ITPR1	NA	Secreted Signaling	INDRA
p_cLTMR2	Ccr2+ recruited macs	Cbl	Itpr1	0.001484813	0	CBL_ITPR1	CBL_ITPR1	NA	Secreted Signaling	INDRA
PEP1	Ccr2+ recruited macs	Cbl	Itpr1	0.001674377	0	CBL_ITPR1	CBL_ITPR1	NA	Secreted Signaling	INDRA
PEP2	Ccr2+ recruited macs	Cbl	Itpr1	0.002131998	0	CBL_ITPR1	CBL_ITPR1	NA	Secreted Signaling	INDRA
Tconv	Ccr2+ recruited macs	Cbl	Itpr1	0.004000322	0	CBL_ITPR1	CBL_ITPR1	NA	Secreted Signaling	INDRA
Tregs	Ccr2+ recruited macs	Cbl	Itpr1	0.007164784	0	CBL_ITPR1	CBL_ITPR1	NA	Secreted Signaling	INDRA
Ccr2- recruited macs	Cx3cr1 high macs	Cbl	Itpr1	0.006549453	0	CBL_ITPR1	CBL_ITPR1	NA	Secreted Signaling	INDRA
Ccr2+ recruited macs	Cx3cr1 high macs	Cbl	Itpr1	0.007467176	0	CBL_ITPR1	CBL_ITPR1	NA	Secreted Signaling	INDRA
Cd163+ macs	Cx3cr1 high macs	Cbl	Itpr1	0.00601254	0	CBL_ITPR1	CBL_ITPR1	NA	Secreted Signaling	INDRA
cLTMR1	Cx3cr1 high macs	Cbl	Itpr1	0.002430027	0	CBL_ITPR1	CBL_ITPR1	NA	Secreted Signaling	INDRA
Cx3cr1 high macs	Cx3cr1 high macs	Cbl	Itpr1	0.006095597	0	CBL_ITPR1	CBL_ITPR1	NA	Secreted Signaling	INDRA
Dendritic cells	Cx3cr1 high macs	Cbl	Itpr1	0.00383516	0	CBL_ITPR1	CBL_ITPR1	NA	Secreted Signaling	INDRA
gd T cells	Cx3cr1 high macs	Cbl	Itpr1	0.003977413	0	CBL_ITPR1	CBL_ITPR1	NA	Secreted Signaling	INDRA
ILCs	Cx3cr1 high macs	Cbl	Itpr1	0.001544698	0	CBL_ITPR1	CBL_ITPR1	NA	Secreted Signaling	INDRA
Langerhans cells	Cx3cr1 high macs	Cbl	Itpr1	0.004008802	0	CBL_ITPR1	CBL_ITPR1	NA	Secreted Signaling	INDRA
MHCII+ macs	Cx3cr1 high macs	Cbl	Itpr1	0.004897349	0	CBL_ITPR1	CBL_ITPR1	NA	Secreted Signaling	INDRA
Neutrophils	Cx3cr1 high macs	Cbl	Itpr1	0.002199433	0	CBL_ITPR1	CBL_ITPR1	NA	Secreted Signaling	INDRA
NF1	Cx3cr1 high macs	Cbl	Itpr1	0.001177774	0	CBL_ITPR1	CBL_ITPR1	NA	Secreted Signaling	INDRA
NF3	Cx3cr1 high macs	Cbl	Itpr1	0.002836013	0	CBL_ITPR1	CBL_ITPR1	NA	Secreted Signaling	INDRA
NK cells	Cx3cr1 high macs	Cbl	Itpr1	0.005515249	0	CBL_ITPR1	CBL_ITPR1	NA	Secreted Signaling	INDRA
p_cLTMR2	Cx3cr1 high macs	Cbl	Itpr1	0.001395281	0	CBL_ITPR1	CBL_ITPR1	NA	Secreted Signaling	INDRA
PEP1	Cx3cr1 high macs	Cbl	Itpr1	0.001573433	0	CBL_ITPR1	CBL_ITPR1	NA	Secreted Signaling	INDRA
PEP2	Cx3cr1 high macs	Cbl	Itpr1	0.002003521	0	CBL_ITPR1	CBL_ITPR1	NA	Secreted Signaling	INDRA
Tconv	Cx3cr1 high macs	Cbl	Itpr1	0.003759681	0	CBL_ITPR1	CBL_ITPR1	NA	Secreted Signaling	INDRA
Tregs	Cx3cr1 high macs	Cbl	Itpr1	0.00673507	0	CBL_ITPR1	CBL_ITPR1	NA	Secreted Signaling	INDRA
Ccr2- recruited macs	Dendritic cells	Cbl	Itpr1	0.004523653	0	CBL_ITPR1	CBL_ITPR1	NA	Secreted Signaling	INDRA
Ccr2+ recruited macs	Dendritic cells	Cbl	Itpr1	0.005158991	0	CBL_ITPR1	CBL_ITPR1	NA	Secreted Signaling	INDRA
Cd163+ macs	Dendritic cells	Cbl	Itpr1	0.004152117	0	CBL_ITPR1	CBL_ITPR1	NA	Secreted Signaling	INDRA
cLTMR1	Dendritic cells	Cbl	Itpr1	0.001676249	0	CBL_ITPR1	CBL_ITPR1	NA	Secreted Signaling	INDRA
Cx3cr1 high macs	Dendritic cells	Cbl	Itpr1	0.004209584	0	CBL_ITPR1	CBL_ITPR1	NA	Secreted Signaling	INDRA
Dendritic cells	Dendritic cells	Cbl	Itpr1	0.002646677	0	CBL_ITPR1	CBL_ITPR1	NA	Secreted Signaling	INDRA
gd T cells	Dendritic cells	Cbl	Itpr1	0.002744968	0	CBL_ITPR1	CBL_ITPR1	NA	Secreted Signaling	INDRA
ILCs	Dendritic cells	Cbl	Itpr1	0.00106525	0	CBL_ITPR1	CBL_ITPR1	NA	Secreted Signaling	INDRA
Langerhans cells	Dendritic cells	Cbl	Itpr1	0.002766658	0	CBL_ITPR1	CBL_ITPR1	NA	Secreted Signaling	INDRA
MHCII+ macs	Dendritic cells	Cbl	Itpr1	0.003380819	0	CBL_ITPR1	CBL_ITPR1	NA	Secreted Signaling	INDRA
Neutrophils	Dendritic cells	Cbl	Itpr1	0.001517076	0	CBL_ITPR1	CBL_ITPR1	NA	Secreted Signaling	INDRA
NF1	Dendritic cells	Cbl	Itpr1	0.000812121	0	CBL_ITPR1	CBL_ITPR1	NA	Secreted Signaling	INDRA
NF3	Dendritic cells	Cbl	Itpr1	0.001956548	0	CBL_ITPR1	CBL_ITPR1	NA	Secreted Signaling	INDRA
NK cells	Dendritic cells	Cbl	Itpr1	0.003808111	0	CBL_ITPR1	CBL_ITPR1	NA	Secreted Signaling	INDRA
p_cLTMR2	Dendritic cells	Cbl	Itpr1	0.000962165	0	CBL_ITPR1	CBL_ITPR1	NA	Secreted Signaling	INDRA
PEP1	Dendritic cells	Cbl	Itpr1	0.001085076	0	CBL_ITPR1	CBL_ITPR1	NA	Secreted Signaling	INDRA
PEP2	Dendritic cells	Cbl	Itpr1	0.001381859	0	CBL_ITPR1	CBL_ITPR1	NA	Secreted Signaling	INDRA
Tconv	Dendritic cells	Cbl	Itpr1	0.002594527	0	CBL_ITPR1	CBL_ITPR1	NA	Secreted Signaling	INDRA
Tregs	Dendritic cells	Cbl	Itpr1	0.004652126	0	CBL_ITPR1	CBL_ITPR1	NA	Secreted Signaling	INDRA
Ccr2- recruited macs	gd T cells	Cbl	Itpr1	0.008572776	0	CBL_ITPR1	CBL_ITPR1	NA	Secreted Signaling	INDRA
Ccr2+ recruited macs	gd T cells	Cbl	Itpr1	0.009771223	0	CBL_ITPR1	CBL_ITPR1	NA	Secreted Signaling	INDRA
Cd163+ macs	gd T cells	Cbl	Itpr1	0.007871309	0	CBL_ITPR1	CBL_ITPR1	NA	Secreted Signaling	INDRA
cLTMR1	gd T cells	Cbl	Itpr1	0.003184815	0	CBL_ITPR1	CBL_ITPR1	NA	Secreted Signaling	INDRA
Cx3cr1 high macs	gd T cells	Cbl	Itpr1	0.007979837	0	CBL_ITPR1	CBL_ITPR1	NA	Secreted Signaling	INDRA
Dendritic cells	gd T cells	Cbl	Itpr1	0.005024198	0	CBL_ITPR1	CBL_ITPR1	NA	Secreted Signaling	INDRA
gd T cells	gd T cells	Cbl	Itpr1	0.005210323	0	CBL_ITPR1	CBL_ITPR1	NA	Secreted Signaling	INDRA
ILCs	gd T cells	Cbl	Itpr1	0.002025053	0	CBL_ITPR1	CBL_ITPR1	NA	Secreted Signaling	INDRA
Langerhans cells	gd T cells	Cbl	Itpr1	0.00525139	0	CBL_ITPR1	CBL_ITPR1	NA	Secreted Signaling	INDRA
MHCII+ macs	gd T cells	Cbl	Itpr1	0.006413583	0	CBL_ITPR1	CBL_ITPR1	NA	Secreted Signaling	INDRA
Neutrophils	gd T cells	Cbl	Itpr1	0.002882804	0	CBL_ITPR1	CBL_ITPR1	NA	Secreted Signaling	INDRA
NF1	gd T cells	Cbl	Itpr1	0.001544204	0	CBL_ITPR1	CBL_ITPR1	NA	Secreted Signaling	INDRA
NF3	gd T cells	Cbl	Itpr1	0.003716434	0	CBL_ITPR1	CBL_ITPR1	NA	Secreted Signaling	INDRA
NK cells	gd T cells	Cbl	Itpr1	0.007221398	0	CBL_ITPR1	CBL_ITPR1	NA	Secreted Signaling	INDRA
p_cLTMR2	gd T cells	Cbl	Itpr1	0.001829258	0	CBL_ITPR1	CBL_ITPR1	NA	Secreted Signaling	INDRA
PEP1	gd T cells	Cbl	Itpr1	0.002062705	0	CBL_ITPR1	CBL_ITPR1	NA	Secreted Signaling	INDRA
PEP2	gd T cells	Cbl	Itpr1	0.002626181	0	CBL_ITPR1	CBL_ITPR1	NA	Secreted Signaling	INDRA
Tconv	gd T cells	Cbl	Itpr1	0.004925433	0	CBL_ITPR1	CBL_ITPR1	NA	Secreted Signaling	INDRA
Tregs	gd T cells	Cbl	Itpr1	0.008815227	0	CBL_ITPR1	CBL_ITPR1	NA	Secreted Signaling	INDRA
Ccr2- recruited macs	ILCs	Cbl	Itpr1	0.005757395	0	CBL_ITPR1	CBL_ITPR1	NA	Secreted Signaling	INDRA
Ccr2+ recruited macs	ILCs	Cbl	Itpr1	0.006564867	0	CBL_ITPR1	CBL_ITPR1	NA	Secreted Signaling	INDRA
Cd163+ macs	ILCs	Cbl	Itpr1	0.005285068	0	CBL_ITPR1	CBL_ITPR1	NA	Secreted Signaling	INDRA
cLTMR1	ILCs	Cbl	Itpr1	0.002135081	0	CBL_ITPR1	CBL_ITPR1	NA	Secreted Signaling	INDRA
Cx3cr1 high macs	ILCs	Cbl	Itpr1	0.005358131	0	CBL_ITPR1	CBL_ITPR1	NA	Secreted Signaling	INDRA
Dendritic cells	ILCs	Cbl	Itpr1	0.003370242	0	CBL_ITPR1	CBL_ITPR1	NA	Secreted Signaling	INDRA
gd T cells	ILCs	Cbl	Itpr1	0.003495311	0	CBL_ITPR1	CBL_ITPR1	NA	Secreted Signaling	INDRA
ILCs	ILCs	Cbl	Itpr1	0.001357063	0	CBL_ITPR1	CBL_ITPR1	NA	Secreted Signaling	INDRA
Langerhans cells	ILCs	Cbl	Itpr1	0.003522908	0	CBL_ITPR1	CBL_ITPR1	NA	Secreted Signaling	INDRA
MHCII+ macs	ILCs	Cbl	Itpr1	0.004304223	0	CBL_ITPR1	CBL_ITPR1	NA	Secreted Signaling	INDRA
Neutrophils	ILCs	Cbl	Itpr1	0.001932422	0	CBL_ITPR1	CBL_ITPR1	NA	Secreted Signaling	INDRA
NF1	ILCs	Cbl	Itpr1	0.001034664	0	CBL_ITPR1	CBL_ITPR1	NA	Secreted Signaling	INDRA
NF3	ILCs	Cbl	Itpr1	0.002491913	0	CBL_ITPR1	CBL_ITPR1	NA	Secreted Signaling	INDRA
NK cells	ILCs	Cbl	Itpr1	0.004847653	0	CBL_ITPR1	CBL_ITPR1	NA	Secreted Signaling	INDRA
p_cLTMR2	ILCs	Cbl	Itpr1	0.001225774	0	CBL_ITPR1	CBL_ITPR1	NA	Secreted Signaling	INDRA
PEP1	ILCs	Cbl	Itpr1	0.001382312	0	CBL_ITPR1	CBL_ITPR1	NA	Secreted Signaling	INDRA
PEP2	ILCs	Cbl	Itpr1	0.001760251	0	CBL_ITPR1	CBL_ITPR1	NA	Secreted Signaling	INDRA
Tconv	ILCs	Cbl	Itpr1	0.003303882	0	CBL_ITPR1	CBL_ITPR1	NA	Secreted Signaling	INDRA
Tregs	ILCs	Cbl	Itpr1	0.005920699	0	CBL_ITPR1	CBL_ITPR1	NA	Secreted Signaling	INDRA
Ccr2- recruited macs	NK cells	Cbl	Itpr1	0.019882374	0	CBL_ITPR1	CBL_ITPR1	NA	Secreted Signaling	INDRA
Ccr2+ recruited macs	NK cells	Cbl	Itpr1	0.022625785	0	CBL_ITPR1	CBL_ITPR1	NA	Secreted Signaling	INDRA
Cd163+ macs	NK cells	Cbl	Itpr1	0.018272555	0	CBL_ITPR1	CBL_ITPR1	NA	Secreted Signaling	INDRA
cLTMR1	NK cells	Cbl	Itpr1	0.007439707	0	CBL_ITPR1	CBL_ITPR1	NA	Secreted Signaling	INDRA
Cx3cr1 high macs	NK cells	Cbl	Itpr1	0.018521816	0	CBL_ITPR1	CBL_ITPR1	NA	Secreted Signaling	INDRA
Dendritic cells	NK cells	Cbl	Itpr1	0.011707631	0	CBL_ITPR1	CBL_ITPR1	NA	Secreted Signaling	INDRA
gd T cells	NK cells	Cbl	Itpr1	0.012138329	0	CBL_ITPR1	CBL_ITPR1	NA	Secreted Signaling	INDRA
ILCs	NK cells	Cbl	Itpr1	0.004737876	0	CBL_ITPR1	CBL_ITPR1	NA	Secreted Signaling	INDRA
Langerhans cells	NK cells	Cbl	Itpr1	0.012233332	0	CBL_ITPR1	CBL_ITPR1	NA	Secreted Signaling	INDRA
MHCII+ macs	NK cells	Cbl	Itpr1	0.014917535	0	CBL_ITPR1	CBL_ITPR1	NA	Secreted Signaling	INDRA
Neutrophils	NK cells	Cbl	Itpr1	0.006736938	0	CBL_ITPR1	CBL_ITPR1	NA	Secreted Signaling	INDRA
NF1	NK cells	Cbl	Itpr1	0.003615199	0	CBL_ITPR1	CBL_ITPR1	NA	Secreted Signaling	INDRA
NF3	NK cells	Cbl	Itpr1	0.008675385	0	CBL_ITPR1	CBL_ITPR1	NA	Secreted Signaling	INDRA
NK cells	NK cells	Cbl	Itpr1	0.016778368	0	CBL_ITPR1	CBL_ITPR1	NA	Secreted Signaling	INDRA
p_cLTMR2	NK cells	Cbl	Itpr1	0.004280912	0	CBL_ITPR1	CBL_ITPR1	NA	Secreted Signaling	INDRA
PEP1	NK cells	Cbl	Itpr1	0.004825724	0	CBL_ITPR1	CBL_ITPR1	NA	Secreted Signaling	INDRA
PEP2	NK cells	Cbl	Itpr1	0.006139339	0	CBL_ITPR1	CBL_ITPR1	NA	Secreted Signaling	INDRA
Tconv	NK cells	Cbl	Itpr1	0.011479001	0	CBL_ITPR1	CBL_ITPR1	NA	Secreted Signaling	INDRA
Tregs	NK cells	Cbl	Itpr1	0.020438085	0	CBL_ITPR1	CBL_ITPR1	NA	Secreted Signaling	INDRA
Ccr2- recruited macs	Tconv	Cbl	Itpr1	0.032720332	0	CBL_ITPR1	CBL_ITPR1	NA	Secreted Signaling	INDRA
Ccr2+ recruited macs	Tconv	Cbl	Itpr1	0.037167976	0	CBL_ITPR1	CBL_ITPR1	NA	Secreted Signaling	INDRA
Cd163+ macs	Tconv	Cbl	Itpr1	0.030102985	0	CBL_ITPR1	CBL_ITPR1	NA	Secreted Signaling	INDRA
cLTMR1	Tconv	Cbl	Itpr1	0.012344683	0	CBL_ITPR1	CBL_ITPR1	NA	Secreted Signaling	INDRA
Cx3cr1 high macs	Tconv	Cbl	Itpr1	0.030508614	0	CBL_ITPR1	CBL_ITPR1	NA	Secreted Signaling	INDRA
Dendritic cells	Tconv	Cbl	Itpr1	0.01937152	0	CBL_ITPR1	CBL_ITPR1	NA	Secreted Signaling	INDRA
gd T cells	Tconv	Cbl	Itpr1	0.020078428	0	CBL_ITPR1	CBL_ITPR1	NA	Secreted Signaling	INDRA
ILCs	Tconv	Cbl	Itpr1	0.007875677	0	CBL_ITPR1	CBL_ITPR1	NA	Secreted Signaling	INDRA
Langerhans cells	Tconv	Cbl	Itpr1	0.020234301	0	CBL_ITPR1	CBL_ITPR1	NA	Secreted Signaling	INDRA
MHCII+ macs	Tconv	Cbl	Itpr1	0.02463028	0	CBL_ITPR1	CBL_ITPR1	NA	Secreted Signaling	INDRA
Neutrophils	Tconv	Cbl	Itpr1	0.011183802	0	CBL_ITPR1	CBL_ITPR1	NA	Secreted Signaling	INDRA
NF1	Tconv	Cbl	Itpr1	0.006013967	0	CBL_ITPR1	CBL_ITPR1	NA	Secreted Signaling	INDRA
NF3	Tconv	Cbl	Itpr1	0.014383233	0	CBL_ITPR1	CBL_ITPR1	NA	Secreted Signaling	INDRA
NK cells	Tconv	Cbl	Itpr1	0.027668663	0	CBL_ITPR1	CBL_ITPR1	NA	Secreted Signaling	INDRA
p_cLTMR2	Tconv	Cbl	Itpr1	0.00711824	0	CBL_ITPR1	CBL_ITPR1	NA	Secreted Signaling	INDRA
PEP1	Tconv	Cbl	Itpr1	0.008021236	0	CBL_ITPR1	CBL_ITPR1	NA	Secreted Signaling	INDRA
PEP2	Tconv	Cbl	Itpr1	0.010195793	0	CBL_ITPR1	CBL_ITPR1	NA	Secreted Signaling	INDRA
Tconv	Tconv	Cbl	Itpr1	0.018996103	0	CBL_ITPR1	CBL_ITPR1	NA	Secreted Signaling	INDRA
Tregs	Tconv	Cbl	Itpr1	0.033622554	0	CBL_ITPR1	CBL_ITPR1	NA	Secreted Signaling	INDRA
Ccr2- recruited macs	Tregs	Cbl	Itpr1	0.03566574	0	CBL_ITPR1	CBL_ITPR1	NA	Secreted Signaling	INDRA
Ccr2+ recruited macs	Tregs	Cbl	Itpr1	0.040496988	0	CBL_ITPR1	CBL_ITPR1	NA	Secreted Signaling	INDRA
Cd163+ macs	Tregs	Cbl	Itpr1	0.03282078	0	CBL_ITPR1	CBL_ITPR1	NA	Secreted Signaling	INDRA
cLTMR1	Tregs	Cbl	Itpr1	0.013481486	0	CBL_ITPR1	CBL_ITPR1	NA	Secreted Signaling	INDRA
Cx3cr1 high macs	Tregs	Cbl	Itpr1	0.033261775	0	CBL_ITPR1	CBL_ITPR1	NA	Secreted Signaling	INDRA
Dendritic cells	Tregs	Cbl	Itpr1	0.021141563	0	CBL_ITPR1	CBL_ITPR1	NA	Secreted Signaling	INDRA
gd T cells	Tregs	Cbl	Itpr1	0.02191162	0	CBL_ITPR1	CBL_ITPR1	NA	Secreted Signaling	INDRA
ILCs	Tregs	Cbl	Itpr1	0.008604522	0	CBL_ITPR1	CBL_ITPR1	NA	Secreted Signaling	INDRA
Langerhans cells	Tregs	Cbl	Itpr1	0.022081404	0	CBL_ITPR1	CBL_ITPR1	NA	Secreted Signaling	INDRA
MHCII+ macs	Tregs	Cbl	Itpr1	0.026867668	0	CBL_ITPR1	CBL_ITPR1	NA	Secreted Signaling	INDRA
Neutrophils	Tregs	Cbl	Itpr1	0.012215024	0	CBL_ITPR1	CBL_ITPR1	NA	Secreted Signaling	INDRA
NF1	Tregs	Cbl	Itpr1	0.006571663	0	CBL_ITPR1	CBL_ITPR1	NA	Secreted Signaling	INDRA
NF3	Tregs	Cbl	Itpr1	0.015704779	0	CBL_ITPR1	CBL_ITPR1	NA	Secreted Signaling	INDRA
NK cells	Tregs	Cbl	Itpr1	0.030173517	0	CBL_ITPR1	CBL_ITPR1	NA	Secreted Signaling	INDRA
p_cLTMR2	Tregs	Cbl	Itpr1	0.007777538	0	CBL_ITPR1	CBL_ITPR1	NA	Secreted Signaling	INDRA
PEP1	Tregs	Cbl	Itpr1	0.008763432	0	CBL_ITPR1	CBL_ITPR1	NA	Secreted Signaling	INDRA
PEP2	Tregs	Cbl	Itpr1	0.01113694	0	CBL_ITPR1	CBL_ITPR1	NA	Secreted Signaling	INDRA
Tconv	Tregs	Cbl	Itpr1	0.020732568	0	CBL_ITPR1	CBL_ITPR1	NA	Secreted Signaling	INDRA
Tregs	Tregs	Cbl	Itpr1	0.036646101	0	CBL_ITPR1	CBL_ITPR1	NA	Secreted Signaling	INDRA
Ccr2- recruited macs	Basophils	Pld4	Itpr1	0.000623126	0	PLD4_ITPR1	PLD4_ITPR1	NA	Secreted Signaling	INDRA
Ccr2+ recruited macs	Basophils	Pld4	Itpr1	0.002574941	0	PLD4_ITPR1	PLD4_ITPR1	NA	Secreted Signaling	INDRA
Cx3cr1 high macs	Basophils	Pld4	Itpr1	0.001008642	0	PLD4_ITPR1	PLD4_ITPR1	NA	Secreted Signaling	INDRA
Dendritic cells	Basophils	Pld4	Itpr1	0.000687977	0	PLD4_ITPR1	PLD4_ITPR1	NA	Secreted Signaling	INDRA
Ccr2- recruited macs	Ccr2+ recruited macs	Pld4	Itpr1	0.000872194	0	PLD4_ITPR1	PLD4_ITPR1	NA	Secreted Signaling	INDRA
Ccr2+ recruited macs	Ccr2+ recruited macs	Pld4	Itpr1	0.003601352	0	PLD4_ITPR1	PLD4_ITPR1	NA	Secreted Signaling	INDRA
Cx3cr1 high macs	Ccr2+ recruited macs	Pld4	Itpr1	0.001411586	0	PLD4_ITPR1	PLD4_ITPR1	NA	Secreted Signaling	INDRA
Dendritic cells	Ccr2+ recruited macs	Pld4	Itpr1	0.000962941	0	PLD4_ITPR1	PLD4_ITPR1	NA	Secreted Signaling	INDRA
Ccr2- recruited macs	Cx3cr1 high macs	Pld4	Itpr1	0.000819572	0	PLD4_ITPR1	PLD4_ITPR1	NA	Secreted Signaling	INDRA
Ccr2+ recruited macs	Cx3cr1 high macs	Pld4	Itpr1	0.003384629	0	PLD4_ITPR1	PLD4_ITPR1	NA	Secreted Signaling	INDRA
Cx3cr1 high macs	Cx3cr1 high macs	Pld4	Itpr1	0.001326464	0	PLD4_ITPR1	PLD4_ITPR1	NA	Secreted Signaling	INDRA
Dendritic cells	Cx3cr1 high macs	Pld4	Itpr1	0.000904849	0	PLD4_ITPR1	PLD4_ITPR1	NA	Secreted Signaling	INDRA
Ccr2- recruited macs	Dendritic cells	Pld4	Itpr1	0.000565064	0	PLD4_ITPR1	PLD4_ITPR1	NA	Secreted Signaling	INDRA
Ccr2+ recruited macs	Dendritic cells	Pld4	Itpr1	0.002335434	0	PLD4_ITPR1	PLD4_ITPR1	NA	Secreted Signaling	INDRA
Cx3cr1 high macs	Dendritic cells	Pld4	Itpr1	0.00091469	0	PLD4_ITPR1	PLD4_ITPR1	NA	Secreted Signaling	INDRA
Dendritic cells	Dendritic cells	Pld4	Itpr1	0.000623875	0	PLD4_ITPR1	PLD4_ITPR1	NA	Secreted Signaling	INDRA
Ccr2- recruited macs	gd T cells	Pld4	Itpr1	0.001074677	0	PLD4_ITPR1	PLD4_ITPR1	NA	Secreted Signaling	INDRA
Ccr2+ recruited macs	gd T cells	Pld4	Itpr1	0.004434608	0	PLD4_ITPR1	PLD4_ITPR1	NA	Secreted Signaling	INDRA
Cx3cr1 high macs	gd T cells	Pld4	Itpr1	0.001739073	0	PLD4_ITPR1	PLD4_ITPR1	NA	Secreted Signaling	INDRA
Dendritic cells	gd T cells	Pld4	Itpr1	0.001186467	0	PLD4_ITPR1	PLD4_ITPR1	NA	Secreted Signaling	INDRA
Ccr2- recruited macs	ILCs	Pld4	Itpr1	0.000719955	0	PLD4_ITPR1	PLD4_ITPR1	NA	Secreted Signaling	INDRA
Ccr2+ recruited macs	ILCs	Pld4	Itpr1	0.002974164	0	PLD4_ITPR1	PLD4_ITPR1	NA	Secreted Signaling	INDRA
Cx3cr1 high macs	ILCs	Pld4	Itpr1	0.001165307	0	PLD4_ITPR1	PLD4_ITPR1	NA	Secreted Signaling	INDRA
Dendritic cells	ILCs	Pld4	Itpr1	0.000794875	0	PLD4_ITPR1	PLD4_ITPR1	NA	Secreted Signaling	INDRA
Ccr2- recruited macs	NK cells	Pld4	Itpr1	0.00251756	0	PLD4_ITPR1	PLD4_ITPR1	NA	Secreted Signaling	INDRA
Ccr2+ recruited macs	NK cells	Pld4	Itpr1	0.010341892	0	PLD4_ITPR1	PLD4_ITPR1	NA	Secreted Signaling	INDRA
Cx3cr1 high macs	NK cells	Pld4	Itpr1	0.00407035	0	PLD4_ITPR1	PLD4_ITPR1	NA	Secreted Signaling	INDRA
Dendritic cells	NK cells	Pld4	Itpr1	0.002779022	0	PLD4_ITPR1	PLD4_ITPR1	NA	Secreted Signaling	INDRA
Ccr2- recruited macs	Tconv	Pld4	Itpr1	0.004191081	0	PLD4_ITPR1	PLD4_ITPR1	NA	Secreted Signaling	INDRA
Ccr2+ recruited macs	Tconv	Pld4	Itpr1	0.017127254	0	PLD4_ITPR1	PLD4_ITPR1	NA	Secreted Signaling	INDRA
Cx3cr1 high macs	Tconv	Pld4	Itpr1	0.00676907	0	PLD4_ITPR1	PLD4_ITPR1	NA	Secreted Signaling	INDRA
Dendritic cells	Tconv	Pld4	Itpr1	0.004625542	0	PLD4_ITPR1	PLD4_ITPR1	NA	Secreted Signaling	INDRA
Ccr2- recruited macs	Tregs	Pld4	Itpr1	0.004580514	0	PLD4_ITPR1	PLD4_ITPR1	NA	Secreted Signaling	INDRA
Ccr2+ recruited macs	Tregs	Pld4	Itpr1	0.01869614	0	PLD4_ITPR1	PLD4_ITPR1	NA	Secreted Signaling	INDRA
Cx3cr1 high macs	Tregs	Pld4	Itpr1	0.007396268	0	PLD4_ITPR1	PLD4_ITPR1	NA	Secreted Signaling	INDRA
Dendritic cells	Tregs	Pld4	Itpr1	0.00505514	0	PLD4_ITPR1	PLD4_ITPR1	NA	Secreted Signaling	INDRA
Basophils	Basophils	Plcb4	Itpr1	0.001021145	0	PLCB4_ITPR1	PLCB4_ITPR1	NA	Secreted Signaling	INDRA
gd T cells	Basophils	Plcb4	Itpr1	0.00095355	0	PLCB4_ITPR1	PLCB4_ITPR1	NA	Secreted Signaling	INDRA
Tconv	Basophils	Plcb4	Itpr1	0.001197136	0	PLCB4_ITPR1	PLCB4_ITPR1	NA	Secreted Signaling	INDRA
Tregs	Basophils	Plcb4	Itpr1	0.001530667	0	PLCB4_ITPR1	PLCB4_ITPR1	NA	Secreted Signaling	INDRA
Basophils	Ccr2+ recruited macs	Plcb4	Itpr1	0.001429076	0	PLCB4_ITPR1	PLCB4_ITPR1	NA	Secreted Signaling	INDRA
gd T cells	Ccr2+ recruited macs	Plcb4	Itpr1	0.001334514	0	PLCB4_ITPR1	PLCB4_ITPR1	NA	Secreted Signaling	INDRA
Tconv	Ccr2+ recruited macs	Plcb4	Itpr1	0.001675255	0	PLCB4_ITPR1	PLCB4_ITPR1	NA	Secreted Signaling	INDRA
Tregs	Ccr2+ recruited macs	Plcb4	Itpr1	0.002141708	0	PLCB4_ITPR1	PLCB4_ITPR1	NA	Secreted Signaling	INDRA
Basophils	Cx3cr1 high macs	Plcb4	Itpr1	0.001342901	0	PLCB4_ITPR1	PLCB4_ITPR1	NA	Secreted Signaling	INDRA
gd T cells	Cx3cr1 high macs	Plcb4	Itpr1	0.001254034	0	PLCB4_ITPR1	PLCB4_ITPR1	NA	Secreted Signaling	INDRA
Tconv	Cx3cr1 high macs	Plcb4	Itpr1	0.001574259	0	PLCB4_ITPR1	PLCB4_ITPR1	NA	Secreted Signaling	INDRA
Tregs	Cx3cr1 high macs	Plcb4	Itpr1	0.002012646	0	PLCB4_ITPR1	PLCB4_ITPR1	NA	Secreted Signaling	INDRA
Basophils	Dendritic cells	Plcb4	Itpr1	0.00092603	0	PLCB4_ITPR1	PLCB4_ITPR1	NA	Secreted Signaling	INDRA
gd T cells	Dendritic cells	Plcb4	Itpr1	0.000864725	0	PLCB4_ITPR1	PLCB4_ITPR1	NA	Secreted Signaling	INDRA
Tconv	Dendritic cells	Plcb4	Itpr1	0.001085646	0	PLCB4_ITPR1	PLCB4_ITPR1	NA	Secreted Signaling	INDRA
Tregs	Dendritic cells	Plcb4	Itpr1	0.001388157	0	PLCB4_ITPR1	PLCB4_ITPR1	NA	Secreted Signaling	INDRA
Basophils	gd T cells	Plcb4	Itpr1	0.001760614	0	PLCB4_ITPR1	PLCB4_ITPR1	NA	Secreted Signaling	INDRA
gd T cells	gd T cells	Plcb4	Itpr1	0.00164415	0	PLCB4_ITPR1	PLCB4_ITPR1	NA	Secreted Signaling	INDRA
Tconv	gd T cells	Plcb4	Itpr1	0.002063787	0	PLCB4_ITPR1	PLCB4_ITPR1	NA	Secreted Signaling	INDRA
Tregs	gd T cells	Plcb4	Itpr1	0.002638135	0	PLCB4_ITPR1	PLCB4_ITPR1	NA	Secreted Signaling	INDRA
Basophils	ILCs	Plcb4	Itpr1	0.00117975	0	PLCB4_ITPR1	PLCB4_ITPR1	NA	Secreted Signaling	INDRA
gd T cells	ILCs	Plcb4	Itpr1	0.001101667	0	PLCB4_ITPR1	PLCB4_ITPR1	NA	Secreted Signaling	INDRA
Tconv	ILCs	Plcb4	Itpr1	0.001383038	0	PLCB4_ITPR1	PLCB4_ITPR1	NA	Secreted Signaling	INDRA
Tregs	ILCs	Plcb4	Itpr1	0.001768271	0	PLCB4_ITPR1	PLCB4_ITPR1	NA	Secreted Signaling	INDRA
Basophils	NK cells	Plcb4	Itpr1	0.004120649	0	PLCB4_ITPR1	PLCB4_ITPR1	NA	Secreted Signaling	INDRA
gd T cells	NK cells	Plcb4	Itpr1	0.003848672	0	PLCB4_ITPR1	PLCB4_ITPR1	NA	Secreted Signaling	INDRA
Tconv	NK cells	Plcb4	Itpr1	0.004828249	0	PLCB4_ITPR1	PLCB4_ITPR1	NA	Secreted Signaling	INDRA
Tregs	NK cells	Plcb4	Itpr1	0.006167186	0	PLCB4_ITPR1	PLCB4_ITPR1	NA	Secreted Signaling	INDRA
Basophils	Tconv	Plcb4	Itpr1	0.006852488	0	PLCB4_ITPR1	PLCB4_ITPR1	NA	Secreted Signaling	INDRA
gd T cells	Tconv	Plcb4	Itpr1	0.006401359	0	PLCB4_ITPR1	PLCB4_ITPR1	NA	Secreted Signaling	INDRA
Tconv	Tconv	Plcb4	Itpr1	0.008025419	0	PLCB4_ITPR1	PLCB4_ITPR1	NA	Secreted Signaling	INDRA
Tregs	Tconv	Plcb4	Itpr1	0.01024185	0	PLCB4_ITPR1	PLCB4_ITPR1	NA	Secreted Signaling	INDRA
Basophils	Tregs	Plcb4	Itpr1	0.007487358	0	PLCB4_ITPR1	PLCB4_ITPR1	NA	Secreted Signaling	INDRA
gd T cells	Tregs	Plcb4	Itpr1	0.006994727	0	PLCB4_ITPR1	PLCB4_ITPR1	NA	Secreted Signaling	INDRA
Tconv	Tregs	Plcb4	Itpr1	0.008767999	0	PLCB4_ITPR1	PLCB4_ITPR1	NA	Secreted Signaling	INDRA
Tregs	Tregs	Plcb4	Itpr1	0.0111872	0	PLCB4_ITPR1	PLCB4_ITPR1	NA	Secreted Signaling	INDRA
Ccr2- recruited macs	Basophils	Plcb1	Itpr1	0.014026744	0	PLCB1_ITPR1	PLCB1_ITPR1	NA	Secreted Signaling	INDRA
Ccr2+ recruited macs	Basophils	Plcb1	Itpr1	0.014621714	0	PLCB1_ITPR1	PLCB1_ITPR1	NA	Secreted Signaling	INDRA
Cx3cr1 high macs	Basophils	Plcb1	Itpr1	0.014887716	0	PLCB1_ITPR1	PLCB1_ITPR1	NA	Secreted Signaling	INDRA
MHCII+ macs	Basophils	Plcb1	Itpr1	0.004231072	0	PLCB1_ITPR1	PLCB1_ITPR1	NA	Secreted Signaling	INDRA
Ccr2- recruited macs	Ccr2+ recruited macs	Plcb1	Itpr1	0.019528645	0	PLCB1_ITPR1	PLCB1_ITPR1	NA	Secreted Signaling	INDRA
Ccr2+ recruited macs	Ccr2+ recruited macs	Plcb1	Itpr1	0.02035217	0	PLCB1_ITPR1	PLCB1_ITPR1	NA	Secreted Signaling	INDRA
Cx3cr1 high macs	Ccr2+ recruited macs	Plcb1	Itpr1	0.02072023	0	PLCB1_ITPR1	PLCB1_ITPR1	NA	Secreted Signaling	INDRA
MHCII+ macs	Ccr2+ recruited macs	Plcb1	Itpr1	0.005913728	0	PLCB1_ITPR1	PLCB1_ITPR1	NA	Secreted Signaling	INDRA
Ccr2- recruited macs	Cx3cr1 high macs	Plcb1	Itpr1	0.01837112	0	PLCB1_ITPR1	PLCB1_ITPR1	NA	Secreted Signaling	INDRA
Ccr2+ recruited macs	Cx3cr1 high macs	Plcb1	Itpr1	0.019146785	0	PLCB1_ITPR1	PLCB1_ITPR1	NA	Secreted Signaling	INDRA
Cx3cr1 high macs	Cx3cr1 high macs	Plcb1	Itpr1	0.01949348	0	PLCB1_ITPR1	PLCB1_ITPR1	NA	Secreted Signaling	INDRA
MHCII+ macs	Cx3cr1 high macs	Plcb1	Itpr1	0.005558627	0	PLCB1_ITPR1	PLCB1_ITPR1	NA	Secreted Signaling	INDRA
Ccr2- recruited macs	Dendritic cells	Plcb1	Itpr1	0.012735656	0	PLCB1_ITPR1	PLCB1_ITPR1	NA	Secreted Signaling	INDRA
Ccr2+ recruited macs	Dendritic cells	Plcb1	Itpr1	0.013276598	0	PLCB1_ITPR1	PLCB1_ITPR1	NA	Secreted Signaling	INDRA
Cx3cr1 high macs	Dendritic cells	Plcb1	Itpr1	0.013518466	0	PLCB1_ITPR1	PLCB1_ITPR1	NA	Secreted Signaling	INDRA
MHCII+ macs	Dendritic cells	Plcb1	Itpr1	0.003838114	0	PLCB1_ITPR1	PLCB1_ITPR1	NA	Secreted Signaling	INDRA
Ccr2- recruited macs	gd T cells	Plcb1	Itpr1	0.023958437	0	PLCB1_ITPR1	PLCB1_ITPR1	NA	Secreted Signaling	INDRA
Ccr2+ recruited macs	gd T cells	Plcb1	Itpr1	0.024964011	0	PLCB1_ITPR1	PLCB1_ITPR1	NA	Secreted Signaling	INDRA
Cx3cr1 high macs	gd T cells	Plcb1	Itpr1	0.025413311	0	PLCB1_ITPR1	PLCB1_ITPR1	NA	Secreted Signaling	INDRA
MHCII+ macs	gd T cells	Plcb1	Itpr1	0.007278097	0	PLCB1_ITPR1	PLCB1_ITPR1	NA	Secreted Signaling	INDRA
Ccr2- recruited macs	ILCs	Plcb1	Itpr1	0.016172684	0	PLCB1_ITPR1	PLCB1_ITPR1	NA	Secreted Signaling	INDRA
Ccr2+ recruited macs	ILCs	Plcb1	Itpr1	0.016857121	0	PLCB1_ITPR1	PLCB1_ITPR1	NA	Secreted Signaling	INDRA
Cx3cr1 high macs	ILCs	Plcb1	Itpr1	0.017163082	0	PLCB1_ITPR1	PLCB1_ITPR1	NA	Secreted Signaling	INDRA
MHCII+ macs	ILCs	Plcb1	Itpr1	0.004885806	0	PLCB1_ITPR1	PLCB1_ITPR1	NA	Secreted Signaling	INDRA
Ccr2- recruited macs	NK cells	Plcb1	Itpr1	0.054450735	0	PLCB1_ITPR1	PLCB1_ITPR1	NA	Secreted Signaling	INDRA
Ccr2+ recruited macs	NK cells	Plcb1	Itpr1	0.056661822	0	PLCB1_ITPR1	PLCB1_ITPR1	NA	Secreted Signaling	INDRA
Cx3cr1 high macs	NK cells	Plcb1	Itpr1	0.057647886	0	PLCB1_ITPR1	PLCB1_ITPR1	NA	Secreted Signaling	INDRA
MHCII+ macs	NK cells	Plcb1	Itpr1	0.016908825	0	PLCB1_ITPR1	PLCB1_ITPR1	NA	Secreted Signaling	INDRA
Ccr2- recruited macs	Tconv	Plcb1	Itpr1	0.087614054	0	PLCB1_ITPR1	PLCB1_ITPR1	NA	Secreted Signaling	INDRA
Ccr2+ recruited macs	Tconv	Plcb1	Itpr1	0.091042144	0	PLCB1_ITPR1	PLCB1_ITPR1	NA	Secreted Signaling	INDRA
Cx3cr1 high macs	Tconv	Plcb1	Itpr1	0.092567805	0	PLCB1_ITPR1	PLCB1_ITPR1	NA	Secreted Signaling	INDRA
MHCII+ macs	Tconv	Plcb1	Itpr1	0.027881395	0	PLCB1_ITPR1	PLCB1_ITPR1	NA	Secreted Signaling	INDRA
Ccr2- recruited macs	Tregs	Plcb1	Itpr1	0.095015475	0	PLCB1_ITPR1	PLCB1_ITPR1	NA	Secreted Signaling	INDRA
Ccr2+ recruited macs	Tregs	Plcb1	Itpr1	0.098701833	0	PLCB1_ITPR1	PLCB1_ITPR1	NA	Secreted Signaling	INDRA
Cx3cr1 high macs	Tregs	Plcb1	Itpr1	0.100341683	0	PLCB1_ITPR1	PLCB1_ITPR1	NA	Secreted Signaling	INDRA
MHCII+ macs	Tregs	Plcb1	Itpr1	0.030404905	0	PLCB1_ITPR1	PLCB1_ITPR1	NA	Secreted Signaling	INDRA
Basophils	Basophils	Itpkb	Itpr1	0.001385666	0	ITPKB_ITPR1	ITPKB_ITPR1	NA	Secreted Signaling	INDRA
Ccr2- recruited macs	Basophils	Itpkb	Itpr1	0.001426455	0	ITPKB_ITPR1	ITPKB_ITPR1	NA	Secreted Signaling	INDRA
Ccr2+ recruited macs	Basophils	Itpkb	Itpr1	0.004153076	0	ITPKB_ITPR1	ITPKB_ITPR1	NA	Secreted Signaling	INDRA
Cd163+ macs	Basophils	Itpkb	Itpr1	0.002705696	0	ITPKB_ITPR1	ITPKB_ITPR1	NA	Secreted Signaling	INDRA
cLTMR1	Basophils	Itpkb	Itpr1	0.008457121	0	ITPKB_ITPR1	ITPKB_ITPR1	NA	Secreted Signaling	INDRA
Cx3cr1 high macs	Basophils	Itpkb	Itpr1	0.001362094	0	ITPKB_ITPR1	ITPKB_ITPR1	NA	Secreted Signaling	INDRA
Dendritic cells	Basophils	Itpkb	Itpr1	0.000757039	0	ITPKB_ITPR1	ITPKB_ITPR1	NA	Secreted Signaling	INDRA
gd T cells	Basophils	Itpkb	Itpr1	0.009148929	0	ITPKB_ITPR1	ITPKB_ITPR1	NA	Secreted Signaling	INDRA
ILCs	Basophils	Itpkb	Itpr1	0.009298611	0	ITPKB_ITPR1	ITPKB_ITPR1	NA	Secreted Signaling	INDRA
Langerhans cells	Basophils	Itpkb	Itpr1	0.000649356	0	ITPKB_ITPR1	ITPKB_ITPR1	NA	Secreted Signaling	INDRA
Mast cells	Basophils	Itpkb	Itpr1	0.001620851	0	ITPKB_ITPR1	ITPKB_ITPR1	NA	Secreted Signaling	INDRA
MHCII+ macs	Basophils	Itpkb	Itpr1	0.001675927	0	ITPKB_ITPR1	ITPKB_ITPR1	NA	Secreted Signaling	INDRA
Neutrophils	Basophils	Itpkb	Itpr1	0.003368808	0	ITPKB_ITPR1	ITPKB_ITPR1	NA	Secreted Signaling	INDRA
NK cells	Basophils	Itpkb	Itpr1	0.008470348	0	ITPKB_ITPR1	ITPKB_ITPR1	NA	Secreted Signaling	INDRA
NP	Basophils	Itpkb	Itpr1	0.001260448	0	ITPKB_ITPR1	ITPKB_ITPR1	NA	Secreted Signaling	INDRA
p_cLTMR2	Basophils	Itpkb	Itpr1	0.002357025	0	ITPKB_ITPR1	ITPKB_ITPR1	NA	Secreted Signaling	INDRA
PEP1	Basophils	Itpkb	Itpr1	0.001408574	0	ITPKB_ITPR1	ITPKB_ITPR1	NA	Secreted Signaling	INDRA
PEP2	Basophils	Itpkb	Itpr1	0.001937976	0	ITPKB_ITPR1	ITPKB_ITPR1	NA	Secreted Signaling	INDRA
Tconv	Basophils	Itpkb	Itpr1	0.010123592	0	ITPKB_ITPR1	ITPKB_ITPR1	NA	Secreted Signaling	INDRA
Tregs	Basophils	Itpkb	Itpr1	0.009893146	0	ITPKB_ITPR1	ITPKB_ITPR1	NA	Secreted Signaling	INDRA
Basophils	Ccr2+ recruited macs	Itpkb	Itpr1	0.001938936	0	ITPKB_ITPR1	ITPKB_ITPR1	NA	Secreted Signaling	INDRA
Ccr2- recruited macs	Ccr2+ recruited macs	Itpkb	Itpr1	0.001995979	0	ITPKB_ITPR1	ITPKB_ITPR1	NA	Secreted Signaling	INDRA
Ccr2+ recruited macs	Ccr2+ recruited macs	Itpkb	Itpr1	0.005804895	0	ITPKB_ITPR1	ITPKB_ITPR1	NA	Secreted Signaling	INDRA
Cd163+ macs	Ccr2+ recruited macs	Itpkb	Itpr1	0.00378403	0	ITPKB_ITPR1	ITPKB_ITPR1	NA	Secreted Signaling	INDRA
cLTMR1	Ccr2+ recruited macs	Itpkb	Itpr1	0.011800519	0	ITPKB_ITPR1	ITPKB_ITPR1	NA	Secreted Signaling	INDRA
Cx3cr1 high macs	Ccr2+ recruited macs	Itpkb	Itpr1	0.00190597	0	ITPKB_ITPR1	ITPKB_ITPR1	NA	Secreted Signaling	INDRA
Dendritic cells	Ccr2+ recruited macs	Itpkb	Itpr1	0.001059576	0	ITPKB_ITPR1	ITPKB_ITPR1	NA	Secreted Signaling	INDRA
gd T cells	Ccr2+ recruited macs	Itpkb	Itpr1	0.012762303	0	ITPKB_ITPR1	ITPKB_ITPR1	NA	Secreted Signaling	INDRA
ILCs	Ccr2+ recruited macs	Itpkb	Itpr1	0.012970329	0	ITPKB_ITPR1	ITPKB_ITPR1	NA	Secreted Signaling	INDRA
Langerhans cells	Ccr2+ recruited macs	Itpkb	Itpr1	0.000908898	0	ITPKB_ITPR1	ITPKB_ITPR1	NA	Secreted Signaling	INDRA
Mast cells	Ccr2+ recruited macs	Itpkb	Itpr1	0.002267811	0	ITPKB_ITPR1	ITPKB_ITPR1	NA	Secreted Signaling	INDRA
MHCII+ macs	Ccr2+ recruited macs	Itpkb	Itpr1	0.002344819	0	ITPKB_ITPR1	ITPKB_ITPR1	NA	Secreted Signaling	INDRA
Neutrophils	Ccr2+ recruited macs	Itpkb	Itpr1	0.004710172	0	ITPKB_ITPR1	ITPKB_ITPR1	NA	Secreted Signaling	INDRA
NK cells	Ccr2+ recruited macs	Itpkb	Itpr1	0.011818913	0	ITPKB_ITPR1	ITPKB_ITPR1	NA	Secreted Signaling	INDRA
NP	Ccr2+ recruited macs	Itpkb	Itpr1	0.001763809	0	ITPKB_ITPR1	ITPKB_ITPR1	NA	Secreted Signaling	INDRA
p_cLTMR2	Ccr2+ recruited macs	Itpkb	Itpr1	0.003296858	0	ITPKB_ITPR1	ITPKB_ITPR1	NA	Secreted Signaling	INDRA
PEP1	Ccr2+ recruited macs	Itpkb	Itpr1	0.001970972	0	ITPKB_ITPR1	ITPKB_ITPR1	NA	Secreted Signaling	INDRA
PEP2	Ccr2+ recruited macs	Itpkb	Itpr1	0.002711173	0	ITPKB_ITPR1	ITPKB_ITPR1	NA	Secreted Signaling	INDRA
Tconv	Ccr2+ recruited macs	Itpkb	Itpr1	0.014116426	0	ITPKB_ITPR1	ITPKB_ITPR1	NA	Secreted Signaling	INDRA
Tregs	Ccr2+ recruited macs	Itpkb	Itpr1	0.013796356	0	ITPKB_ITPR1	ITPKB_ITPR1	NA	Secreted Signaling	INDRA
Basophils	Cx3cr1 high macs	Itpkb	Itpr1	0.001822071	0	ITPKB_ITPR1	ITPKB_ITPR1	NA	Secreted Signaling	INDRA
Ccr2- recruited macs	Cx3cr1 high macs	Itpkb	Itpr1	0.001875682	0	ITPKB_ITPR1	ITPKB_ITPR1	NA	Secreted Signaling	INDRA
Ccr2+ recruited macs	Cx3cr1 high macs	Itpkb	Itpr1	0.005456294	0	ITPKB_ITPR1	ITPKB_ITPR1	NA	Secreted Signaling	INDRA
Cd163+ macs	Cx3cr1 high macs	Itpkb	Itpr1	0.003556354	0	ITPKB_ITPR1	ITPKB_ITPR1	NA	Secreted Signaling	INDRA
cLTMR1	Cx3cr1 high macs	Itpkb	Itpr1	0.011095881	0	ITPKB_ITPR1	ITPKB_ITPR1	NA	Secreted Signaling	INDRA
Cx3cr1 high macs	Cx3cr1 high macs	Itpkb	Itpr1	0.001791089	0	ITPKB_ITPR1	ITPKB_ITPR1	NA	Secreted Signaling	INDRA
Dendritic cells	Cx3cr1 high macs	Itpkb	Itpr1	0.00099566	0	ITPKB_ITPR1	ITPKB_ITPR1	NA	Secreted Signaling	INDRA
gd T cells	Cx3cr1 high macs	Itpkb	Itpr1	0.012000931	0	ITPKB_ITPR1	ITPKB_ITPR1	NA	Secreted Signaling	INDRA
ILCs	Cx3cr1 high macs	Itpkb	Itpr1	0.0121967	0	ITPKB_ITPR1	ITPKB_ITPR1	NA	Secreted Signaling	INDRA
Langerhans cells	Cx3cr1 high macs	Itpkb	Itpr1	0.000854064	0	ITPKB_ITPR1	ITPKB_ITPR1	NA	Secreted Signaling	INDRA
Mast cells	Cx3cr1 high macs	Itpkb	Itpr1	0.002131167	0	ITPKB_ITPR1	ITPKB_ITPR1	NA	Secreted Signaling	INDRA
MHCII+ macs	Cx3cr1 high macs	Itpkb	Itpr1	0.002203545	0	ITPKB_ITPR1	ITPKB_ITPR1	NA	Secreted Signaling	INDRA
Neutrophils	Cx3cr1 high macs	Itpkb	Itpr1	0.004427019	0	ITPKB_ITPR1	ITPKB_ITPR1	NA	Secreted Signaling	INDRA
NK cells	Cx3cr1 high macs	Itpkb	Itpr1	0.011113189	0	ITPKB_ITPR1	ITPKB_ITPR1	NA	Secreted Signaling	INDRA
NP	Cx3cr1 high macs	Itpkb	Itpr1	0.001657482	0	ITPKB_ITPR1	ITPKB_ITPR1	NA	Secreted Signaling	INDRA
p_cLTMR2	Cx3cr1 high macs	Itpkb	Itpr1	0.003098402	0	ITPKB_ITPR1	ITPKB_ITPR1	NA	Secreted Signaling	INDRA
PEP1	Cx3cr1 high macs	Itpkb	Itpr1	0.00185218	0	ITPKB_ITPR1	ITPKB_ITPR1	NA	Secreted Signaling	INDRA
PEP2	Cx3cr1 high macs	Itpkb	Itpr1	0.002547883	0	ITPKB_ITPR1	ITPKB_ITPR1	NA	Secreted Signaling	INDRA
Tconv	Cx3cr1 high macs	Itpkb	Itpr1	0.013275357	0	ITPKB_ITPR1	ITPKB_ITPR1	NA	Secreted Signaling	INDRA
Tregs	Cx3cr1 high macs	Itpkb	Itpr1	0.012974106	0	ITPKB_ITPR1	ITPKB_ITPR1	NA	Secreted Signaling	INDRA
Basophils	Dendritic cells	Itpkb	Itpr1	0.00125664	0	ITPKB_ITPR1	ITPKB_ITPR1	NA	Secreted Signaling	INDRA
Ccr2- recruited macs	Dendritic cells	Itpkb	Itpr1	0.001293636	0	ITPKB_ITPR1	ITPKB_ITPR1	NA	Secreted Signaling	INDRA
Ccr2+ recruited macs	Dendritic cells	Itpkb	Itpr1	0.003767335	0	ITPKB_ITPR1	ITPKB_ITPR1	NA	Secreted Signaling	INDRA
Cd163+ macs	Dendritic cells	Itpkb	Itpr1	0.002454057	0	ITPKB_ITPR1	ITPKB_ITPR1	NA	Secreted Signaling	INDRA
cLTMR1	Dendritic cells	Itpkb	Itpr1	0.007674697	0	ITPKB_ITPR1	ITPKB_ITPR1	NA	Secreted Signaling	INDRA
Cx3cr1 high macs	Dendritic cells	Itpkb	Itpr1	0.00123526	0	ITPKB_ITPR1	ITPKB_ITPR1	NA	Secreted Signaling	INDRA
Dendritic cells	Dendritic cells	Itpkb	Itpr1	0.000686507	0	ITPKB_ITPR1	ITPKB_ITPR1	NA	Secreted Signaling	INDRA
gd T cells	Dendritic cells	Itpkb	Itpr1	0.008303037	0	ITPKB_ITPR1	ITPKB_ITPR1	NA	Secreted Signaling	INDRA
ILCs	Dendritic cells	Itpkb	Itpr1	0.008438998	0	ITPKB_ITPR1	ITPKB_ITPR1	NA	Secreted Signaling	INDRA
Langerhans cells	Dendritic cells	Itpkb	Itpr1	0.000588851	0	ITPKB_ITPR1	ITPKB_ITPR1	NA	Secreted Signaling	INDRA
Mast cells	Dendritic cells	Itpkb	Itpr1	0.001469957	0	ITPKB_ITPR1	ITPKB_ITPR1	NA	Secreted Signaling	INDRA
MHCII+ macs	Dendritic cells	Itpkb	Itpr1	0.001519914	0	ITPKB_ITPR1	ITPKB_ITPR1	NA	Secreted Signaling	INDRA
Neutrophils	Dendritic cells	Itpkb	Itpr1	0.003055686	0	ITPKB_ITPR1	ITPKB_ITPR1	NA	Secreted Signaling	INDRA
NK cells	Dendritic cells	Itpkb	Itpr1	0.007686709	0	ITPKB_ITPR1	ITPKB_ITPR1	NA	Secreted Signaling	INDRA
NP	Dendritic cells	Itpkb	Itpr1	0.001143068	0	ITPKB_ITPR1	ITPKB_ITPR1	NA	Secreted Signaling	INDRA
p_cLTMR2	Dendritic cells	Itpkb	Itpr1	0.002137744	0	ITPKB_ITPR1	ITPKB_ITPR1	NA	Secreted Signaling	INDRA
PEP1	Dendritic cells	Itpkb	Itpr1	0.001277417	0	ITPKB_ITPR1	ITPKB_ITPR1	NA	Secreted Signaling	INDRA
PEP2	Dendritic cells	Itpkb	Itpr1	0.001757612	0	ITPKB_ITPR1	ITPKB_ITPR1	NA	Secreted Signaling	INDRA
Tconv	Dendritic cells	Itpkb	Itpr1	0.00918842	0	ITPKB_ITPR1	ITPKB_ITPR1	NA	Secreted Signaling	INDRA
Tregs	Dendritic cells	Itpkb	Itpr1	0.008979068	0	ITPKB_ITPR1	ITPKB_ITPR1	NA	Secreted Signaling	INDRA
Basophils	gd T cells	Itpkb	Itpr1	0.002388475	0	ITPKB_ITPR1	ITPKB_ITPR1	NA	Secreted Signaling	INDRA
Ccr2- recruited macs	gd T cells	Itpkb	Itpr1	0.002458711	0	ITPKB_ITPR1	ITPKB_ITPR1	NA	Secreted Signaling	INDRA
Ccr2+ recruited macs	gd T cells	Itpkb	Itpr1	0.007144336	0	ITPKB_ITPR1	ITPKB_ITPR1	NA	Secreted Signaling	INDRA
Cd163+ macs	gd T cells	Itpkb	Itpr1	0.004659355	0	ITPKB_ITPR1	ITPKB_ITPR1	NA	Secreted Signaling	INDRA
cLTMR1	gd T cells	Itpkb	Itpr1	0.014503229	0	ITPKB_ITPR1	ITPKB_ITPR1	NA	Secreted Signaling	INDRA
Cx3cr1 high macs	gd T cells	Itpkb	Itpr1	0.002347884	0	ITPKB_ITPR1	ITPKB_ITPR1	NA	Secreted Signaling	INDRA
Dendritic cells	gd T cells	Itpkb	Itpr1	0.001305503	0	ITPKB_ITPR1	ITPKB_ITPR1	NA	Secreted Signaling	INDRA
gd T cells	gd T cells	Itpkb	Itpr1	0.015681797	0	ITPKB_ITPR1	ITPKB_ITPR1	NA	Secreted Signaling	INDRA
ILCs	gd T cells	Itpkb	Itpr1	0.015936642	0	ITPKB_ITPR1	ITPKB_ITPR1	NA	Secreted Signaling	INDRA
Langerhans cells	gd T cells	Itpkb	Itpr1	0.001119893	0	ITPKB_ITPR1	ITPKB_ITPR1	NA	Secreted Signaling	INDRA
Mast cells	gd T cells	Itpkb	Itpr1	0.002793387	0	ITPKB_ITPR1	ITPKB_ITPR1	NA	Secreted Signaling	INDRA
MHCII+ macs	gd T cells	Itpkb	Itpr1	0.00288819	0	ITPKB_ITPR1	ITPKB_ITPR1	NA	Secreted Signaling	INDRA
Neutrophils	gd T cells	Itpkb	Itpr1	0.005798486	0	ITPKB_ITPR1	ITPKB_ITPR1	NA	Secreted Signaling	INDRA
NK cells	gd T cells	Itpkb	Itpr1	0.014525773	0	ITPKB_ITPR1	ITPKB_ITPR1	NA	Secreted Signaling	INDRA
NP	gd T cells	Itpkb	Itpr1	0.002172834	0	ITPKB_ITPR1	ITPKB_ITPR1	NA	Secreted Signaling	INDRA
p_cLTMR2	gd T cells	Itpkb	Itpr1	0.004059949	0	ITPKB_ITPR1	ITPKB_ITPR1	NA	Secreted Signaling	INDRA
PEP1	gd T cells	Itpkb	Itpr1	0.00242792	0	ITPKB_ITPR1	ITPKB_ITPR1	NA	Secreted Signaling	INDRA
PEP2	gd T cells	Itpkb	Itpr1	0.003339156	0	ITPKB_ITPR1	ITPKB_ITPR1	NA	Secreted Signaling	INDRA
Tconv	gd T cells	Itpkb	Itpr1	0.017340246	0	ITPKB_ITPR1	ITPKB_ITPR1	NA	Secreted Signaling	INDRA
Tregs	gd T cells	Itpkb	Itpr1	0.016948338	0	ITPKB_ITPR1	ITPKB_ITPR1	NA	Secreted Signaling	INDRA
Basophils	ILCs	Itpkb	Itpr1	0.001600798	0	ITPKB_ITPR1	ITPKB_ITPR1	NA	Secreted Signaling	INDRA
Ccr2- recruited macs	ILCs	Itpkb	Itpr1	0.001647909	0	ITPKB_ITPR1	ITPKB_ITPR1	NA	Secreted Signaling	INDRA
Ccr2+ recruited macs	ILCs	Itpkb	Itpr1	0.004795799	0	ITPKB_ITPR1	ITPKB_ITPR1	NA	Secreted Signaling	INDRA
Cd163+ macs	ILCs	Itpkb	Itpr1	0.003125128	0	ITPKB_ITPR1	ITPKB_ITPR1	NA	Secreted Signaling	INDRA
cLTMR1	ILCs	Itpkb	Itpr1	0.009759403	0	ITPKB_ITPR1	ITPKB_ITPR1	NA	Secreted Signaling	INDRA
Cx3cr1 high macs	ILCs	Itpkb	Itpr1	0.001573572	0	ITPKB_ITPR1	ITPKB_ITPR1	NA	Secreted Signaling	INDRA
Dendritic cells	ILCs	Itpkb	Itpr1	0.000874658	0	ITPKB_ITPR1	ITPKB_ITPR1	NA	Secreted Signaling	INDRA
gd T cells	ILCs	Itpkb	Itpr1	0.010556606	0	ITPKB_ITPR1	ITPKB_ITPR1	NA	Secreted Signaling	INDRA
ILCs	ILCs	Itpkb	Itpr1	0.010729069	0	ITPKB_ITPR1	ITPKB_ITPR1	NA	Secreted Signaling	INDRA
Langerhans cells	ILCs	Itpkb	Itpr1	0.000750257	0	ITPKB_ITPR1	ITPKB_ITPR1	NA	Secreted Signaling	INDRA
Mast cells	ILCs	Itpkb	Itpr1	0.001872428	0	ITPKB_ITPR1	ITPKB_ITPR1	NA	Secreted Signaling	INDRA
MHCII+ macs	ILCs	Itpkb	Itpr1	0.001936035	0	ITPKB_ITPR1	ITPKB_ITPR1	NA	Secreted Signaling	INDRA
Neutrophils	ILCs	Itpkb	Itpr1	0.003890633	0	ITPKB_ITPR1	ITPKB_ITPR1	NA	Secreted Signaling	INDRA
NK cells	ILCs	Itpkb	Itpr1	0.009774647	0	ITPKB_ITPR1	ITPKB_ITPR1	NA	Secreted Signaling	INDRA
NP	ILCs	Itpkb	Itpr1	0.001456168	0	ITPKB_ITPR1	ITPKB_ITPR1	NA	Secreted Signaling	INDRA
p_cLTMR2	ILCs	Itpkb	Itpr1	0.002722554	0	ITPKB_ITPR1	ITPKB_ITPR1	NA	Secreted Signaling	INDRA
PEP1	ILCs	Itpkb	Itpr1	0.001627256	0	ITPKB_ITPR1	ITPKB_ITPR1	NA	Secreted Signaling	INDRA
PEP2	ILCs	Itpkb	Itpr1	0.002238664	0	ITPKB_ITPR1	ITPKB_ITPR1	NA	Secreted Signaling	INDRA
Tconv	ILCs	Itpkb	Itpr1	0.011679465	0	ITPKB_ITPR1	ITPKB_ITPR1	NA	Secreted Signaling	INDRA
Tregs	ILCs	Itpkb	Itpr1	0.011414011	0	ITPKB_ITPR1	ITPKB_ITPR1	NA	Secreted Signaling	INDRA
Basophils	NK cells	Itpkb	Itpr1	0.005585425	0	ITPKB_ITPR1	ITPKB_ITPR1	NA	Secreted Signaling	INDRA
Ccr2- recruited macs	NK cells	Itpkb	Itpr1	0.005749127	0	ITPKB_ITPR1	ITPKB_ITPR1	NA	Secreted Signaling	INDRA
Ccr2+ recruited macs	NK cells	Itpkb	Itpr1	0.016601025	0	ITPKB_ITPR1	ITPKB_ITPR1	NA	Secreted Signaling	INDRA
Cd163+ macs	NK cells	Itpkb	Itpr1	0.010862757	0	ITPKB_ITPR1	ITPKB_ITPR1	NA	Secreted Signaling	INDRA
cLTMR1	NK cells	Itpkb	Itpr1	0.033373191	0	ITPKB_ITPR1	ITPKB_ITPR1	NA	Secreted Signaling	INDRA
Cx3cr1 high macs	NK cells	Itpkb	Itpr1	0.005490802	0	ITPKB_ITPR1	ITPKB_ITPR1	NA	Secreted Signaling	INDRA
Dendritic cells	NK cells	Itpkb	Itpr1	0.003057348	0	ITPKB_ITPR1	ITPKB_ITPR1	NA	Secreted Signaling	INDRA
gd T cells	NK cells	Itpkb	Itpr1	0.036029117	0	ITPKB_ITPR1	ITPKB_ITPR1	NA	Secreted Signaling	INDRA
ILCs	NK cells	Itpkb	Itpr1	0.036602332	0	ITPKB_ITPR1	ITPKB_ITPR1	NA	Secreted Signaling	INDRA
Langerhans cells	NK cells	Itpkb	Itpr1	0.002623323	0	ITPKB_ITPR1	ITPKB_ITPR1	NA	Secreted Signaling	INDRA
Mast cells	NK cells	Itpkb	Itpr1	0.006528759	0	ITPKB_ITPR1	ITPKB_ITPR1	NA	Secreted Signaling	INDRA
MHCII+ macs	NK cells	Itpkb	Itpr1	0.006749477	0	ITPKB_ITPR1	ITPKB_ITPR1	NA	Secreted Signaling	INDRA
Neutrophils	NK cells	Itpkb	Itpr1	0.013497942	0	ITPKB_ITPR1	ITPKB_ITPR1	NA	Secreted Signaling	INDRA
NK cells	NK cells	Itpkb	Itpr1	0.033424072	0	ITPKB_ITPR1	ITPKB_ITPR1	NA	Secreted Signaling	INDRA
NP	NK cells	Itpkb	Itpr1	0.00508262	0	ITPKB_ITPR1	ITPKB_ITPR1	NA	Secreted Signaling	INDRA
p_cLTMR2	NK cells	Itpkb	Itpr1	0.009472905	0	ITPKB_ITPR1	ITPKB_ITPR1	NA	Secreted Signaling	INDRA
PEP1	NK cells	Itpkb	Itpr1	0.005677366	0	ITPKB_ITPR1	ITPKB_ITPR1	NA	Secreted Signaling	INDRA
PEP2	NK cells	Itpkb	Itpr1	0.007798633	0	ITPKB_ITPR1	ITPKB_ITPR1	NA	Secreted Signaling	INDRA
Tconv	NK cells	Itpkb	Itpr1	0.039752521	0	ITPKB_ITPR1	ITPKB_ITPR1	NA	Secreted Signaling	INDRA
Tregs	NK cells	Itpkb	Itpr1	0.03887411	0	ITPKB_ITPR1	ITPKB_ITPR1	NA	Secreted Signaling	INDRA
Basophils	Tconv	Itpkb	Itpr1	0.009279307	0	ITPKB_ITPR1	ITPKB_ITPR1	NA	Secreted Signaling	INDRA
Ccr2- recruited macs	Tconv	Itpkb	Itpr1	0.009550234	0	ITPKB_ITPR1	ITPKB_ITPR1	NA	Secreted Signaling	INDRA
Ccr2+ recruited macs	Tconv	Itpkb	Itpr1	0.027379418	0	ITPKB_ITPR1	ITPKB_ITPR1	NA	Secreted Signaling	INDRA
Cd163+ macs	Tconv	Itpkb	Itpr1	0.01798365	0	ITPKB_ITPR1	ITPKB_ITPR1	NA	Secreted Signaling	INDRA
cLTMR1	Tconv	Itpkb	Itpr1	0.054438278	0	ITPKB_ITPR1	ITPKB_ITPR1	NA	Secreted Signaling	INDRA
Cx3cr1 high macs	Tconv	Itpkb	Itpr1	0.009122681	0	ITPKB_ITPR1	ITPKB_ITPR1	NA	Secreted Signaling	INDRA
Dendritic cells	Tconv	Itpkb	Itpr1	0.005087859	0	ITPKB_ITPR1	ITPKB_ITPR1	NA	Secreted Signaling	INDRA
gd T cells	Tconv	Itpkb	Itpr1	0.058668871	0	ITPKB_ITPR1	ITPKB_ITPR1	NA	Secreted Signaling	INDRA
ILCs	Tconv	Itpkb	Itpr1	0.059580016	0	ITPKB_ITPR1	ITPKB_ITPR1	NA	Secreted Signaling	INDRA
Langerhans cells	Tconv	Itpkb	Itpr1	0.004366843	0	ITPKB_ITPR1	ITPKB_ITPR1	NA	Secreted Signaling	INDRA
Mast cells	Tconv	Itpkb	Itpr1	0.010839709	0	ITPKB_ITPR1	ITPKB_ITPR1	NA	Secreted Signaling	INDRA
MHCII+ macs	Tconv	Itpkb	Itpr1	0.011204523	0	ITPKB_ITPR1	ITPKB_ITPR1	NA	Secreted Signaling	INDRA
Neutrophils	Tconv	Itpkb	Itpr1	0.022307327	0	ITPKB_ITPR1	ITPKB_ITPR1	NA	Secreted Signaling	INDRA
NK cells	Tconv	Itpkb	Itpr1	0.054519464	0	ITPKB_ITPR1	ITPKB_ITPR1	NA	Secreted Signaling	INDRA
NP	Tconv	Itpkb	Itpr1	0.0084468	0	ITPKB_ITPR1	ITPKB_ITPR1	NA	Secreted Signaling	INDRA
p_cLTMR2	Tconv	Itpkb	Itpr1	0.015697162	0	ITPKB_ITPR1	ITPKB_ITPR1	NA	Secreted Signaling	INDRA
PEP1	Tconv	Itpkb	Itpr1	0.009431477	0	ITPKB_ITPR1	ITPKB_ITPR1	NA	Secreted Signaling	INDRA
PEP2	Tconv	Itpkb	Itpr1	0.012937164	0	ITPKB_ITPR1	ITPKB_ITPR1	NA	Secreted Signaling	INDRA
Tconv	Tconv	Itpkb	Itpr1	0.064575232	0	ITPKB_ITPR1	ITPKB_ITPR1	NA	Secreted Signaling	INDRA
Tregs	Tconv	Itpkb	Itpr1	0.063184405	0	ITPKB_ITPR1	ITPKB_ITPR1	NA	Secreted Signaling	INDRA
Basophils	Tregs	Itpkb	Itpr1	0.010136722	0	ITPKB_ITPR1	ITPKB_ITPR1	NA	Secreted Signaling	INDRA
Ccr2- recruited macs	Tregs	Itpkb	Itpr1	0.010432419	0	ITPKB_ITPR1	ITPKB_ITPR1	NA	Secreted Signaling	INDRA
Ccr2+ recruited macs	Tregs	Itpkb	Itpr1	0.02985889	0	ITPKB_ITPR1	ITPKB_ITPR1	NA	Secreted Signaling	INDRA
Cd163+ macs	Tregs	Itpkb	Itpr1	0.019629417	0	ITPKB_ITPR1	ITPKB_ITPR1	NA	Secreted Signaling	INDRA
cLTMR1	Tregs	Itpkb	Itpr1	0.059218996	0	ITPKB_ITPR1	ITPKB_ITPR1	NA	Secreted Signaling	INDRA
Cx3cr1 high macs	Tregs	Itpkb	Itpr1	0.009965769	0	ITPKB_ITPR1	ITPKB_ITPR1	NA	Secreted Signaling	INDRA
Dendritic cells	Tregs	Itpkb	Itpr1	0.005560155	0	ITPKB_ITPR1	ITPKB_ITPR1	NA	Secreted Signaling	INDRA
gd T cells	Tregs	Itpkb	Itpr1	0.063796049	0	ITPKB_ITPR1	ITPKB_ITPR1	NA	Secreted Signaling	INDRA
ILCs	Tregs	Itpkb	Itpr1	0.064781341	0	ITPKB_ITPR1	ITPKB_ITPR1	NA	Secreted Signaling	INDRA
Langerhans cells	Tregs	Itpkb	Itpr1	0.004772529	0	ITPKB_ITPR1	ITPKB_ITPR1	NA	Secreted Signaling	INDRA
Mast cells	Tregs	Itpkb	Itpr1	0.011839583	0	ITPKB_ITPR1	ITPKB_ITPR1	NA	Secreted Signaling	INDRA
MHCII+ macs	Tregs	Itpkb	Itpr1	0.012237632	0	ITPKB_ITPR1	ITPKB_ITPR1	NA	Secreted Signaling	INDRA
Neutrophils	Tregs	Itpkb	Itpr1	0.024338967	0	ITPKB_ITPR1	ITPKB_ITPR1	NA	Secreted Signaling	INDRA
NK cells	Tregs	Itpkb	Itpr1	0.059306864	0	ITPKB_ITPR1	ITPKB_ITPR1	NA	Secreted Signaling	INDRA
NP	Tregs	Itpkb	Itpr1	0.009228007	0	ITPKB_ITPR1	ITPKB_ITPR1	NA	Secreted Signaling	INDRA
p_cLTMR2	Tregs	Itpkb	Itpr1	0.017137334	0	ITPKB_ITPR1	ITPKB_ITPR1	NA	Secreted Signaling	INDRA
PEP1	Tregs	Itpkb	Itpr1	0.010302806	0	ITPKB_ITPR1	ITPKB_ITPR1	NA	Secreted Signaling	INDRA
PEP2	Tregs	Itpkb	Itpr1	0.014127747	0	ITPKB_ITPR1	ITPKB_ITPR1	NA	Secreted Signaling	INDRA
Tconv	Tregs	Itpkb	Itpr1	0.070180095	0	ITPKB_ITPR1	ITPKB_ITPR1	NA	Secreted Signaling	INDRA
Tregs	Tregs	Itpkb	Itpr1	0.068677413	0	ITPKB_ITPR1	ITPKB_ITPR1	NA	Secreted Signaling	INDRA
PEP2	Basophils	Plcd4	Itpr1	0.001903101	0	PLCD4_ITPR1	PLCD4_ITPR1	NA	Secreted Signaling	INDRA
PEP2	Ccr2+ recruited macs	Plcd4	Itpr1	0.002662422	0	PLCD4_ITPR1	PLCD4_ITPR1	NA	Secreted Signaling	INDRA
PEP2	Cx3cr1 high macs	Plcd4	Itpr1	0.00250206	0	PLCD4_ITPR1	PLCD4_ITPR1	NA	Secreted Signaling	INDRA
PEP2	Dendritic cells	Plcd4	Itpr1	0.001725977	0	PLCD4_ITPR1	PLCD4_ITPR1	NA	Secreted Signaling	INDRA
PEP2	gd T cells	Plcd4	Itpr1	0.003279149	0	PLCD4_ITPR1	PLCD4_ITPR1	NA	Secreted Signaling	INDRA
PEP2	ILCs	Plcd4	Itpr1	0.002198391	0	PLCD4_ITPR1	PLCD4_ITPR1	NA	Secreted Signaling	INDRA
PEP2	NK cells	Plcd4	Itpr1	0.007659103	0	PLCD4_ITPR1	PLCD4_ITPR1	NA	Secreted Signaling	INDRA
PEP2	Tconv	Plcd4	Itpr1	0.012706875	0	PLCD4_ITPR1	PLCD4_ITPR1	NA	Secreted Signaling	INDRA
PEP2	Tregs	Plcd4	Itpr1	0.013876563	0	PLCD4_ITPR1	PLCD4_ITPR1	NA	Secreted Signaling	INDRA
NF1	Basophils	Cat	Itpr1	0.00111756	0	CAT_ITPR1	CAT_ITPR1	NA	Secreted Signaling	INDRA
NF2	Basophils	Cat	Itpr1	0.000851976	0	CAT_ITPR1	CAT_ITPR1	NA	Secreted Signaling	INDRA
PEP1	Basophils	Cat	Itpr1	0.000683718	0	CAT_ITPR1	CAT_ITPR1	NA	Secreted Signaling	INDRA
NF1	Ccr2+ recruited macs	Cat	Itpr1	0.001563948	0	CAT_ITPR1	CAT_ITPR1	NA	Secreted Signaling	INDRA
NF2	Ccr2+ recruited macs	Cat	Itpr1	0.001192408	0	CAT_ITPR1	CAT_ITPR1	NA	Secreted Signaling	INDRA
PEP1	Ccr2+ recruited macs	Cat	Itpr1	0.000956982	0	CAT_ITPR1	CAT_ITPR1	NA	Secreted Signaling	INDRA
NF1	Cx3cr1 high macs	Cat	Itpr1	0.001469651	0	CAT_ITPR1	CAT_ITPR1	NA	Secreted Signaling	INDRA
NF2	Cx3cr1 high macs	Cat	Itpr1	0.001120488	0	CAT_ITPR1	CAT_ITPR1	NA	Secreted Signaling	INDRA
PEP1	Cx3cr1 high macs	Cat	Itpr1	0.000899249	0	CAT_ITPR1	CAT_ITPR1	NA	Secreted Signaling	INDRA
NF1	Dendritic cells	Cat	Itpr1	0.001013473	0	CAT_ITPR1	CAT_ITPR1	NA	Secreted Signaling	INDRA
NF2	Dendritic cells	Cat	Itpr1	0.000772606	0	CAT_ITPR1	CAT_ITPR1	NA	Secreted Signaling	INDRA
PEP1	Dendritic cells	Cat	Itpr1	0.000620013	0	CAT_ITPR1	CAT_ITPR1	NA	Secreted Signaling	INDRA
NF1	gd T cells	Cat	Itpr1	0.001926714	0	CAT_ITPR1	CAT_ITPR1	NA	Secreted Signaling	INDRA
NF2	gd T cells	Cat	Itpr1	0.001469121	0	CAT_ITPR1	CAT_ITPR1	NA	Secreted Signaling	INDRA
PEP1	gd T cells	Cat	Itpr1	0.001179126	0	CAT_ITPR1	CAT_ITPR1	NA	Secreted Signaling	INDRA
NF1	ILCs	Cat	Itpr1	0.001291121	0	CAT_ITPR1	CAT_ITPR1	NA	Secreted Signaling	INDRA
NF2	ILCs	Cat	Itpr1	0.000984331	0	CAT_ITPR1	CAT_ITPR1	NA	Secreted Signaling	INDRA
PEP1	ILCs	Cat	Itpr1	0.000789955	0	CAT_ITPR1	CAT_ITPR1	NA	Secreted Signaling	INDRA
NF1	NK cells	Cat	Itpr1	0.004508395	0	CAT_ITPR1	CAT_ITPR1	NA	Secreted Signaling	INDRA
NF2	NK cells	Cat	Itpr1	0.003439767	0	CAT_ITPR1	CAT_ITPR1	NA	Secreted Signaling	INDRA
PEP1	NK cells	Cat	Itpr1	0.002761855	0	CAT_ITPR1	CAT_ITPR1	NA	Secreted Signaling	INDRA
NF1	Tconv	Cat	Itpr1	0.00749536	0	CAT_ITPR1	CAT_ITPR1	NA	Secreted Signaling	INDRA
NF2	Tconv	Cat	Itpr1	0.005722799	0	CAT_ITPR1	CAT_ITPR1	NA	Secreted Signaling	INDRA
PEP1	Tconv	Cat	Itpr1	0.004597022	0	CAT_ITPR1	CAT_ITPR1	NA	Secreted Signaling	INDRA
NF1	Tregs	Cat	Itpr1	0.008189299	0	CAT_ITPR1	CAT_ITPR1	NA	Secreted Signaling	INDRA
NF2	Tregs	Cat	Itpr1	0.006253664	0	CAT_ITPR1	CAT_ITPR1	NA	Secreted Signaling	INDRA
PEP1	Tregs	Cat	Itpr1	0.005023984	0	CAT_ITPR1	CAT_ITPR1	NA	Secreted Signaling	INDRA
Basophils	Basophils	Adk	Atp6ap2	0.00959571	0	ADK_ATP6AP2	ADK_ATP6AP2	NA	Secreted Signaling	INDRA
Mast cells	Basophils	Adk	Atp6ap2	0.009636066	0	ADK_ATP6AP2	ADK_ATP6AP2	NA	Secreted Signaling	INDRA
NF3	Basophils	Adk	Atp6ap2	0.001324658	0.01	ADK_ATP6AP2	ADK_ATP6AP2	NA	Secreted Signaling	INDRA
NP	Basophils	Adk	Atp6ap2	0.003227221	0	ADK_ATP6AP2	ADK_ATP6AP2	NA	Secreted Signaling	INDRA
SST	Basophils	Adk	Atp6ap2	0.014338295	0	ADK_ATP6AP2	ADK_ATP6AP2	NA	Secreted Signaling	INDRA
Tconv	Basophils	Adk	Atp6ap2	0.004453466	0.02	ADK_ATP6AP2	ADK_ATP6AP2	NA	Secreted Signaling	INDRA
Tregs	Basophils	Adk	Atp6ap2	0.015003574	0	ADK_ATP6AP2	ADK_ATP6AP2	NA	Secreted Signaling	INDRA
Basophils	Ccr2- recruited macs	Adk	Atp6ap2	0.029023305	0	ADK_ATP6AP2	ADK_ATP6AP2	NA	Secreted Signaling	INDRA
Mast cells	Ccr2- recruited macs	Adk	Atp6ap2	0.02914296	0	ADK_ATP6AP2	ADK_ATP6AP2	NA	Secreted Signaling	INDRA
NF3	Ccr2- recruited macs	Adk	Atp6ap2	0.004075486	0	ADK_ATP6AP2	ADK_ATP6AP2	NA	Secreted Signaling	INDRA
NP	Ccr2- recruited macs	Adk	Atp6ap2	0.009889845	0	ADK_ATP6AP2	ADK_ATP6AP2	NA	Secreted Signaling	INDRA
SST	Ccr2- recruited macs	Adk	Atp6ap2	0.042951375	0	ADK_ATP6AP2	ADK_ATP6AP2	NA	Secreted Signaling	INDRA
Tconv	Ccr2- recruited macs	Adk	Atp6ap2	0.01361311	0	ADK_ATP6AP2	ADK_ATP6AP2	NA	Secreted Signaling	INDRA
Tregs	Ccr2- recruited macs	Adk	Atp6ap2	0.044883811	0	ADK_ATP6AP2	ADK_ATP6AP2	NA	Secreted Signaling	INDRA
Basophils	Ccr2+ recruited macs	Adk	Atp6ap2	0.029344139	0	ADK_ATP6AP2	ADK_ATP6AP2	NA	Secreted Signaling	INDRA
Mast cells	Ccr2+ recruited macs	Adk	Atp6ap2	0.029465077	0	ADK_ATP6AP2	ADK_ATP6AP2	NA	Secreted Signaling	INDRA
NF3	Ccr2+ recruited macs	Adk	Atp6ap2	0.004121709	0	ADK_ATP6AP2	ADK_ATP6AP2	NA	Secreted Signaling	INDRA
NP	Ccr2+ recruited macs	Adk	Atp6ap2	0.01000135	0	ADK_ATP6AP2	ADK_ATP6AP2	NA	Secreted Signaling	INDRA
SST	Ccr2+ recruited macs	Adk	Atp6ap2	0.043419291	0	ADK_ATP6AP2	ADK_ATP6AP2	NA	Secreted Signaling	INDRA
Tconv	Ccr2+ recruited macs	Adk	Atp6ap2	0.013766009	0	ADK_ATP6AP2	ADK_ATP6AP2	NA	Secreted Signaling	INDRA
Tregs	Ccr2+ recruited macs	Adk	Atp6ap2	0.045371781	0	ADK_ATP6AP2	ADK_ATP6AP2	NA	Secreted Signaling	INDRA
Basophils	Cd163+ macs	Adk	Atp6ap2	0.041765628	0	ADK_ATP6AP2	ADK_ATP6AP2	NA	Secreted Signaling	INDRA
Mast cells	Cd163+ macs	Adk	Atp6ap2	0.041935548	0	ADK_ATP6AP2	ADK_ATP6AP2	NA	Secreted Signaling	INDRA
NF3	Cd163+ macs	Adk	Atp6ap2	0.00593169	0	ADK_ATP6AP2	ADK_ATP6AP2	NA	Secreted Signaling	INDRA
NP	Cd163+ macs	Adk	Atp6ap2	0.014356059	0	ADK_ATP6AP2	ADK_ATP6AP2	NA	Secreted Signaling	INDRA
SST	Cd163+ macs	Adk	Atp6ap2	0.061421828	0	ADK_ATP6AP2	ADK_ATP6AP2	NA	Secreted Signaling	INDRA
Tconv	Cd163+ macs	Adk	Atp6ap2	0.019727234	0	ADK_ATP6AP2	ADK_ATP6AP2	NA	Secreted Signaling	INDRA
Tregs	Cd163+ macs	Adk	Atp6ap2	0.064129588	0	ADK_ATP6AP2	ADK_ATP6AP2	NA	Secreted Signaling	INDRA
Basophils	cLTMR1	Adk	Atp6ap2	0.015683781	0	ADK_ATP6AP2	ADK_ATP6AP2	NA	Secreted Signaling	INDRA
Mast cells	cLTMR1	Adk	Atp6ap2	0.015749333	0	ADK_ATP6AP2	ADK_ATP6AP2	NA	Secreted Signaling	INDRA
NF3	cLTMR1	Adk	Atp6ap2	0.002176631	0.01	ADK_ATP6AP2	ADK_ATP6AP2	NA	Secreted Signaling	INDRA
NP	cLTMR1	Adk	Atp6ap2	0.005296363	0	ADK_ATP6AP2	ADK_ATP6AP2	NA	Secreted Signaling	INDRA
SST	cLTMR1	Adk	Atp6ap2	0.023364351	0	ADK_ATP6AP2	ADK_ATP6AP2	NA	Secreted Signaling	INDRA
Tconv	cLTMR1	Adk	Atp6ap2	0.007303059	0	ADK_ATP6AP2	ADK_ATP6AP2	NA	Secreted Signaling	INDRA
Tregs	cLTMR1	Adk	Atp6ap2	0.024438045	0	ADK_ATP6AP2	ADK_ATP6AP2	NA	Secreted Signaling	INDRA
Basophils	Cx3cr1 high macs	Adk	Atp6ap2	0.026772281	0	ADK_ATP6AP2	ADK_ATP6AP2	NA	Secreted Signaling	INDRA
Mast cells	Cx3cr1 high macs	Adk	Atp6ap2	0.026882913	0	ADK_ATP6AP2	ADK_ATP6AP2	NA	Secreted Signaling	INDRA
NF3	Cx3cr1 high macs	Adk	Atp6ap2	0.003751918	0.01	ADK_ATP6AP2	ADK_ATP6AP2	NA	Secreted Signaling	INDRA
NP	Cx3cr1 high macs	Adk	Atp6ap2	0.009108875	0	ADK_ATP6AP2	ADK_ATP6AP2	NA	Secreted Signaling	INDRA
SST	Cx3cr1 high macs	Adk	Atp6ap2	0.03966423	0	ADK_ATP6AP2	ADK_ATP6AP2	NA	Secreted Signaling	INDRA
Tconv	Cx3cr1 high macs	Adk	Atp6ap2	0.01254185	0	ADK_ATP6AP2	ADK_ATP6AP2	NA	Secreted Signaling	INDRA
Tregs	Cx3cr1 high macs	Adk	Atp6ap2	0.041455179	0	ADK_ATP6AP2	ADK_ATP6AP2	NA	Secreted Signaling	INDRA
Basophils	Dendritic cells	Adk	Atp6ap2	0.025519426	0	ADK_ATP6AP2	ADK_ATP6AP2	NA	Secreted Signaling	INDRA
Mast cells	Dendritic cells	Adk	Atp6ap2	0.025625017	0	ADK_ATP6AP2	ADK_ATP6AP2	NA	Secreted Signaling	INDRA
NF3	Dendritic cells	Adk	Atp6ap2	0.003572386	0	ADK_ATP6AP2	ADK_ATP6AP2	NA	Secreted Signaling	INDRA
NP	Dendritic cells	Adk	Atp6ap2	0.008675242	0	ADK_ATP6AP2	ADK_ATP6AP2	NA	Secreted Signaling	INDRA
SST	Dendritic cells	Adk	Atp6ap2	0.037831526	0	ADK_ATP6AP2	ADK_ATP6AP2	NA	Secreted Signaling	INDRA
Tconv	Dendritic cells	Adk	Atp6ap2	0.011946758	0	ADK_ATP6AP2	ADK_ATP6AP2	NA	Secreted Signaling	INDRA
Tregs	Dendritic cells	Adk	Atp6ap2	0.039543131	0	ADK_ATP6AP2	ADK_ATP6AP2	NA	Secreted Signaling	INDRA
Basophils	gd T cells	Adk	Atp6ap2	0.00695205	0	ADK_ATP6AP2	ADK_ATP6AP2	NA	Secreted Signaling	INDRA
Mast cells	gd T cells	Adk	Atp6ap2	0.006981366	0	ADK_ATP6AP2	ADK_ATP6AP2	NA	Secreted Signaling	INDRA
NF3	gd T cells	Adk	Atp6ap2	0.000957506	0.01	ADK_ATP6AP2	ADK_ATP6AP2	NA	Secreted Signaling	INDRA
NP	gd T cells	Adk	Atp6ap2	0.002333973	0	ADK_ATP6AP2	ADK_ATP6AP2	NA	Secreted Signaling	INDRA
SST	gd T cells	Adk	Atp6ap2	0.010401755	0	ADK_ATP6AP2	ADK_ATP6AP2	NA	Secreted Signaling	INDRA
Tconv	gd T cells	Adk	Atp6ap2	0.003221908	0.04	ADK_ATP6AP2	ADK_ATP6AP2	NA	Secreted Signaling	INDRA
Tregs	gd T cells	Adk	Atp6ap2	0.010886401	0	ADK_ATP6AP2	ADK_ATP6AP2	NA	Secreted Signaling	INDRA
Basophils	ILCs	Adk	Atp6ap2	0.006609221	0	ADK_ATP6AP2	ADK_ATP6AP2	NA	Secreted Signaling	INDRA
Mast cells	ILCs	Adk	Atp6ap2	0.006637101	0	ADK_ATP6AP2	ADK_ATP6AP2	NA	Secreted Signaling	INDRA
NF3	ILCs	Adk	Atp6ap2	0.000910017	0.01	ADK_ATP6AP2	ADK_ATP6AP2	NA	Secreted Signaling	INDRA
NP	ILCs	Adk	Atp6ap2	0.002218368	0	ADK_ATP6AP2	ADK_ATP6AP2	NA	Secreted Signaling	INDRA
SST	ILCs	Adk	Atp6ap2	0.009890504	0	ADK_ATP6AP2	ADK_ATP6AP2	NA	Secreted Signaling	INDRA
Tconv	ILCs	Adk	Atp6ap2	0.003062458	0.07	ADK_ATP6AP2	ADK_ATP6AP2	NA	Secreted Signaling	INDRA
Tregs	ILCs	Adk	Atp6ap2	0.010351578	0	ADK_ATP6AP2	ADK_ATP6AP2	NA	Secreted Signaling	INDRA
Basophils	Langerhans cells	Adk	Atp6ap2	0.039925436	0	ADK_ATP6AP2	ADK_ATP6AP2	NA	Secreted Signaling	INDRA
Mast cells	Langerhans cells	Adk	Atp6ap2	0.040088182	0	ADK_ATP6AP2	ADK_ATP6AP2	NA	Secreted Signaling	INDRA
NF3	Langerhans cells	Adk	Atp6ap2	0.005661012	0	ADK_ATP6AP2	ADK_ATP6AP2	NA	Secreted Signaling	INDRA
NP	Langerhans cells	Adk	Atp6ap2	0.013706258	0	ADK_ATP6AP2	ADK_ATP6AP2	NA	Secreted Signaling	INDRA
SST	Langerhans cells	Adk	Atp6ap2	0.058768699	0	ADK_ATP6AP2	ADK_ATP6AP2	NA	Secreted Signaling	INDRA
Tconv	Langerhans cells	Adk	Atp6ap2	0.018838963	0	ADK_ATP6AP2	ADK_ATP6AP2	NA	Secreted Signaling	INDRA
Tregs	Langerhans cells	Adk	Atp6ap2	0.061367144	0	ADK_ATP6AP2	ADK_ATP6AP2	NA	Secreted Signaling	INDRA
Basophils	Mast cells	Adk	Atp6ap2	0.010077822	0	ADK_ATP6AP2	ADK_ATP6AP2	NA	Secreted Signaling	INDRA
Mast cells	Mast cells	Adk	Atp6ap2	0.010120185	0	ADK_ATP6AP2	ADK_ATP6AP2	NA	Secreted Signaling	INDRA
NF3	Mast cells	Adk	Atp6ap2	0.001391796	0.01	ADK_ATP6AP2	ADK_ATP6AP2	NA	Secreted Signaling	INDRA
NP	Mast cells	Adk	Atp6ap2	0.00339046	0	ADK_ATP6AP2	ADK_ATP6AP2	NA	Secreted Signaling	INDRA
SST	Mast cells	Adk	Atp6ap2	0.015055064	0	ADK_ATP6AP2	ADK_ATP6AP2	NA	Secreted Signaling	INDRA
Tconv	Mast cells	Adk	Atp6ap2	0.00467844	0.03	ADK_ATP6AP2	ADK_ATP6AP2	NA	Secreted Signaling	INDRA
Tregs	Mast cells	Adk	Atp6ap2	0.015753069	0	ADK_ATP6AP2	ADK_ATP6AP2	NA	Secreted Signaling	INDRA
Basophils	MHCII+ macs	Adk	Atp6ap2	0.011212041	0	ADK_ATP6AP2	ADK_ATP6AP2	NA	Secreted Signaling	INDRA
Mast cells	MHCII+ macs	Adk	Atp6ap2	0.011259116	0	ADK_ATP6AP2	ADK_ATP6AP2	NA	Secreted Signaling	INDRA
NF3	MHCII+ macs	Adk	Atp6ap2	0.001549968	0.01	ADK_ATP6AP2	ADK_ATP6AP2	NA	Secreted Signaling	INDRA
NP	MHCII+ macs	Adk	Atp6ap2	0.003774912	0	ADK_ATP6AP2	ADK_ATP6AP2	NA	Secreted Signaling	INDRA
SST	MHCII+ macs	Adk	Atp6ap2	0.016739978	0	ADK_ATP6AP2	ADK_ATP6AP2	NA	Secreted Signaling	INDRA
Tconv	MHCII+ macs	Adk	Atp6ap2	0.005208177	0.03	ADK_ATP6AP2	ADK_ATP6AP2	NA	Secreted Signaling	INDRA
Tregs	MHCII+ macs	Adk	Atp6ap2	0.017514712	0	ADK_ATP6AP2	ADK_ATP6AP2	NA	Secreted Signaling	INDRA
Basophils	Neutrophils	Adk	Atp6ap2	0.027941751	0	ADK_ATP6AP2	ADK_ATP6AP2	NA	Secreted Signaling	INDRA
Mast cells	Neutrophils	Adk	Atp6ap2	0.028057076	0	ADK_ATP6AP2	ADK_ATP6AP2	NA	Secreted Signaling	INDRA
NF3	Neutrophils	Adk	Atp6ap2	0.00391986	0	ADK_ATP6AP2	ADK_ATP6AP2	NA	Secreted Signaling	INDRA
NP	Neutrophils	Adk	Atp6ap2	0.009514313	0	ADK_ATP6AP2	ADK_ATP6AP2	NA	Secreted Signaling	INDRA
SST	Neutrophils	Adk	Atp6ap2	0.041372907	0	ADK_ATP6AP2	ADK_ATP6AP2	NA	Secreted Signaling	INDRA
Tconv	Neutrophils	Adk	Atp6ap2	0.01309807	0	ADK_ATP6AP2	ADK_ATP6AP2	NA	Secreted Signaling	INDRA
Tregs	Neutrophils	Adk	Atp6ap2	0.043237534	0	ADK_ATP6AP2	ADK_ATP6AP2	NA	Secreted Signaling	INDRA
Basophils	NF1	Adk	Atp6ap2	0.018428581	0	ADK_ATP6AP2	ADK_ATP6AP2	NA	Secreted Signaling	INDRA
Mast cells	NF1	Adk	Atp6ap2	0.01850539	0	ADK_ATP6AP2	ADK_ATP6AP2	NA	Secreted Signaling	INDRA
NF3	NF1	Adk	Atp6ap2	0.002563717	0.01	ADK_ATP6AP2	ADK_ATP6AP2	NA	Secreted Signaling	INDRA
NP	NF1	Adk	Atp6ap2	0.006234788	0	ADK_ATP6AP2	ADK_ATP6AP2	NA	Secreted Signaling	INDRA
SST	NF1	Adk	Atp6ap2	0.02741588	0	ADK_ATP6AP2	ADK_ATP6AP2	NA	Secreted Signaling	INDRA
Tconv	NF1	Adk	Atp6ap2	0.008593964	0	ADK_ATP6AP2	ADK_ATP6AP2	NA	Secreted Signaling	INDRA
Tregs	NF1	Adk	Atp6ap2	0.028670293	0	ADK_ATP6AP2	ADK_ATP6AP2	NA	Secreted Signaling	INDRA
Basophils	NF2	Adk	Atp6ap2	0.041522898	0	ADK_ATP6AP2	ADK_ATP6AP2	NA	Secreted Signaling	INDRA
Mast cells	NF2	Adk	Atp6ap2	0.041691873	0	ADK_ATP6AP2	ADK_ATP6AP2	NA	Secreted Signaling	INDRA
NF3	NF2	Adk	Atp6ap2	0.005895935	0	ADK_ATP6AP2	ADK_ATP6AP2	NA	Secreted Signaling	INDRA
NP	NF2	Adk	Atp6ap2	0.014270253	0	ADK_ATP6AP2	ADK_ATP6AP2	NA	Secreted Signaling	INDRA
SST	NF2	Adk	Atp6ap2	0.061072142	0	ADK_ATP6AP2	ADK_ATP6AP2	NA	Secreted Signaling	INDRA
Tconv	NF2	Adk	Atp6ap2	0.019609964	0	ADK_ATP6AP2	ADK_ATP6AP2	NA	Secreted Signaling	INDRA
Tregs	NF2	Adk	Atp6ap2	0.063765534	0	ADK_ATP6AP2	ADK_ATP6AP2	NA	Secreted Signaling	INDRA
Basophils	NF3	Adk	Atp6ap2	0.040736572	0	ADK_ATP6AP2	ADK_ATP6AP2	NA	Secreted Signaling	INDRA
Mast cells	NF3	Adk	Atp6ap2	0.040902484	0	ADK_ATP6AP2	ADK_ATP6AP2	NA	Secreted Signaling	INDRA
NF3	NF3	Adk	Atp6ap2	0.005780214	0	ADK_ATP6AP2	ADK_ATP6AP2	NA	Secreted Signaling	INDRA
NP	NF3	Adk	Atp6ap2	0.013992481	0	ADK_ATP6AP2	ADK_ATP6AP2	NA	Secreted Signaling	INDRA
SST	NF3	Adk	Atp6ap2	0.05993876	0	ADK_ATP6AP2	ADK_ATP6AP2	NA	Secreted Signaling	INDRA
Tconv	NF3	Adk	Atp6ap2	0.019230282	0	ADK_ATP6AP2	ADK_ATP6AP2	NA	Secreted Signaling	INDRA
Tregs	NF3	Adk	Atp6ap2	0.0625855	0	ADK_ATP6AP2	ADK_ATP6AP2	NA	Secreted Signaling	INDRA
Basophils	NK cells	Adk	Atp6ap2	0.005788844	0.03	ADK_ATP6AP2	ADK_ATP6AP2	NA	Secreted Signaling	INDRA
Mast cells	NK cells	Adk	Atp6ap2	0.005813283	0	ADK_ATP6AP2	ADK_ATP6AP2	NA	Secreted Signaling	INDRA
NF3	NK cells	Adk	Atp6ap2	0.000796493	0.01	ADK_ATP6AP2	ADK_ATP6AP2	NA	Secreted Signaling	INDRA
NP	NK cells	Adk	Atp6ap2	0.001941945	0	ADK_ATP6AP2	ADK_ATP6AP2	NA	Secreted Signaling	INDRA
SST	NK cells	Adk	Atp6ap2	0.008666386	0	ADK_ATP6AP2	ADK_ATP6AP2	NA	Secreted Signaling	INDRA
Tconv	NK cells	Adk	Atp6ap2	0.002681138	0.06	ADK_ATP6AP2	ADK_ATP6AP2	NA	Secreted Signaling	INDRA
Tregs	NK cells	Adk	Atp6ap2	0.009070918	0	ADK_ATP6AP2	ADK_ATP6AP2	NA	Secreted Signaling	INDRA
Basophils	NP	Adk	Atp6ap2	0.012000454	0	ADK_ATP6AP2	ADK_ATP6AP2	NA	Secreted Signaling	INDRA
Mast cells	NP	Adk	Atp6ap2	0.0120508	0	ADK_ATP6AP2	ADK_ATP6AP2	NA	Secreted Signaling	INDRA
NF3	NP	Adk	Atp6ap2	0.0016601	0.01	ADK_ATP6AP2	ADK_ATP6AP2	NA	Secreted Signaling	INDRA
NP	NP	Adk	Atp6ap2	0.004042496	0	ADK_ATP6AP2	ADK_ATP6AP2	NA	Secreted Signaling	INDRA
SST	NP	Adk	Atp6ap2	0.017910067	0	ADK_ATP6AP2	ADK_ATP6AP2	NA	Secreted Signaling	INDRA
Tconv	NP	Adk	Atp6ap2	0.005576789	0.01	ADK_ATP6AP2	ADK_ATP6AP2	NA	Secreted Signaling	INDRA
Tregs	NP	Adk	Atp6ap2	0.018737921	0	ADK_ATP6AP2	ADK_ATP6AP2	NA	Secreted Signaling	INDRA
Basophils	PEP1	Adk	Atp6ap2	0.027953652	0	ADK_ATP6AP2	ADK_ATP6AP2	NA	Secreted Signaling	INDRA
Mast cells	PEP1	Adk	Atp6ap2	0.028069024	0	ADK_ATP6AP2	ADK_ATP6AP2	NA	Secreted Signaling	INDRA
NF3	PEP1	Adk	Atp6ap2	0.003921571	0	ADK_ATP6AP2	ADK_ATP6AP2	NA	Secreted Signaling	INDRA
NP	PEP1	Adk	Atp6ap2	0.009518442	0	ADK_ATP6AP2	ADK_ATP6AP2	NA	Secreted Signaling	INDRA
SST	PEP1	Adk	Atp6ap2	0.041390285	0	ADK_ATP6AP2	ADK_ATP6AP2	NA	Secreted Signaling	INDRA
Tconv	PEP1	Adk	Atp6ap2	0.013103734	0	ADK_ATP6AP2	ADK_ATP6AP2	NA	Secreted Signaling	INDRA
Tregs	PEP1	Adk	Atp6ap2	0.04325566	0	ADK_ATP6AP2	ADK_ATP6AP2	NA	Secreted Signaling	INDRA
Basophils	PEP2	Adk	Atp6ap2	0.037758673	0	ADK_ATP6AP2	ADK_ATP6AP2	NA	Secreted Signaling	INDRA
Mast cells	PEP2	Adk	Atp6ap2	0.037912936	0	ADK_ATP6AP2	ADK_ATP6AP2	NA	Secreted Signaling	INDRA
NF3	PEP2	Adk	Atp6ap2	0.005343438	0	ADK_ATP6AP2	ADK_ATP6AP2	NA	Secreted Signaling	INDRA
NP	PEP2	Adk	Atp6ap2	0.012943233	0	ADK_ATP6AP2	ADK_ATP6AP2	NA	Secreted Signaling	INDRA
SST	PEP2	Adk	Atp6ap2	0.055638571	0	ADK_ATP6AP2	ADK_ATP6AP2	NA	Secreted Signaling	INDRA
Tconv	PEP2	Adk	Atp6ap2	0.017795357	0	ADK_ATP6AP2	ADK_ATP6AP2	NA	Secreted Signaling	INDRA
Tregs	PEP2	Adk	Atp6ap2	0.058107163	0	ADK_ATP6AP2	ADK_ATP6AP2	NA	Secreted Signaling	INDRA
Basophils	SST	Adk	Atp6ap2	0.015300005	0	ADK_ATP6AP2	ADK_ATP6AP2	NA	Secreted Signaling	INDRA
Mast cells	SST	Adk	Atp6ap2	0.015363978	0	ADK_ATP6AP2	ADK_ATP6AP2	NA	Secreted Signaling	INDRA
NF3	SST	Adk	Atp6ap2	0.002122657	0.01	ADK_ATP6AP2	ADK_ATP6AP2	NA	Secreted Signaling	INDRA
NP	SST	Adk	Atp6ap2	0.005165429	0	ADK_ATP6AP2	ADK_ATP6AP2	NA	Secreted Signaling	INDRA
SST	SST	Adk	Atp6ap2	0.022796987	0	ADK_ATP6AP2	ADK_ATP6AP2	NA	Secreted Signaling	INDRA
Tconv	SST	Adk	Atp6ap2	0.007122872	0	ADK_ATP6AP2	ADK_ATP6AP2	NA	Secreted Signaling	INDRA
Tregs	SST	Adk	Atp6ap2	0.023845245	0	ADK_ATP6AP2	ADK_ATP6AP2	NA	Secreted Signaling	INDRA
Basophils	Tconv	Adk	Atp6ap2	0.006279935	0	ADK_ATP6AP2	ADK_ATP6AP2	NA	Secreted Signaling	INDRA
Mast cells	Tconv	Adk	Atp6ap2	0.006306434	0	ADK_ATP6AP2	ADK_ATP6AP2	NA	Secreted Signaling	INDRA
NF3	Tconv	Adk	Atp6ap2	0.000864431	0.01	ADK_ATP6AP2	ADK_ATP6AP2	NA	Secreted Signaling	INDRA
NP	Tconv	Adk	Atp6ap2	0.00210738	0	ADK_ATP6AP2	ADK_ATP6AP2	NA	Secreted Signaling	INDRA
SST	Tconv	Adk	Atp6ap2	0.009399283	0	ADK_ATP6AP2	ADK_ATP6AP2	NA	Secreted Signaling	INDRA
Tconv	Tconv	Adk	Atp6ap2	0.002909362	0.06	ADK_ATP6AP2	ADK_ATP6AP2	NA	Secreted Signaling	INDRA
Tregs	Tconv	Adk	Atp6ap2	0.009837685	0	ADK_ATP6AP2	ADK_ATP6AP2	NA	Secreted Signaling	INDRA
Basophils	Tregs	Adk	Atp6ap2	0.016475337	0	ADK_ATP6AP2	ADK_ATP6AP2	NA	Secreted Signaling	INDRA
Mast cells	Tregs	Adk	Atp6ap2	0.016544141	0	ADK_ATP6AP2	ADK_ATP6AP2	NA	Secreted Signaling	INDRA
NF3	Tregs	Adk	Atp6ap2	0.002288069	0.01	ADK_ATP6AP2	ADK_ATP6AP2	NA	Secreted Signaling	INDRA
NP	Tregs	Adk	Atp6ap2	0.005566634	0	ADK_ATP6AP2	ADK_ATP6AP2	NA	Secreted Signaling	INDRA
SST	Tregs	Adk	Atp6ap2	0.02453388	0	ADK_ATP6AP2	ADK_ATP6AP2	NA	Secreted Signaling	INDRA
Tconv	Tregs	Adk	Atp6ap2	0.00767494	0	ADK_ATP6AP2	ADK_ATP6AP2	NA	Secreted Signaling	INDRA
Tregs	Tregs	Adk	Atp6ap2	0.025659907	0	ADK_ATP6AP2	ADK_ATP6AP2	NA	Secreted Signaling	INDRA
Ccr2- recruited macs	Basophils	Nt5c2	Atp6ap2	0.001710081	0.26	NT5C2_ATP6AP2	NT5C2_ATP6AP2	NA	Secreted Signaling	INDRA
Ccr2+ recruited macs	Basophils	Nt5c2	Atp6ap2	0.00199589	0.28	NT5C2_ATP6AP2	NT5C2_ATP6AP2	NA	Secreted Signaling	INDRA
Cd163+ macs	Basophils	Nt5c2	Atp6ap2	0.001398547	0.46	NT5C2_ATP6AP2	NT5C2_ATP6AP2	NA	Secreted Signaling	INDRA
Dendritic cells	Basophils	Nt5c2	Atp6ap2	0.001694815	0.33	NT5C2_ATP6AP2	NT5C2_ATP6AP2	NA	Secreted Signaling	INDRA
gd T cells	Basophils	Nt5c2	Atp6ap2	0.001470641	0.44	NT5C2_ATP6AP2	NT5C2_ATP6AP2	NA	Secreted Signaling	INDRA
ILCs	Basophils	Nt5c2	Atp6ap2	0.001251299	0.39	NT5C2_ATP6AP2	NT5C2_ATP6AP2	NA	Secreted Signaling	INDRA
Langerhans cells	Basophils	Nt5c2	Atp6ap2	0.001529103	0.45	NT5C2_ATP6AP2	NT5C2_ATP6AP2	NA	Secreted Signaling	INDRA
Neutrophils	Basophils	Nt5c2	Atp6ap2	0.002801329	0.1	NT5C2_ATP6AP2	NT5C2_ATP6AP2	NA	Secreted Signaling	INDRA
NK cells	Basophils	Nt5c2	Atp6ap2	0.002650696	0.29	NT5C2_ATP6AP2	NT5C2_ATP6AP2	NA	Secreted Signaling	INDRA
Tconv	Basophils	Nt5c2	Atp6ap2	0.00162781	0.49	NT5C2_ATP6AP2	NT5C2_ATP6AP2	NA	Secreted Signaling	INDRA
Tregs	Basophils	Nt5c2	Atp6ap2	0.001803428	0.31	NT5C2_ATP6AP2	NT5C2_ATP6AP2	NA	Secreted Signaling	INDRA
Ccr2- recruited macs	Ccr2- recruited macs	Nt5c2	Atp6ap2	0.005257076	0	NT5C2_ATP6AP2	NT5C2_ATP6AP2	NA	Secreted Signaling	INDRA
Ccr2+ recruited macs	Ccr2- recruited macs	Nt5c2	Atp6ap2	0.006132059	0	NT5C2_ATP6AP2	NT5C2_ATP6AP2	NA	Secreted Signaling	INDRA
Cd163+ macs	Ccr2- recruited macs	Nt5c2	Atp6ap2	0.004302153	0.05	NT5C2_ATP6AP2	NT5C2_ATP6AP2	NA	Secreted Signaling	INDRA
Dendritic cells	Ccr2- recruited macs	Nt5c2	Atp6ap2	0.005210311	0.01	NT5C2_ATP6AP2	NT5C2_ATP6AP2	NA	Secreted Signaling	INDRA
gd T cells	Ccr2- recruited macs	Nt5c2	Atp6ap2	0.004523247	0.17	NT5C2_ATP6AP2	NT5C2_ATP6AP2	NA	Secreted Signaling	INDRA
ILCs	Ccr2- recruited macs	Nt5c2	Atp6ap2	0.003850373	0.19	NT5C2_ATP6AP2	NT5C2_ATP6AP2	NA	Secreted Signaling	INDRA
Langerhans cells	Ccr2- recruited macs	Nt5c2	Atp6ap2	0.004702488	0.27	NT5C2_ATP6AP2	NT5C2_ATP6AP2	NA	Secreted Signaling	INDRA
Neutrophils	Ccr2- recruited macs	Nt5c2	Atp6ap2	0.008592276	0	NT5C2_ATP6AP2	NT5C2_ATP6AP2	NA	Secreted Signaling	INDRA
NK cells	Ccr2- recruited macs	Nt5c2	Atp6ap2	0.008132791	0	NT5C2_ATP6AP2	NT5C2_ATP6AP2	NA	Secreted Signaling	INDRA
Tconv	Ccr2- recruited macs	Nt5c2	Atp6ap2	0.005005018	0.09	NT5C2_ATP6AP2	NT5C2_ATP6AP2	NA	Secreted Signaling	INDRA
Tregs	Ccr2- recruited macs	Nt5c2	Atp6ap2	0.005542967	0.1	NT5C2_ATP6AP2	NT5C2_ATP6AP2	NA	Secreted Signaling	INDRA
Ccr2- recruited macs	Ccr2+ recruited macs	Nt5c2	Atp6ap2	0.005316628	0	NT5C2_ATP6AP2	NT5C2_ATP6AP2	NA	Secreted Signaling	INDRA
Ccr2+ recruited macs	Ccr2+ recruited macs	Nt5c2	Atp6ap2	0.006201461	0	NT5C2_ATP6AP2	NT5C2_ATP6AP2	NA	Secreted Signaling	INDRA
Cd163+ macs	Ccr2+ recruited macs	Nt5c2	Atp6ap2	0.004350935	0.06	NT5C2_ATP6AP2	NT5C2_ATP6AP2	NA	Secreted Signaling	INDRA
Dendritic cells	Ccr2+ recruited macs	Nt5c2	Atp6ap2	0.005269337	0	NT5C2_ATP6AP2	NT5C2_ATP6AP2	NA	Secreted Signaling	INDRA
gd T cells	Ccr2+ recruited macs	Nt5c2	Atp6ap2	0.004574525	0.16	NT5C2_ATP6AP2	NT5C2_ATP6AP2	NA	Secreted Signaling	INDRA
ILCs	Ccr2+ recruited macs	Nt5c2	Atp6ap2	0.003894052	0.14	NT5C2_ATP6AP2	NT5C2_ATP6AP2	NA	Secreted Signaling	INDRA
Langerhans cells	Ccr2+ recruited macs	Nt5c2	Atp6ap2	0.004755788	0.23	NT5C2_ATP6AP2	NT5C2_ATP6AP2	NA	Secreted Signaling	INDRA
Neutrophils	Ccr2+ recruited macs	Nt5c2	Atp6ap2	0.008689279	0	NT5C2_ATP6AP2	NT5C2_ATP6AP2	NA	Secreted Signaling	INDRA
NK cells	Ccr2+ recruited macs	Nt5c2	Atp6ap2	0.00822465	0	NT5C2_ATP6AP2	NT5C2_ATP6AP2	NA	Secreted Signaling	INDRA
Tconv	Ccr2+ recruited macs	Nt5c2	Atp6ap2	0.005061729	0.08	NT5C2_ATP6AP2	NT5C2_ATP6AP2	NA	Secreted Signaling	INDRA
Tregs	Ccr2+ recruited macs	Nt5c2	Atp6ap2	0.00560574	0.08	NT5C2_ATP6AP2	NT5C2_ATP6AP2	NA	Secreted Signaling	INDRA
Ccr2- recruited macs	Cd163+ macs	Nt5c2	Atp6ap2	0.007647309	0	NT5C2_ATP6AP2	NT5C2_ATP6AP2	NA	Secreted Signaling	INDRA
Ccr2+ recruited macs	Cd163+ macs	Nt5c2	Atp6ap2	0.008916555	0	NT5C2_ATP6AP2	NT5C2_ATP6AP2	NA	Secreted Signaling	INDRA
Cd163+ macs	Cd163+ macs	Nt5c2	Atp6ap2	0.006260944	0	NT5C2_ATP6AP2	NT5C2_ATP6AP2	NA	Secreted Signaling	INDRA
Dendritic cells	Cd163+ macs	Nt5c2	Atp6ap2	0.007579444	0	NT5C2_ATP6AP2	NT5C2_ATP6AP2	NA	Secreted Signaling	INDRA
gd T cells	Cd163+ macs	Nt5c2	Atp6ap2	0.006582038	0	NT5C2_ATP6AP2	NT5C2_ATP6AP2	NA	Secreted Signaling	INDRA
ILCs	Cd163+ macs	Nt5c2	Atp6ap2	0.005604625	0.01	NT5C2_ATP6AP2	NT5C2_ATP6AP2	NA	Secreted Signaling	INDRA
Langerhans cells	Cd163+ macs	Nt5c2	Atp6ap2	0.006842302	0.1	NT5C2_ATP6AP2	NT5C2_ATP6AP2	NA	Secreted Signaling	INDRA
Neutrophils	Cd163+ macs	Nt5c2	Atp6ap2	0.012479899	0	NT5C2_ATP6AP2	NT5C2_ATP6AP2	NA	Secreted Signaling	INDRA
NK cells	Cd163+ macs	Nt5c2	Atp6ap2	0.011814995	0	NT5C2_ATP6AP2	NT5C2_ATP6AP2	NA	Secreted Signaling	INDRA
Tconv	Cd163+ macs	Nt5c2	Atp6ap2	0.007281487	0	NT5C2_ATP6AP2	NT5C2_ATP6AP2	NA	Secreted Signaling	INDRA
Tregs	Cd163+ macs	Nt5c2	Atp6ap2	0.008062133	0	NT5C2_ATP6AP2	NT5C2_ATP6AP2	NA	Secreted Signaling	INDRA
Ccr2- recruited macs	cLTMR1	Nt5c2	Atp6ap2	0.002809246	0.27	NT5C2_ATP6AP2	NT5C2_ATP6AP2	NA	Secreted Signaling	INDRA
Ccr2+ recruited macs	cLTMR1	Nt5c2	Atp6ap2	0.003278157	0.18	NT5C2_ATP6AP2	NT5C2_ATP6AP2	NA	Secreted Signaling	INDRA
Cd163+ macs	cLTMR1	Nt5c2	Atp6ap2	0.002297932	0.47	NT5C2_ATP6AP2	NT5C2_ATP6AP2	NA	Secreted Signaling	INDRA
Dendritic cells	cLTMR1	Nt5c2	Atp6ap2	0.002784195	0.39	NT5C2_ATP6AP2	NT5C2_ATP6AP2	NA	Secreted Signaling	INDRA
gd T cells	cLTMR1	Nt5c2	Atp6ap2	0.002416276	0.4	NT5C2_ATP6AP2	NT5C2_ATP6AP2	NA	Secreted Signaling	INDRA
ILCs	cLTMR1	Nt5c2	Atp6ap2	0.002056186	0.37	NT5C2_ATP6AP2	NT5C2_ATP6AP2	NA	Secreted Signaling	INDRA
Langerhans cells	cLTMR1	Nt5c2	Atp6ap2	0.002512236	0.44	NT5C2_ATP6AP2	NT5C2_ATP6AP2	NA	Secreted Signaling	INDRA
Neutrophils	cLTMR1	Nt5c2	Atp6ap2	0.00459867	0	NT5C2_ATP6AP2	NT5C2_ATP6AP2	NA	Secreted Signaling	INDRA
NK cells	cLTMR1	Nt5c2	Atp6ap2	0.004351811	0.13	NT5C2_ATP6AP2	NT5C2_ATP6AP2	NA	Secreted Signaling	INDRA
Tconv	cLTMR1	Nt5c2	Atp6ap2	0.002674237	0.41	NT5C2_ATP6AP2	NT5C2_ATP6AP2	NA	Secreted Signaling	INDRA
Tregs	cLTMR1	Nt5c2	Atp6ap2	0.002962415	0.3	NT5C2_ATP6AP2	NT5C2_ATP6AP2	NA	Secreted Signaling	INDRA
Ccr2- recruited macs	Cx3cr1 high macs	Nt5c2	Atp6ap2	0.004840153	0	NT5C2_ATP6AP2	NT5C2_ATP6AP2	NA	Secreted Signaling	INDRA
Ccr2+ recruited macs	Cx3cr1 high macs	Nt5c2	Atp6ap2	0.005646138	0	NT5C2_ATP6AP2	NT5C2_ATP6AP2	NA	Secreted Signaling	INDRA
Cd163+ macs	Cx3cr1 high macs	Nt5c2	Atp6ap2	0.00396066	0.16	NT5C2_ATP6AP2	NT5C2_ATP6AP2	NA	Secreted Signaling	INDRA
Dendritic cells	Cx3cr1 high macs	Nt5c2	Atp6ap2	0.004797079	0.04	NT5C2_ATP6AP2	NT5C2_ATP6AP2	NA	Secreted Signaling	INDRA
gd T cells	Cx3cr1 high macs	Nt5c2	Atp6ap2	0.004164278	0.26	NT5C2_ATP6AP2	NT5C2_ATP6AP2	NA	Secreted Signaling	INDRA
ILCs	Cx3cr1 high macs	Nt5c2	Atp6ap2	0.003544614	0.2	NT5C2_ATP6AP2	NT5C2_ATP6AP2	NA	Secreted Signaling	INDRA
Langerhans cells	Cx3cr1 high macs	Nt5c2	Atp6ap2	0.004329356	0.28	NT5C2_ATP6AP2	NT5C2_ATP6AP2	NA	Secreted Signaling	INDRA
Neutrophils	Cx3cr1 high macs	Nt5c2	Atp6ap2	0.007912952	0	NT5C2_ATP6AP2	NT5C2_ATP6AP2	NA	Secreted Signaling	INDRA
NK cells	Cx3cr1 high macs	Nt5c2	Atp6ap2	0.00748952	0	NT5C2_ATP6AP2	NT5C2_ATP6AP2	NA	Secreted Signaling	INDRA
Tconv	Cx3cr1 high macs	Nt5c2	Atp6ap2	0.004607992	0.15	NT5C2_ATP6AP2	NT5C2_ATP6AP2	NA	Secreted Signaling	INDRA
Tregs	Cx3cr1 high macs	Nt5c2	Atp6ap2	0.005103487	0.11	NT5C2_ATP6AP2	NT5C2_ATP6AP2	NA	Secreted Signaling	INDRA
Ccr2- recruited macs	Dendritic cells	Nt5c2	Atp6ap2	0.004608789	0	NT5C2_ATP6AP2	NT5C2_ATP6AP2	NA	Secreted Signaling	INDRA
Ccr2+ recruited macs	Dendritic cells	Nt5c2	Atp6ap2	0.005376455	0	NT5C2_ATP6AP2	NT5C2_ATP6AP2	NA	Secreted Signaling	INDRA
Cd163+ macs	Dendritic cells	Nt5c2	Atp6ap2	0.003771178	0.14	NT5C2_ATP6AP2	NT5C2_ATP6AP2	NA	Secreted Signaling	INDRA
Dendritic cells	Dendritic cells	Nt5c2	Atp6ap2	0.004567765	0	NT5C2_ATP6AP2	NT5C2_ATP6AP2	NA	Secreted Signaling	INDRA
gd T cells	Dendritic cells	Nt5c2	Atp6ap2	0.003965093	0.2	NT5C2_ATP6AP2	NT5C2_ATP6AP2	NA	Secreted Signaling	INDRA
ILCs	Dendritic cells	Nt5c2	Atp6ap2	0.003374968	0.22	NT5C2_ATP6AP2	NT5C2_ATP6AP2	NA	Secreted Signaling	INDRA
Langerhans cells	Dendritic cells	Nt5c2	Atp6ap2	0.004122308	0.3	NT5C2_ATP6AP2	NT5C2_ATP6AP2	NA	Secreted Signaling	INDRA
Neutrophils	Dendritic cells	Nt5c2	Atp6ap2	0.007535819	0	NT5C2_ATP6AP2	NT5C2_ATP6AP2	NA	Secreted Signaling	INDRA
NK cells	Dendritic cells	Nt5c2	Atp6ap2	0.007132422	0	NT5C2_ATP6AP2	NT5C2_ATP6AP2	NA	Secreted Signaling	INDRA
Tconv	Dendritic cells	Nt5c2	Atp6ap2	0.004387677	0.17	NT5C2_ATP6AP2	NT5C2_ATP6AP2	NA	Secreted Signaling	INDRA
Tregs	Dendritic cells	Nt5c2	Atp6ap2	0.004859598	0.14	NT5C2_ATP6AP2	NT5C2_ATP6AP2	NA	Secreted Signaling	INDRA
Ccr2- recruited macs	gd T cells	Nt5c2	Atp6ap2	0.001236234	0.31	NT5C2_ATP6AP2	NT5C2_ATP6AP2	NA	Secreted Signaling	INDRA
Ccr2+ recruited macs	gd T cells	Nt5c2	Atp6ap2	0.001442963	0.33	NT5C2_ATP6AP2	NT5C2_ATP6AP2	NA	Secreted Signaling	INDRA
Cd163+ macs	gd T cells	Nt5c2	Atp6ap2	0.001010936	0.48	NT5C2_ATP6AP2	NT5C2_ATP6AP2	NA	Secreted Signaling	INDRA
Dendritic cells	gd T cells	Nt5c2	Atp6ap2	0.001225193	0.44	NT5C2_ATP6AP2	NT5C2_ATP6AP2	NA	Secreted Signaling	INDRA
gd T cells	gd T cells	Nt5c2	Atp6ap2	0.00106307	0.44	NT5C2_ATP6AP2	NT5C2_ATP6AP2	NA	Secreted Signaling	INDRA
ILCs	gd T cells	Nt5c2	Atp6ap2	0.000904461	0.39	NT5C2_ATP6AP2	NT5C2_ATP6AP2	NA	Secreted Signaling	INDRA
Langerhans cells	gd T cells	Nt5c2	Atp6ap2	0.001105348	0.45	NT5C2_ATP6AP2	NT5C2_ATP6AP2	NA	Secreted Signaling	INDRA
Neutrophils	gd T cells	Nt5c2	Atp6ap2	0.002025722	0.15	NT5C2_ATP6AP2	NT5C2_ATP6AP2	NA	Secreted Signaling	INDRA
NK cells	gd T cells	Nt5c2	Atp6ap2	0.001916715	0.42	NT5C2_ATP6AP2	NT5C2_ATP6AP2	NA	Secreted Signaling	INDRA
Tconv	gd T cells	Nt5c2	Atp6ap2	0.001176733	0.52	NT5C2_ATP6AP2	NT5C2_ATP6AP2	NA	Secreted Signaling	INDRA
Tregs	gd T cells	Nt5c2	Atp6ap2	0.00130375	0.34	NT5C2_ATP6AP2	NT5C2_ATP6AP2	NA	Secreted Signaling	INDRA
Ccr2- recruited macs	ILCs	Nt5c2	Atp6ap2	0.001174938	0.32	NT5C2_ATP6AP2	NT5C2_ATP6AP2	NA	Secreted Signaling	INDRA
Ccr2+ recruited macs	ILCs	Nt5c2	Atp6ap2	0.00137143	0.39	NT5C2_ATP6AP2	NT5C2_ATP6AP2	NA	Secreted Signaling	INDRA
Cd163+ macs	ILCs	Nt5c2	Atp6ap2	0.0009608	0.48	NT5C2_ATP6AP2	NT5C2_ATP6AP2	NA	Secreted Signaling	INDRA
Dendritic cells	ILCs	Nt5c2	Atp6ap2	0.001164444	0.44	NT5C2_ATP6AP2	NT5C2_ATP6AP2	NA	Secreted Signaling	INDRA
gd T cells	ILCs	Nt5c2	Atp6ap2	0.001010351	0.45	NT5C2_ATP6AP2	NT5C2_ATP6AP2	NA	Secreted Signaling	INDRA
ILCs	ILCs	Nt5c2	Atp6ap2	0.000859601	0.39	NT5C2_ATP6AP2	NT5C2_ATP6AP2	NA	Secreted Signaling	INDRA
Langerhans cells	ILCs	Nt5c2	Atp6ap2	0.001050535	0.45	NT5C2_ATP6AP2	NT5C2_ATP6AP2	NA	Secreted Signaling	INDRA
Neutrophils	ILCs	Nt5c2	Atp6ap2	0.001925356	0.15	NT5C2_ATP6AP2	NT5C2_ATP6AP2	NA	Secreted Signaling	INDRA
NK cells	ILCs	Nt5c2	Atp6ap2	0.00182174	0.42	NT5C2_ATP6AP2	NT5C2_ATP6AP2	NA	Secreted Signaling	INDRA
Tconv	ILCs	Nt5c2	Atp6ap2	0.001118384	0.5	NT5C2_ATP6AP2	NT5C2_ATP6AP2	NA	Secreted Signaling	INDRA
Tregs	ILCs	Nt5c2	Atp6ap2	0.00123911	0.34	NT5C2_ATP6AP2	NT5C2_ATP6AP2	NA	Secreted Signaling	INDRA
Ccr2- recruited macs	Langerhans cells	Nt5c2	Atp6ap2	0.007298919	0	NT5C2_ATP6AP2	NT5C2_ATP6AP2	NA	Secreted Signaling	INDRA
Ccr2+ recruited macs	Langerhans cells	Nt5c2	Atp6ap2	0.008510837	0	NT5C2_ATP6AP2	NT5C2_ATP6AP2	NA	Secreted Signaling	INDRA
Cd163+ macs	Langerhans cells	Nt5c2	Atp6ap2	0.005975333	0.02	NT5C2_ATP6AP2	NT5C2_ATP6AP2	NA	Secreted Signaling	INDRA
Dendritic cells	Langerhans cells	Nt5c2	Atp6ap2	0.007234123	0	NT5C2_ATP6AP2	NT5C2_ATP6AP2	NA	Secreted Signaling	INDRA
gd T cells	Langerhans cells	Nt5c2	Atp6ap2	0.006281871	0.02	NT5C2_ATP6AP2	NT5C2_ATP6AP2	NA	Secreted Signaling	INDRA
ILCs	Langerhans cells	Nt5c2	Atp6ap2	0.005348792	0.05	NT5C2_ATP6AP2	NT5C2_ATP6AP2	NA	Secreted Signaling	INDRA
Langerhans cells	Langerhans cells	Nt5c2	Atp6ap2	0.006530344	0.12	NT5C2_ATP6AP2	NT5C2_ATP6AP2	NA	Secreted Signaling	INDRA
Neutrophils	Langerhans cells	Nt5c2	Atp6ap2	0.011913992	0	NT5C2_ATP6AP2	NT5C2_ATP6AP2	NA	Secreted Signaling	INDRA
NK cells	Langerhans cells	Nt5c2	Atp6ap2	0.011278894	0	NT5C2_ATP6AP2	NT5C2_ATP6AP2	NA	Secreted Signaling	INDRA
Tconv	Langerhans cells	Nt5c2	Atp6ap2	0.006949646	0.07	NT5C2_ATP6AP2	NT5C2_ATP6AP2	NA	Secreted Signaling	INDRA
Tregs	Langerhans cells	Nt5c2	Atp6ap2	0.007694991	0.03	NT5C2_ATP6AP2	NT5C2_ATP6AP2	NA	Secreted Signaling	INDRA
Ccr2- recruited macs	Mast cells	Nt5c2	Atp6ap2	0.001796718	0.31	NT5C2_ATP6AP2	NT5C2_ATP6AP2	NA	Secreted Signaling	INDRA
Ccr2+ recruited macs	Mast cells	Nt5c2	Atp6ap2	0.002096977	0.35	NT5C2_ATP6AP2	NT5C2_ATP6AP2	NA	Secreted Signaling	INDRA
Cd163+ macs	Mast cells	Nt5c2	Atp6ap2	0.001469424	0.48	NT5C2_ATP6AP2	NT5C2_ATP6AP2	NA	Secreted Signaling	INDRA
Dendritic cells	Mast cells	Nt5c2	Atp6ap2	0.00178068	0.42	NT5C2_ATP6AP2	NT5C2_ATP6AP2	NA	Secreted Signaling	INDRA
gd T cells	Mast cells	Nt5c2	Atp6ap2	0.001545166	0.45	NT5C2_ATP6AP2	NT5C2_ATP6AP2	NA	Secreted Signaling	INDRA
ILCs	Mast cells	Nt5c2	Atp6ap2	0.001314724	0.39	NT5C2_ATP6AP2	NT5C2_ATP6AP2	NA	Secreted Signaling	INDRA
Langerhans cells	Mast cells	Nt5c2	Atp6ap2	0.001606586	0.45	NT5C2_ATP6AP2	NT5C2_ATP6AP2	NA	Secreted Signaling	INDRA
Neutrophils	Mast cells	Nt5c2	Atp6ap2	0.002943089	0.12	NT5C2_ATP6AP2	NT5C2_ATP6AP2	NA	Secreted Signaling	INDRA
NK cells	Mast cells	Nt5c2	Atp6ap2	0.002784855	0.41	NT5C2_ATP6AP2	NT5C2_ATP6AP2	NA	Secreted Signaling	INDRA
Tconv	Mast cells	Nt5c2	Atp6ap2	0.001710287	0.49	NT5C2_ATP6AP2	NT5C2_ATP6AP2	NA	Secreted Signaling	INDRA
Tregs	Mast cells	Nt5c2	Atp6ap2	0.001894786	0.33	NT5C2_ATP6AP2	NT5C2_ATP6AP2	NA	Secreted Signaling	INDRA
Ccr2- recruited macs	MHCII+ macs	Nt5c2	Atp6ap2	0.002000815	0.28	NT5C2_ATP6AP2	NT5C2_ATP6AP2	NA	Secreted Signaling	INDRA
Ccr2+ recruited macs	MHCII+ macs	Nt5c2	Atp6ap2	0.002335102	0.34	NT5C2_ATP6AP2	NT5C2_ATP6AP2	NA	Secreted Signaling	INDRA
Cd163+ macs	MHCII+ macs	Nt5c2	Atp6ap2	0.001636404	0.47	NT5C2_ATP6AP2	NT5C2_ATP6AP2	NA	Secreted Signaling	INDRA
Dendritic cells	MHCII+ macs	Nt5c2	Atp6ap2	0.001982959	0.39	NT5C2_ATP6AP2	NT5C2_ATP6AP2	NA	Secreted Signaling	INDRA
gd T cells	MHCII+ macs	Nt5c2	Atp6ap2	0.001720738	0.44	NT5C2_ATP6AP2	NT5C2_ATP6AP2	NA	Secreted Signaling	INDRA
ILCs	MHCII+ macs	Nt5c2	Atp6ap2	0.001464149	0.39	NT5C2_ATP6AP2	NT5C2_ATP6AP2	NA	Secreted Signaling	INDRA
Langerhans cells	MHCII+ macs	Nt5c2	Atp6ap2	0.001789124	0.45	NT5C2_ATP6AP2	NT5C2_ATP6AP2	NA	Secreted Signaling	INDRA
Neutrophils	MHCII+ macs	Nt5c2	Atp6ap2	0.00327698	0.06	NT5C2_ATP6AP2	NT5C2_ATP6AP2	NA	Secreted Signaling	INDRA
NK cells	MHCII+ macs	Nt5c2	Atp6ap2	0.00310085	0.39	NT5C2_ATP6AP2	NT5C2_ATP6AP2	NA	Secreted Signaling	INDRA
Tconv	MHCII+ macs	Nt5c2	Atp6ap2	0.001904584	0.45	NT5C2_ATP6AP2	NT5C2_ATP6AP2	NA	Secreted Signaling	INDRA
Tregs	MHCII+ macs	Nt5c2	Atp6ap2	0.00211	0.32	NT5C2_ATP6AP2	NT5C2_ATP6AP2	NA	Secreted Signaling	INDRA
Ccr2- recruited macs	Neutrophils	Nt5c2	Atp6ap2	0.005056559	0	NT5C2_ATP6AP2	NT5C2_ATP6AP2	NA	Secreted Signaling	INDRA
Ccr2+ recruited macs	Neutrophils	Nt5c2	Atp6ap2	0.005898366	0	NT5C2_ATP6AP2	NT5C2_ATP6AP2	NA	Secreted Signaling	INDRA
Cd163+ macs	Neutrophils	Nt5c2	Atp6ap2	0.004137907	0.06	NT5C2_ATP6AP2	NT5C2_ATP6AP2	NA	Secreted Signaling	INDRA
Dendritic cells	Neutrophils	Nt5c2	Atp6ap2	0.005011569	0	NT5C2_ATP6AP2	NT5C2_ATP6AP2	NA	Secreted Signaling	INDRA
gd T cells	Neutrophils	Nt5c2	Atp6ap2	0.004350597	0.18	NT5C2_ATP6AP2	NT5C2_ATP6AP2	NA	Secreted Signaling	INDRA
ILCs	Neutrophils	Nt5c2	Atp6ap2	0.003703311	0.18	NT5C2_ATP6AP2	NT5C2_ATP6AP2	NA	Secreted Signaling	INDRA
Langerhans cells	Neutrophils	Nt5c2	Atp6ap2	0.004523028	0.27	NT5C2_ATP6AP2	NT5C2_ATP6AP2	NA	Secreted Signaling	INDRA
Neutrophils	Neutrophils	Nt5c2	Atp6ap2	0.008265604	0	NT5C2_ATP6AP2	NT5C2_ATP6AP2	NA	Secreted Signaling	INDRA
NK cells	Neutrophils	Nt5c2	Atp6ap2	0.00782345	0	NT5C2_ATP6AP2	NT5C2_ATP6AP2	NA	Secreted Signaling	INDRA
Tconv	Neutrophils	Nt5c2	Atp6ap2	0.004814068	0.11	NT5C2_ATP6AP2	NT5C2_ATP6AP2	NA	Secreted Signaling	INDRA
Tregs	Neutrophils	Nt5c2	Atp6ap2	0.005331604	0.1	NT5C2_ATP6AP2	NT5C2_ATP6AP2	NA	Secreted Signaling	INDRA
Ccr2- recruited macs	NF1	Nt5c2	Atp6ap2	0.003308462	0.15	NT5C2_ATP6AP2	NT5C2_ATP6AP2	NA	Secreted Signaling	INDRA
Ccr2+ recruited macs	NF1	Nt5c2	Atp6ap2	0.003860378	0.02	NT5C2_ATP6AP2	NT5C2_ATP6AP2	NA	Secreted Signaling	INDRA
Cd163+ macs	NF1	Nt5c2	Atp6ap2	0.002706532	0.47	NT5C2_ATP6AP2	NT5C2_ATP6AP2	NA	Secreted Signaling	INDRA
Dendritic cells	NF1	Nt5c2	Atp6ap2	0.003278974	0.3	NT5C2_ATP6AP2	NT5C2_ATP6AP2	NA	Secreted Signaling	INDRA
gd T cells	NF1	Nt5c2	Atp6ap2	0.002845859	0.42	NT5C2_ATP6AP2	NT5C2_ATP6AP2	NA	Secreted Signaling	INDRA
ILCs	NF1	Nt5c2	Atp6ap2	0.002421905	0.39	NT5C2_ATP6AP2	NT5C2_ATP6AP2	NA	Secreted Signaling	INDRA
Langerhans cells	NF1	Nt5c2	Atp6ap2	0.002958829	0.45	NT5C2_ATP6AP2	NT5C2_ATP6AP2	NA	Secreted Signaling	INDRA
Neutrophils	NF1	Nt5c2	Atp6ap2	0.005414148	0	NT5C2_ATP6AP2	NT5C2_ATP6AP2	NA	Secreted Signaling	INDRA
NK cells	NF1	Nt5c2	Atp6ap2	0.00512374	0.05	NT5C2_ATP6AP2	NT5C2_ATP6AP2	NA	Secreted Signaling	INDRA
Tconv	NF1	Nt5c2	Atp6ap2	0.003149537	0.37	NT5C2_ATP6AP2	NT5C2_ATP6AP2	NA	Secreted Signaling	INDRA
Tregs	NF1	Nt5c2	Atp6ap2	0.003488755	0.3	NT5C2_ATP6AP2	NT5C2_ATP6AP2	NA	Secreted Signaling	INDRA
Ccr2- recruited macs	NF2	Nt5c2	Atp6ap2	0.007601292	0	NT5C2_ATP6AP2	NT5C2_ATP6AP2	NA	Secreted Signaling	INDRA
Ccr2+ recruited macs	NF2	Nt5c2	Atp6ap2	0.008862968	0	NT5C2_ATP6AP2	NT5C2_ATP6AP2	NA	Secreted Signaling	INDRA
Cd163+ macs	NF2	Nt5c2	Atp6ap2	0.006223217	0	NT5C2_ATP6AP2	NT5C2_ATP6AP2	NA	Secreted Signaling	INDRA
Dendritic cells	NF2	Nt5c2	Atp6ap2	0.007533832	0	NT5C2_ATP6AP2	NT5C2_ATP6AP2	NA	Secreted Signaling	INDRA
gd T cells	NF2	Nt5c2	Atp6ap2	0.006542389	0	NT5C2_ATP6AP2	NT5C2_ATP6AP2	NA	Secreted Signaling	INDRA
ILCs	NF2	Nt5c2	Atp6ap2	0.00557083	0	NT5C2_ATP6AP2	NT5C2_ATP6AP2	NA	Secreted Signaling	INDRA
Langerhans cells	NF2	Nt5c2	Atp6ap2	0.006801096	0.07	NT5C2_ATP6AP2	NT5C2_ATP6AP2	NA	Secreted Signaling	INDRA
Neutrophils	NF2	Nt5c2	Atp6ap2	0.012405166	0	NT5C2_ATP6AP2	NT5C2_ATP6AP2	NA	Secreted Signaling	INDRA
NK cells	NF2	Nt5c2	Atp6ap2	0.011744196	0	NT5C2_ATP6AP2	NT5C2_ATP6AP2	NA	Secreted Signaling	INDRA
Tconv	NF2	Nt5c2	Atp6ap2	0.007237655	0.01	NT5C2_ATP6AP2	NT5C2_ATP6AP2	NA	Secreted Signaling	INDRA
Tregs	NF2	Nt5c2	Atp6ap2	0.00801364	0	NT5C2_ATP6AP2	NT5C2_ATP6AP2	NA	Secreted Signaling	INDRA
Ccr2- recruited macs	NF3	Nt5c2	Atp6ap2	0.007452351	0	NT5C2_ATP6AP2	NT5C2_ATP6AP2	NA	Secreted Signaling	INDRA
Ccr2+ recruited macs	NF3	Nt5c2	Atp6ap2	0.008689522	0	NT5C2_ATP6AP2	NT5C2_ATP6AP2	NA	Secreted Signaling	INDRA
Cd163+ macs	NF3	Nt5c2	Atp6ap2	0.006101112	0.01	NT5C2_ATP6AP2	NT5C2_ATP6AP2	NA	Secreted Signaling	INDRA
Dendritic cells	NF3	Nt5c2	Atp6ap2	0.007386203	0	NT5C2_ATP6AP2	NT5C2_ATP6AP2	NA	Secreted Signaling	INDRA
gd T cells	NF3	Nt5c2	Atp6ap2	0.006414062	0.04	NT5C2_ATP6AP2	NT5C2_ATP6AP2	NA	Secreted Signaling	INDRA
ILCs	NF3	Nt5c2	Atp6ap2	0.005461455	0.06	NT5C2_ATP6AP2	NT5C2_ATP6AP2	NA	Secreted Signaling	INDRA
Langerhans cells	NF3	Nt5c2	Atp6ap2	0.006667728	0.1	NT5C2_ATP6AP2	NT5C2_ATP6AP2	NA	Secreted Signaling	INDRA
Neutrophils	NF3	Nt5c2	Atp6ap2	0.01216325	0	NT5C2_ATP6AP2	NT5C2_ATP6AP2	NA	Secreted Signaling	INDRA
NK cells	NF3	Nt5c2	Atp6ap2	0.011515019	0	NT5C2_ATP6AP2	NT5C2_ATP6AP2	NA	Secreted Signaling	INDRA
Tconv	NF3	Nt5c2	Atp6ap2	0.007095788	0.01	NT5C2_ATP6AP2	NT5C2_ATP6AP2	NA	Secreted Signaling	INDRA
Tregs	NF3	Nt5c2	Atp6ap2	0.007856683	0	NT5C2_ATP6AP2	NT5C2_ATP6AP2	NA	Secreted Signaling	INDRA
Ccr2- recruited macs	NK cells	Nt5c2	Atp6ap2	0.001028399	0.32	NT5C2_ATP6AP2	NT5C2_ATP6AP2	NA	Secreted Signaling	INDRA
Ccr2+ recruited macs	NK cells	Nt5c2	Atp6ap2	0.001200414	0.38	NT5C2_ATP6AP2	NT5C2_ATP6AP2	NA	Secreted Signaling	INDRA
Cd163+ macs	NK cells	Nt5c2	Atp6ap2	0.000840946	0.48	NT5C2_ATP6AP2	NT5C2_ATP6AP2	NA	Secreted Signaling	INDRA
Dendritic cells	NK cells	Nt5c2	Atp6ap2	0.001019212	0.44	NT5C2_ATP6AP2	NT5C2_ATP6AP2	NA	Secreted Signaling	INDRA
gd T cells	NK cells	Nt5c2	Atp6ap2	0.000884321	0.45	NT5C2_ATP6AP2	NT5C2_ATP6AP2	NA	Secreted Signaling	INDRA
ILCs	NK cells	Nt5c2	Atp6ap2	0.000752361	0.39	NT5C2_ATP6AP2	NT5C2_ATP6AP2	NA	Secreted Signaling	INDRA
Langerhans cells	NK cells	Nt5c2	Atp6ap2	0.000919497	0.45	NT5C2_ATP6AP2	NT5C2_ATP6AP2	NA	Secreted Signaling	INDRA
Neutrophils	NK cells	Nt5c2	Atp6ap2	0.001685383	0.13	NT5C2_ATP6AP2	NT5C2_ATP6AP2	NA	Secreted Signaling	INDRA
NK cells	NK cells	Nt5c2	Atp6ap2	0.00159466	0.48	NT5C2_ATP6AP2	NT5C2_ATP6AP2	NA	Secreted Signaling	INDRA
Tconv	NK cells	Nt5c2	Atp6ap2	0.000978891	0.53	NT5C2_ATP6AP2	NT5C2_ATP6AP2	NA	Secreted Signaling	INDRA
Tregs	NK cells	Nt5c2	Atp6ap2	0.001084576	0.34	NT5C2_ATP6AP2	NT5C2_ATP6AP2	NA	Secreted Signaling	INDRA
Ccr2- recruited macs	NP	Nt5c2	Atp6ap2	0.002142913	0.32	NT5C2_ATP6AP2	NT5C2_ATP6AP2	NA	Secreted Signaling	INDRA
Ccr2+ recruited macs	NP	Nt5c2	Atp6ap2	0.002500881	0.39	NT5C2_ATP6AP2	NT5C2_ATP6AP2	NA	Secreted Signaling	INDRA
Cd163+ macs	NP	Nt5c2	Atp6ap2	0.001752667	0.48	NT5C2_ATP6AP2	NT5C2_ATP6AP2	NA	Secreted Signaling	INDRA
Dendritic cells	NP	Nt5c2	Atp6ap2	0.002123792	0.44	NT5C2_ATP6AP2	NT5C2_ATP6AP2	NA	Secreted Signaling	INDRA
gd T cells	NP	Nt5c2	Atp6ap2	0.001842981	0.43	NT5C2_ATP6AP2	NT5C2_ATP6AP2	NA	Secreted Signaling	INDRA
ILCs	NP	Nt5c2	Atp6ap2	0.001568193	0.39	NT5C2_ATP6AP2	NT5C2_ATP6AP2	NA	Secreted Signaling	INDRA
Langerhans cells	NP	Nt5c2	Atp6ap2	0.001916217	0.45	NT5C2_ATP6AP2	NT5C2_ATP6AP2	NA	Secreted Signaling	INDRA
Neutrophils	NP	Nt5c2	Atp6ap2	0.003509393	0	NT5C2_ATP6AP2	NT5C2_ATP6AP2	NA	Secreted Signaling	INDRA
NK cells	NP	Nt5c2	Atp6ap2	0.003320812	0.42	NT5C2_ATP6AP2	NT5C2_ATP6AP2	NA	Secreted Signaling	INDRA
Tconv	NP	Nt5c2	Atp6ap2	0.002039862	0.43	NT5C2_ATP6AP2	NT5C2_ATP6AP2	NA	Secreted Signaling	INDRA
Tregs	NP	Nt5c2	Atp6ap2	0.002259834	0.34	NT5C2_ATP6AP2	NT5C2_ATP6AP2	NA	Secreted Signaling	INDRA
Ccr2- recruited macs	PEP1	Nt5c2	Atp6ap2	0.005058763	0	NT5C2_ATP6AP2	NT5C2_ATP6AP2	NA	Secreted Signaling	INDRA
Ccr2+ recruited macs	PEP1	Nt5c2	Atp6ap2	0.005900935	0	NT5C2_ATP6AP2	NT5C2_ATP6AP2	NA	Secreted Signaling	INDRA
Cd163+ macs	PEP1	Nt5c2	Atp6ap2	0.004139713	0.08	NT5C2_ATP6AP2	NT5C2_ATP6AP2	NA	Secreted Signaling	INDRA
Dendritic cells	PEP1	Nt5c2	Atp6ap2	0.005013754	0	NT5C2_ATP6AP2	NT5C2_ATP6AP2	NA	Secreted Signaling	INDRA
gd T cells	PEP1	Nt5c2	Atp6ap2	0.004352495	0.17	NT5C2_ATP6AP2	NT5C2_ATP6AP2	NA	Secreted Signaling	INDRA
ILCs	PEP1	Nt5c2	Atp6ap2	0.003704928	0.21	NT5C2_ATP6AP2	NT5C2_ATP6AP2	NA	Secreted Signaling	INDRA
Langerhans cells	PEP1	Nt5c2	Atp6ap2	0.004525001	0.26	NT5C2_ATP6AP2	NT5C2_ATP6AP2	NA	Secreted Signaling	INDRA
Neutrophils	PEP1	Nt5c2	Atp6ap2	0.008269195	0	NT5C2_ATP6AP2	NT5C2_ATP6AP2	NA	Secreted Signaling	INDRA
NK cells	PEP1	Nt5c2	Atp6ap2	0.007826851	0	NT5C2_ATP6AP2	NT5C2_ATP6AP2	NA	Secreted Signaling	INDRA
Tconv	PEP1	Nt5c2	Atp6ap2	0.004816167	0.1	NT5C2_ATP6AP2	NT5C2_ATP6AP2	NA	Secreted Signaling	INDRA
Tregs	PEP1	Nt5c2	Atp6ap2	0.005333927	0.09	NT5C2_ATP6AP2	NT5C2_ATP6AP2	NA	Secreted Signaling	INDRA
Ccr2- recruited macs	PEP2	Nt5c2	Atp6ap2	0.006890098	0	NT5C2_ATP6AP2	NT5C2_ATP6AP2	NA	Secreted Signaling	INDRA
Ccr2+ recruited macs	PEP2	Nt5c2	Atp6ap2	0.008034684	0	NT5C2_ATP6AP2	NT5C2_ATP6AP2	NA	Secreted Signaling	INDRA
Cd163+ macs	PEP2	Nt5c2	Atp6ap2	0.005640226	0.01	NT5C2_ATP6AP2	NT5C2_ATP6AP2	NA	Secreted Signaling	INDRA
Dendritic cells	PEP2	Nt5c2	Atp6ap2	0.006828906	0	NT5C2_ATP6AP2	NT5C2_ATP6AP2	NA	Secreted Signaling	INDRA
gd T cells	PEP2	Nt5c2	Atp6ap2	0.005929676	0.01	NT5C2_ATP6AP2	NT5C2_ATP6AP2	NA	Secreted Signaling	INDRA
ILCs	PEP2	Nt5c2	Atp6ap2	0.005048644	0.05	NT5C2_ATP6AP2	NT5C2_ATP6AP2	NA	Secreted Signaling	INDRA
Langerhans cells	PEP2	Nt5c2	Atp6ap2	0.006164304	0.13	NT5C2_ATP6AP2	NT5C2_ATP6AP2	NA	Secreted Signaling	INDRA
Neutrophils	PEP2	Nt5c2	Atp6ap2	0.011249604	0	NT5C2_ATP6AP2	NT5C2_ATP6AP2	NA	Secreted Signaling	INDRA
NK cells	PEP2	Nt5c2	Atp6ap2	0.010649541	0	NT5C2_ATP6AP2	NT5C2_ATP6AP2	NA	Secreted Signaling	INDRA
Tconv	PEP2	Nt5c2	Atp6ap2	0.006560258	0.01	NT5C2_ATP6AP2	NT5C2_ATP6AP2	NA	Secreted Signaling	INDRA
Tregs	PEP2	Nt5c2	Atp6ap2	0.007264147	0.01	NT5C2_ATP6AP2	NT5C2_ATP6AP2	NA	Secreted Signaling	INDRA
Ccr2- recruited macs	SST	Nt5c2	Atp6ap2	0.002739628	0.3	NT5C2_ATP6AP2	NT5C2_ATP6AP2	NA	Secreted Signaling	INDRA
Ccr2+ recruited macs	SST	Nt5c2	Atp6ap2	0.003196955	0.22	NT5C2_ATP6AP2	NT5C2_ATP6AP2	NA	Secreted Signaling	INDRA
Cd163+ macs	SST	Nt5c2	Atp6ap2	0.002240957	0.45	NT5C2_ATP6AP2	NT5C2_ATP6AP2	NA	Secreted Signaling	INDRA
Dendritic cells	SST	Nt5c2	Atp6ap2	0.002715196	0.41	NT5C2_ATP6AP2	NT5C2_ATP6AP2	NA	Secreted Signaling	INDRA
gd T cells	SST	Nt5c2	Atp6ap2	0.002356374	0.38	NT5C2_ATP6AP2	NT5C2_ATP6AP2	NA	Secreted Signaling	INDRA
ILCs	SST	Nt5c2	Atp6ap2	0.002005193	0.39	NT5C2_ATP6AP2	NT5C2_ATP6AP2	NA	Secreted Signaling	INDRA
Langerhans cells	SST	Nt5c2	Atp6ap2	0.00244996	0.42	NT5C2_ATP6AP2	NT5C2_ATP6AP2	NA	Secreted Signaling	INDRA
Neutrophils	SST	Nt5c2	Atp6ap2	0.004484906	0	NT5C2_ATP6AP2	NT5C2_ATP6AP2	NA	Secreted Signaling	INDRA
NK cells	SST	Nt5c2	Atp6ap2	0.004244129	0.19	NT5C2_ATP6AP2	NT5C2_ATP6AP2	NA	Secreted Signaling	INDRA
Tconv	SST	Nt5c2	Atp6ap2	0.002607956	0.39	NT5C2_ATP6AP2	NT5C2_ATP6AP2	NA	Secreted Signaling	INDRA
Tregs	SST	Nt5c2	Atp6ap2	0.002889012	0.33	NT5C2_ATP6AP2	NT5C2_ATP6AP2	NA	Secreted Signaling	INDRA
Ccr2- recruited macs	Tconv	Nt5c2	Atp6ap2	0.001116096	0.31	NT5C2_ATP6AP2	NT5C2_ATP6AP2	NA	Secreted Signaling	INDRA
Ccr2+ recruited macs	Tconv	Nt5c2	Atp6ap2	0.00130276	0.37	NT5C2_ATP6AP2	NT5C2_ATP6AP2	NA	Secreted Signaling	INDRA
Cd163+ macs	Tconv	Nt5c2	Atp6ap2	0.000912672	0.48	NT5C2_ATP6AP2	NT5C2_ATP6AP2	NA	Secreted Signaling	INDRA
Dendritic cells	Tconv	Nt5c2	Atp6ap2	0.001106126	0.44	NT5C2_ATP6AP2	NT5C2_ATP6AP2	NA	Secreted Signaling	INDRA
gd T cells	Tconv	Nt5c2	Atp6ap2	0.000959743	0.46	NT5C2_ATP6AP2	NT5C2_ATP6AP2	NA	Secreted Signaling	INDRA
ILCs	Tconv	Nt5c2	Atp6ap2	0.000816538	0.39	NT5C2_ATP6AP2	NT5C2_ATP6AP2	NA	Secreted Signaling	INDRA
Langerhans cells	Tconv	Nt5c2	Atp6ap2	0.000997916	0.45	NT5C2_ATP6AP2	NT5C2_ATP6AP2	NA	Secreted Signaling	INDRA
Neutrophils	Tconv	Nt5c2	Atp6ap2	0.001829001	0.13	NT5C2_ATP6AP2	NT5C2_ATP6AP2	NA	Secreted Signaling	INDRA
NK cells	Tconv	Nt5c2	Atp6ap2	0.001730561	0.44	NT5C2_ATP6AP2	NT5C2_ATP6AP2	NA	Secreted Signaling	INDRA
Tconv	Tconv	Nt5c2	Atp6ap2	0.001062371	0.51	NT5C2_ATP6AP2	NT5C2_ATP6AP2	NA	Secreted Signaling	INDRA
Tregs	Tconv	Nt5c2	Atp6ap2	0.001177058	0.34	NT5C2_ATP6AP2	NT5C2_ATP6AP2	NA	Secreted Signaling	INDRA
Ccr2- recruited macs	Tregs	Nt5c2	Atp6ap2	0.002952977	0.13	NT5C2_ATP6AP2	NT5C2_ATP6AP2	NA	Secreted Signaling	INDRA
Ccr2+ recruited macs	Tregs	Nt5c2	Atp6ap2	0.003445796	0.18	NT5C2_ATP6AP2	NT5C2_ATP6AP2	NA	Secreted Signaling	INDRA
Cd163+ macs	Tregs	Nt5c2	Atp6ap2	0.002415566	0.32	NT5C2_ATP6AP2	NT5C2_ATP6AP2	NA	Secreted Signaling	INDRA
Dendritic cells	Tregs	Nt5c2	Atp6ap2	0.002926648	0.29	NT5C2_ATP6AP2	NT5C2_ATP6AP2	NA	Secreted Signaling	INDRA
gd T cells	Tregs	Nt5c2	Atp6ap2	0.002539953	0.29	NT5C2_ATP6AP2	NT5C2_ATP6AP2	NA	Secreted Signaling	INDRA
ILCs	Tregs	Nt5c2	Atp6ap2	0.002161471	0.3	NT5C2_ATP6AP2	NT5C2_ATP6AP2	NA	Secreted Signaling	INDRA
Langerhans cells	Tregs	Nt5c2	Atp6ap2	0.002640811	0.38	NT5C2_ATP6AP2	NT5C2_ATP6AP2	NA	Secreted Signaling	INDRA
Neutrophils	Tregs	Nt5c2	Atp6ap2	0.00483351	0	NT5C2_ATP6AP2	NT5C2_ATP6AP2	NA	Secreted Signaling	INDRA
NK cells	Tregs	Nt5c2	Atp6ap2	0.004574103	0.16	NT5C2_ATP6AP2	NT5C2_ATP6AP2	NA	Secreted Signaling	INDRA
Tconv	Tregs	Nt5c2	Atp6ap2	0.00281108	0.26	NT5C2_ATP6AP2	NT5C2_ATP6AP2	NA	Secreted Signaling	INDRA
Tregs	Tregs	Nt5c2	Atp6ap2	0.003113958	0.24	NT5C2_ATP6AP2	NT5C2_ATP6AP2	NA	Secreted Signaling	INDRA
PEP1	Basophils	Prps1	Atp6ap2	0.001204041	0	PRPS1_ATP6AP2	PRPS1_ATP6AP2	NA	Secreted Signaling	INDRA
PEP2	Basophils	Prps1	Atp6ap2	0.001559805	0	PRPS1_ATP6AP2	PRPS1_ATP6AP2	NA	Secreted Signaling	INDRA
PEP1	Ccr2- recruited macs	Prps1	Atp6ap2	0.003705319	0	PRPS1_ATP6AP2	PRPS1_ATP6AP2	NA	Secreted Signaling	INDRA
PEP2	Ccr2- recruited macs	Prps1	Atp6ap2	0.004796601	0	PRPS1_ATP6AP2	PRPS1_ATP6AP2	NA	Secreted Signaling	INDRA
PEP1	Ccr2+ recruited macs	Prps1	Atp6ap2	0.003747359	0	PRPS1_ATP6AP2	PRPS1_ATP6AP2	NA	Secreted Signaling	INDRA
PEP2	Ccr2+ recruited macs	Prps1	Atp6ap2	0.004850963	0	PRPS1_ATP6AP2	PRPS1_ATP6AP2	NA	Secreted Signaling	INDRA
PEP1	Cd163+ macs	Prps1	Atp6ap2	0.005393841	0	PRPS1_ATP6AP2	PRPS1_ATP6AP2	NA	Secreted Signaling	INDRA
PEP2	Cd163+ macs	Prps1	Atp6ap2	0.00697894	0	PRPS1_ATP6AP2	PRPS1_ATP6AP2	NA	Secreted Signaling	INDRA
PEP1	cLTMR1	Prps1	Atp6ap2	0.00197859	0	PRPS1_ATP6AP2	PRPS1_ATP6AP2	NA	Secreted Signaling	INDRA
PEP2	cLTMR1	Prps1	Atp6ap2	0.002562628	0	PRPS1_ATP6AP2	PRPS1_ATP6AP2	NA	Secreted Signaling	INDRA
PEP1	Cx3cr1 high macs	Prps1	Atp6ap2	0.003411039	0	PRPS1_ATP6AP2	PRPS1_ATP6AP2	NA	Secreted Signaling	INDRA
PEP2	Cx3cr1 high macs	Prps1	Atp6ap2	0.004416035	0	PRPS1_ATP6AP2	PRPS1_ATP6AP2	NA	Secreted Signaling	INDRA
PEP1	Dendritic cells	Prps1	Atp6ap2	0.003247766	0	PRPS1_ATP6AP2	PRPS1_ATP6AP2	NA	Secreted Signaling	INDRA
PEP2	Dendritic cells	Prps1	Atp6ap2	0.004204859	0	PRPS1_ATP6AP2	PRPS1_ATP6AP2	NA	Secreted Signaling	INDRA
PEP1	gd T cells	Prps1	Atp6ap2	0.000870291	0	PRPS1_ATP6AP2	PRPS1_ATP6AP2	NA	Secreted Signaling	INDRA
PEP2	gd T cells	Prps1	Atp6ap2	0.001127552	0	PRPS1_ATP6AP2	PRPS1_ATP6AP2	NA	Secreted Signaling	INDRA
PEP1	ILCs	Prps1	Atp6ap2	0.000827124	0	PRPS1_ATP6AP2	PRPS1_ATP6AP2	NA	Secreted Signaling	INDRA
PEP2	ILCs	Prps1	Atp6ap2	0.001071638	0	PRPS1_ATP6AP2	PRPS1_ATP6AP2	NA	Secreted Signaling	INDRA
PEP1	Langerhans cells	Prps1	Atp6ap2	0.00514758	0	PRPS1_ATP6AP2	PRPS1_ATP6AP2	NA	Secreted Signaling	INDRA
PEP2	Langerhans cells	Prps1	Atp6ap2	0.006660794	0	PRPS1_ATP6AP2	PRPS1_ATP6AP2	NA	Secreted Signaling	INDRA
PEP1	Mast cells	Prps1	Atp6ap2	0.001265073	0	PRPS1_ATP6AP2	PRPS1_ATP6AP2	NA	Secreted Signaling	INDRA
PEP2	Mast cells	Prps1	Atp6ap2	0.001638842	0	PRPS1_ATP6AP2	PRPS1_ATP6AP2	NA	Secreted Signaling	INDRA
PEP1	MHCII+ macs	Prps1	Atp6ap2	0.001408864	0	PRPS1_ATP6AP2	PRPS1_ATP6AP2	NA	Secreted Signaling	INDRA
PEP2	MHCII+ macs	Prps1	Atp6ap2	0.001825038	0	PRPS1_ATP6AP2	PRPS1_ATP6AP2	NA	Secreted Signaling	INDRA
PEP1	Neutrophils	Prps1	Atp6ap2	0.003563778	0	PRPS1_ATP6AP2	PRPS1_ATP6AP2	NA	Secreted Signaling	INDRA
PEP2	Neutrophils	Prps1	Atp6ap2	0.004613566	0	PRPS1_ATP6AP2	PRPS1_ATP6AP2	NA	Secreted Signaling	INDRA
PEP1	NF1	Prps1	Atp6ap2	0.002330539	0	PRPS1_ATP6AP2	PRPS1_ATP6AP2	NA	Secreted Signaling	INDRA
PEP2	NF1	Prps1	Atp6ap2	0.003018151	0	PRPS1_ATP6AP2	PRPS1_ATP6AP2	NA	Secreted Signaling	INDRA
PEP1	NF2	Prps1	Atp6ap2	0.005361311	0	PRPS1_ATP6AP2	PRPS1_ATP6AP2	NA	Secreted Signaling	INDRA
PEP2	NF2	Prps1	Atp6ap2	0.006936917	0	PRPS1_ATP6AP2	PRPS1_ATP6AP2	NA	Secreted Signaling	INDRA
PEP1	NF3	Prps1	Atp6ap2	0.005256028	0	PRPS1_ATP6AP2	PRPS1_ATP6AP2	NA	Secreted Signaling	INDRA
PEP2	NF3	Prps1	Atp6ap2	0.006800904	0	PRPS1_ATP6AP2	PRPS1_ATP6AP2	NA	Secreted Signaling	INDRA
PEP1	NK cells	Prps1	Atp6ap2	0.000723933	0	PRPS1_ATP6AP2	PRPS1_ATP6AP2	NA	Secreted Signaling	INDRA
PEP2	NK cells	Prps1	Atp6ap2	0.000937971	0	PRPS1_ATP6AP2	PRPS1_ATP6AP2	NA	Secreted Signaling	INDRA
PEP1	NP	Prps1	Atp6ap2	0.001508985	0	PRPS1_ATP6AP2	PRPS1_ATP6AP2	NA	Secreted Signaling	INDRA
PEP2	NP	Prps1	Atp6ap2	0.001954677	0	PRPS1_ATP6AP2	PRPS1_ATP6AP2	NA	Secreted Signaling	INDRA
PEP1	PEP1	Prps1	Atp6ap2	0.003565333	0	PRPS1_ATP6AP2	PRPS1_ATP6AP2	NA	Secreted Signaling	INDRA
PEP2	PEP1	Prps1	Atp6ap2	0.004615578	0	PRPS1_ATP6AP2	PRPS1_ATP6AP2	NA	Secreted Signaling	INDRA
PEP1	PEP2	Prps1	Atp6ap2	0.004858668	0	PRPS1_ATP6AP2	PRPS1_ATP6AP2	NA	Secreted Signaling	INDRA
PEP2	PEP2	Prps1	Atp6ap2	0.006287488	0	PRPS1_ATP6AP2	PRPS1_ATP6AP2	NA	Secreted Signaling	INDRA
PEP1	SST	Prps1	Atp6ap2	0.001929517	0	PRPS1_ATP6AP2	PRPS1_ATP6AP2	NA	Secreted Signaling	INDRA
PEP2	SST	Prps1	Atp6ap2	0.002499106	0	PRPS1_ATP6AP2	PRPS1_ATP6AP2	NA	Secreted Signaling	INDRA
PEP1	Tconv	Prps1	Atp6ap2	0.000785687	0	PRPS1_ATP6AP2	PRPS1_ATP6AP2	NA	Secreted Signaling	INDRA
PEP2	Tconv	Prps1	Atp6ap2	0.001017964	0	PRPS1_ATP6AP2	PRPS1_ATP6AP2	NA	Secreted Signaling	INDRA
PEP1	Tregs	Prps1	Atp6ap2	0.00207991	0	PRPS1_ATP6AP2	PRPS1_ATP6AP2	NA	Secreted Signaling	INDRA
PEP2	Tregs	Prps1	Atp6ap2	0.002693775	0	PRPS1_ATP6AP2	PRPS1_ATP6AP2	NA	Secreted Signaling	INDRA
Basophils	Basophils	Ak2	Atp6ap2	0.001882122	0.24	AK2_ATP6AP2	AK2_ATP6AP2	NA	Secreted Signaling	INDRA
Ccr2- recruited macs	Basophils	Ak2	Atp6ap2	0.005689945	0	AK2_ATP6AP2	AK2_ATP6AP2	NA	Secreted Signaling	INDRA
Ccr2+ recruited macs	Basophils	Ak2	Atp6ap2	0.004862985	0	AK2_ATP6AP2	AK2_ATP6AP2	NA	Secreted Signaling	INDRA
Cd163+ macs	Basophils	Ak2	Atp6ap2	0.001896861	0.28	AK2_ATP6AP2	AK2_ATP6AP2	NA	Secreted Signaling	INDRA
Cx3cr1 high macs	Basophils	Ak2	Atp6ap2	0.005426532	0.01	AK2_ATP6AP2	AK2_ATP6AP2	NA	Secreted Signaling	INDRA
Dendritic cells	Basophils	Ak2	Atp6ap2	0.005596927	0	AK2_ATP6AP2	AK2_ATP6AP2	NA	Secreted Signaling	INDRA
gd T cells	Basophils	Ak2	Atp6ap2	0.001719899	0.21	AK2_ATP6AP2	AK2_ATP6AP2	NA	Secreted Signaling	INDRA
ILCs	Basophils	Ak2	Atp6ap2	0.001499527	0.32	AK2_ATP6AP2	AK2_ATP6AP2	NA	Secreted Signaling	INDRA
Mast cells	Basophils	Ak2	Atp6ap2	0.002261568	0.14	AK2_ATP6AP2	AK2_ATP6AP2	NA	Secreted Signaling	INDRA
Tconv	Basophils	Ak2	Atp6ap2	0.001678743	0.32	AK2_ATP6AP2	AK2_ATP6AP2	NA	Secreted Signaling	INDRA
Basophils	Ccr2- recruited macs	Ak2	Atp6ap2	0.005783891	0	AK2_ATP6AP2	AK2_ATP6AP2	NA	Secreted Signaling	INDRA
Ccr2- recruited macs	Ccr2- recruited macs	Ak2	Atp6ap2	0.017348393	0	AK2_ATP6AP2	AK2_ATP6AP2	NA	Secreted Signaling	INDRA
Ccr2+ recruited macs	Ccr2- recruited macs	Ak2	Atp6ap2	0.014852337	0	AK2_ATP6AP2	AK2_ATP6AP2	NA	Secreted Signaling	INDRA
Cd163+ macs	Ccr2- recruited macs	Ak2	Atp6ap2	0.005829008	0	AK2_ATP6AP2	AK2_ATP6AP2	NA	Secreted Signaling	INDRA
Cx3cr1 high macs	Ccr2- recruited macs	Ak2	Atp6ap2	0.016554243	0	AK2_ATP6AP2	AK2_ATP6AP2	NA	Secreted Signaling	INDRA
Dendritic cells	Ccr2- recruited macs	Ak2	Atp6ap2	0.017068058	0	AK2_ATP6AP2	AK2_ATP6AP2	NA	Secreted Signaling	INDRA
gd T cells	Ccr2- recruited macs	Ak2	Atp6ap2	0.005287152	0.02	AK2_ATP6AP2	AK2_ATP6AP2	NA	Secreted Signaling	INDRA
ILCs	Ccr2- recruited macs	Ak2	Atp6ap2	0.004611816	0.05	AK2_ATP6AP2	AK2_ATP6AP2	NA	Secreted Signaling	INDRA
Mast cells	Ccr2- recruited macs	Ak2	Atp6ap2	0.006944483	0	AK2_ATP6AP2	AK2_ATP6AP2	NA	Secreted Signaling	INDRA
Tconv	Ccr2- recruited macs	Ak2	Atp6ap2	0.005161076	0.02	AK2_ATP6AP2	AK2_ATP6AP2	NA	Secreted Signaling	INDRA
Basophils	Ccr2+ recruited macs	Ak2	Atp6ap2	0.005849376	0.01	AK2_ATP6AP2	AK2_ATP6AP2	NA	Secreted Signaling	INDRA
Ccr2- recruited macs	Ccr2+ recruited macs	Ak2	Atp6ap2	0.017542501	0	AK2_ATP6AP2	AK2_ATP6AP2	NA	Secreted Signaling	INDRA
Ccr2+ recruited macs	Ccr2+ recruited macs	Ak2	Atp6ap2	0.015018944	0	AK2_ATP6AP2	AK2_ATP6AP2	NA	Secreted Signaling	INDRA
Cd163+ macs	Ccr2+ recruited macs	Ak2	Atp6ap2	0.005895001	0	AK2_ATP6AP2	AK2_ATP6AP2	NA	Secreted Signaling	INDRA
Cx3cr1 high macs	Ccr2+ recruited macs	Ak2	Atp6ap2	0.016739616	0	AK2_ATP6AP2	AK2_ATP6AP2	NA	Secreted Signaling	INDRA
Dendritic cells	Ccr2+ recruited macs	Ak2	Atp6ap2	0.017259084	0	AK2_ATP6AP2	AK2_ATP6AP2	NA	Secreted Signaling	INDRA
gd T cells	Ccr2+ recruited macs	Ak2	Atp6ap2	0.005347043	0.01	AK2_ATP6AP2	AK2_ATP6AP2	NA	Secreted Signaling	INDRA
ILCs	Ccr2+ recruited macs	Ak2	Atp6ap2	0.004664093	0.03	AK2_ATP6AP2	AK2_ATP6AP2	NA	Secreted Signaling	INDRA
Mast cells	Ccr2+ recruited macs	Ak2	Atp6ap2	0.007023016	0	AK2_ATP6AP2	AK2_ATP6AP2	NA	Secreted Signaling	INDRA
Tconv	Ccr2+ recruited macs	Ak2	Atp6ap2	0.005219546	0.02	AK2_ATP6AP2	AK2_ATP6AP2	NA	Secreted Signaling	INDRA
Basophils	Cd163+ macs	Ak2	Atp6ap2	0.008411626	0	AK2_ATP6AP2	AK2_ATP6AP2	NA	Secreted Signaling	INDRA
Ccr2- recruited macs	Cd163+ macs	Ak2	Atp6ap2	0.025097479	0	AK2_ATP6AP2	AK2_ATP6AP2	NA	Secreted Signaling	INDRA
Ccr2+ recruited macs	Cd163+ macs	Ak2	Atp6ap2	0.021510905	0	AK2_ATP6AP2	AK2_ATP6AP2	NA	Secreted Signaling	INDRA
Cd163+ macs	Cd163+ macs	Ak2	Atp6ap2	0.008477066	0	AK2_ATP6AP2	AK2_ATP6AP2	NA	Secreted Signaling	INDRA
Cx3cr1 high macs	Cd163+ macs	Ak2	Atp6ap2	0.02395725	0	AK2_ATP6AP2	AK2_ATP6AP2	NA	Secreted Signaling	INDRA
Dendritic cells	Cd163+ macs	Ak2	Atp6ap2	0.024695072	0	AK2_ATP6AP2	AK2_ATP6AP2	NA	Secreted Signaling	INDRA
gd T cells	Cd163+ macs	Ak2	Atp6ap2	0.007690955	0	AK2_ATP6AP2	AK2_ATP6AP2	NA	Secreted Signaling	INDRA
ILCs	Cd163+ macs	Ak2	Atp6ap2	0.006710649	0	AK2_ATP6AP2	AK2_ATP6AP2	NA	Secreted Signaling	INDRA
Mast cells	Cd163+ macs	Ak2	Atp6ap2	0.010094145	0	AK2_ATP6AP2	AK2_ATP6AP2	NA	Secreted Signaling	INDRA
Tconv	Cd163+ macs	Ak2	Atp6ap2	0.00750799	0	AK2_ATP6AP2	AK2_ATP6AP2	NA	Secreted Signaling	INDRA
Basophils	cLTMR1	Ak2	Atp6ap2	0.003091525	0.21	AK2_ATP6AP2	AK2_ATP6AP2	NA	Secreted Signaling	INDRA
Ccr2- recruited macs	cLTMR1	Ak2	Atp6ap2	0.009323301	0	AK2_ATP6AP2	AK2_ATP6AP2	NA	Secreted Signaling	INDRA
Ccr2+ recruited macs	cLTMR1	Ak2	Atp6ap2	0.007972513	0	AK2_ATP6AP2	AK2_ATP6AP2	NA	Secreted Signaling	INDRA
Cd163+ macs	cLTMR1	Ak2	Atp6ap2	0.003115705	0.26	AK2_ATP6AP2	AK2_ATP6AP2	NA	Secreted Signaling	INDRA
Cx3cr1 high macs	cLTMR1	Ak2	Atp6ap2	0.008893188	0	AK2_ATP6AP2	AK2_ATP6AP2	NA	Secreted Signaling	INDRA
Dendritic cells	cLTMR1	Ak2	Atp6ap2	0.009171434	0	AK2_ATP6AP2	AK2_ATP6AP2	NA	Secreted Signaling	INDRA
gd T cells	cLTMR1	Ak2	Atp6ap2	0.002825357	0.16	AK2_ATP6AP2	AK2_ATP6AP2	NA	Secreted Signaling	INDRA
ILCs	cLTMR1	Ak2	Atp6ap2	0.002463691	0.29	AK2_ATP6AP2	AK2_ATP6AP2	NA	Secreted Signaling	INDRA
Mast cells	cLTMR1	Ak2	Atp6ap2	0.003713886	0.05	AK2_ATP6AP2	AK2_ATP6AP2	NA	Secreted Signaling	INDRA
Tconv	cLTMR1	Ak2	Atp6ap2	0.002757822	0.29	AK2_ATP6AP2	AK2_ATP6AP2	NA	Secreted Signaling	INDRA
Basophils	Cx3cr1 high macs	Ak2	Atp6ap2	0.005325412	0.05	AK2_ATP6AP2	AK2_ATP6AP2	NA	Secreted Signaling	INDRA
Ccr2- recruited macs	Cx3cr1 high macs	Ak2	Atp6ap2	0.015987957	0	AK2_ATP6AP2	AK2_ATP6AP2	NA	Secreted Signaling	INDRA
Ccr2+ recruited macs	Cx3cr1 high macs	Ak2	Atp6ap2	0.013684912	0	AK2_ATP6AP2	AK2_ATP6AP2	NA	Secreted Signaling	INDRA
Cd163+ macs	Cx3cr1 high macs	Ak2	Atp6ap2	0.005366971	0.01	AK2_ATP6AP2	AK2_ATP6AP2	NA	Secreted Signaling	INDRA
Cx3cr1 high macs	Cx3cr1 high macs	Ak2	Atp6ap2	0.015255115	0	AK2_ATP6AP2	AK2_ATP6AP2	NA	Secreted Signaling	INDRA
Dendritic cells	Cx3cr1 high macs	Ak2	Atp6ap2	0.015729253	0	AK2_ATP6AP2	AK2_ATP6AP2	NA	Secreted Signaling	INDRA
gd T cells	Cx3cr1 high macs	Ak2	Atp6ap2	0.004867856	0.02	AK2_ATP6AP2	AK2_ATP6AP2	NA	Secreted Signaling	INDRA
ILCs	Cx3cr1 high macs	Ak2	Atp6ap2	0.004245849	0.09	AK2_ATP6AP2	AK2_ATP6AP2	NA	Secreted Signaling	INDRA
Mast cells	Cx3cr1 high macs	Ak2	Atp6ap2	0.006394597	0	AK2_ATP6AP2	AK2_ATP6AP2	NA	Secreted Signaling	INDRA
Tconv	Cx3cr1 high macs	Ak2	Atp6ap2	0.00475173	0.08	AK2_ATP6AP2	AK2_ATP6AP2	NA	Secreted Signaling	INDRA
Basophils	Dendritic cells	Ak2	Atp6ap2	0.005070971	0.02	AK2_ATP6AP2	AK2_ATP6AP2	NA	Secreted Signaling	INDRA
Ccr2- recruited macs	Dendritic cells	Ak2	Atp6ap2	0.015231874	0	AK2_ATP6AP2	AK2_ATP6AP2	NA	Secreted Signaling	INDRA
Ccr2+ recruited macs	Dendritic cells	Ak2	Atp6ap2	0.013036299	0	AK2_ATP6AP2	AK2_ATP6AP2	NA	Secreted Signaling	INDRA
Cd163+ macs	Dendritic cells	Ak2	Atp6ap2	0.005110555	0	AK2_ATP6AP2	AK2_ATP6AP2	NA	Secreted Signaling	INDRA
Cx3cr1 high macs	Dendritic cells	Ak2	Atp6ap2	0.014533178	0	AK2_ATP6AP2	AK2_ATP6AP2	NA	Secreted Signaling	INDRA
Dendritic cells	Dendritic cells	Ak2	Atp6ap2	0.014985218	0	AK2_ATP6AP2	AK2_ATP6AP2	NA	Secreted Signaling	INDRA
gd T cells	Dendritic cells	Ak2	Atp6ap2	0.004635174	0.04	AK2_ATP6AP2	AK2_ATP6AP2	NA	Secreted Signaling	INDRA
ILCs	Dendritic cells	Ak2	Atp6ap2	0.004042778	0.08	AK2_ATP6AP2	AK2_ATP6AP2	NA	Secreted Signaling	INDRA
Mast cells	Dendritic cells	Ak2	Atp6ap2	0.006089385	0	AK2_ATP6AP2	AK2_ATP6AP2	NA	Secreted Signaling	INDRA
Tconv	Dendritic cells	Ak2	Atp6ap2	0.004524574	0.08	AK2_ATP6AP2	AK2_ATP6AP2	NA	Secreted Signaling	INDRA
Basophils	gd T cells	Ak2	Atp6ap2	0.001360669	0.29	AK2_ATP6AP2	AK2_ATP6AP2	NA	Secreted Signaling	INDRA
Ccr2- recruited macs	gd T cells	Ak2	Atp6ap2	0.004117866	0	AK2_ATP6AP2	AK2_ATP6AP2	NA	Secreted Signaling	INDRA
Ccr2+ recruited macs	gd T cells	Ak2	Atp6ap2	0.003518579	0.02	AK2_ATP6AP2	AK2_ATP6AP2	NA	Secreted Signaling	INDRA
Cd163+ macs	gd T cells	Ak2	Atp6ap2	0.001371331	0.31	AK2_ATP6AP2	AK2_ATP6AP2	NA	Secreted Signaling	INDRA
Cx3cr1 high macs	gd T cells	Ak2	Atp6ap2	0.003926944	0.08	AK2_ATP6AP2	AK2_ATP6AP2	NA	Secreted Signaling	INDRA
Dendritic cells	gd T cells	Ak2	Atp6ap2	0.004050444	0	AK2_ATP6AP2	AK2_ATP6AP2	NA	Secreted Signaling	INDRA
gd T cells	gd T cells	Ak2	Atp6ap2	0.001243336	0.22	AK2_ATP6AP2	AK2_ATP6AP2	NA	Secreted Signaling	INDRA
ILCs	gd T cells	Ak2	Atp6ap2	0.00108396	0.32	AK2_ATP6AP2	AK2_ATP6AP2	NA	Secreted Signaling	INDRA
Mast cells	gd T cells	Ak2	Atp6ap2	0.00163516	0.17	AK2_ATP6AP2	AK2_ATP6AP2	NA	Secreted Signaling	INDRA
Tconv	gd T cells	Ak2	Atp6ap2	0.00121357	0.35	AK2_ATP6AP2	AK2_ATP6AP2	NA	Secreted Signaling	INDRA
Basophils	ILCs	Ak2	Atp6ap2	0.001293211	0.29	AK2_ATP6AP2	AK2_ATP6AP2	NA	Secreted Signaling	INDRA
Ccr2- recruited macs	ILCs	Ak2	Atp6ap2	0.00391425	0.02	AK2_ATP6AP2	AK2_ATP6AP2	NA	Secreted Signaling	INDRA
Ccr2+ recruited macs	ILCs	Ak2	Atp6ap2	0.003344496	0.03	AK2_ATP6AP2	AK2_ATP6AP2	NA	Secreted Signaling	INDRA
Cd163+ macs	ILCs	Ak2	Atp6ap2	0.001303345	0.33	AK2_ATP6AP2	AK2_ATP6AP2	NA	Secreted Signaling	INDRA
Cx3cr1 high macs	ILCs	Ak2	Atp6ap2	0.003732733	0.11	AK2_ATP6AP2	AK2_ATP6AP2	NA	Secreted Signaling	INDRA
Dendritic cells	ILCs	Ak2	Atp6ap2	0.003850148	0.04	AK2_ATP6AP2	AK2_ATP6AP2	NA	Secreted Signaling	INDRA
gd T cells	ILCs	Ak2	Atp6ap2	0.001181688	0.23	AK2_ATP6AP2	AK2_ATP6AP2	NA	Secreted Signaling	INDRA
ILCs	ILCs	Ak2	Atp6ap2	0.001030206	0.32	AK2_ATP6AP2	AK2_ATP6AP2	NA	Secreted Signaling	INDRA
Mast cells	ILCs	Ak2	Atp6ap2	0.001554115	0.18	AK2_ATP6AP2	AK2_ATP6AP2	NA	Secreted Signaling	INDRA
Tconv	ILCs	Ak2	Atp6ap2	0.001153396	0.33	AK2_ATP6AP2	AK2_ATP6AP2	NA	Secreted Signaling	INDRA
Basophils	Langerhans cells	Ak2	Atp6ap2	0.008028697	0.02	AK2_ATP6AP2	AK2_ATP6AP2	NA	Secreted Signaling	INDRA
Ccr2- recruited macs	Langerhans cells	Ak2	Atp6ap2	0.023973312	0	AK2_ATP6AP2	AK2_ATP6AP2	NA	Secreted Signaling	INDRA
Ccr2+ recruited macs	Langerhans cells	Ak2	Atp6ap2	0.020544002	0	AK2_ATP6AP2	AK2_ATP6AP2	NA	Secreted Signaling	INDRA
Cd163+ macs	Langerhans cells	Ak2	Atp6ap2	0.008091182	0	AK2_ATP6AP2	AK2_ATP6AP2	NA	Secreted Signaling	INDRA
Cx3cr1 high macs	Langerhans cells	Ak2	Atp6ap2	0.022882957	0	AK2_ATP6AP2	AK2_ATP6AP2	NA	Secreted Signaling	INDRA
Dendritic cells	Langerhans cells	Ak2	Atp6ap2	0.023588493	0	AK2_ATP6AP2	AK2_ATP6AP2	NA	Secreted Signaling	INDRA
gd T cells	Langerhans cells	Ak2	Atp6ap2	0.00734059	0	AK2_ATP6AP2	AK2_ATP6AP2	NA	Secreted Signaling	INDRA
ILCs	Langerhans cells	Ak2	Atp6ap2	0.006404655	0.01	AK2_ATP6AP2	AK2_ATP6AP2	NA	Secreted Signaling	INDRA
Mast cells	Langerhans cells	Ak2	Atp6ap2	0.009635365	0	AK2_ATP6AP2	AK2_ATP6AP2	NA	Secreted Signaling	INDRA
Tconv	Langerhans cells	Ak2	Atp6ap2	0.007165901	0.01	AK2_ATP6AP2	AK2_ATP6AP2	NA	Secreted Signaling	INDRA
Basophils	Mast cells	Ak2	Atp6ap2	0.001977458	0.29	AK2_ATP6AP2	AK2_ATP6AP2	NA	Secreted Signaling	INDRA
Ccr2- recruited macs	Mast cells	Ak2	Atp6ap2	0.005977006	0	AK2_ATP6AP2	AK2_ATP6AP2	NA	Secreted Signaling	INDRA
Ccr2+ recruited macs	Mast cells	Ak2	Atp6ap2	0.00510854	0	AK2_ATP6AP2	AK2_ATP6AP2	NA	Secreted Signaling	INDRA
Cd163+ macs	Mast cells	Ak2	Atp6ap2	0.001992942	0.31	AK2_ATP6AP2	AK2_ATP6AP2	NA	Secreted Signaling	INDRA
Cx3cr1 high macs	Mast cells	Ak2	Atp6ap2	0.005700379	0	AK2_ATP6AP2	AK2_ATP6AP2	NA	Secreted Signaling	INDRA
Dendritic cells	Mast cells	Ak2	Atp6ap2	0.005879323	0	AK2_ATP6AP2	AK2_ATP6AP2	NA	Secreted Signaling	INDRA
gd T cells	Mast cells	Ak2	Atp6ap2	0.001807033	0.18	AK2_ATP6AP2	AK2_ATP6AP2	NA	Secreted Signaling	INDRA
ILCs	Mast cells	Ak2	Atp6ap2	0.001575514	0.32	AK2_ATP6AP2	AK2_ATP6AP2	NA	Secreted Signaling	INDRA
Mast cells	Mast cells	Ak2	Atp6ap2	0.002376079	0.18	AK2_ATP6AP2	AK2_ATP6AP2	NA	Secreted Signaling	INDRA
Tconv	Mast cells	Ak2	Atp6ap2	0.001763796	0.33	AK2_ATP6AP2	AK2_ATP6AP2	NA	Secreted Signaling	INDRA
Basophils	MHCII+ macs	Ak2	Atp6ap2	0.002202041	0.26	AK2_ATP6AP2	AK2_ATP6AP2	NA	Secreted Signaling	INDRA
Ccr2- recruited macs	MHCII+ macs	Ak2	Atp6ap2	0.006652796	0	AK2_ATP6AP2	AK2_ATP6AP2	NA	Secreted Signaling	INDRA
Ccr2+ recruited macs	MHCII+ macs	Ak2	Atp6ap2	0.005686698	0	AK2_ATP6AP2	AK2_ATP6AP2	NA	Secreted Signaling	INDRA
Cd163+ macs	MHCII+ macs	Ak2	Atp6ap2	0.00221928	0.3	AK2_ATP6AP2	AK2_ATP6AP2	NA	Secreted Signaling	INDRA
Cx3cr1 high macs	MHCII+ macs	Ak2	Atp6ap2	0.006345092	0	AK2_ATP6AP2	AK2_ATP6AP2	NA	Secreted Signaling	INDRA
Dendritic cells	MHCII+ macs	Ak2	Atp6ap2	0.006544141	0	AK2_ATP6AP2	AK2_ATP6AP2	NA	Secreted Signaling	INDRA
gd T cells	MHCII+ macs	Ak2	Atp6ap2	0.0020123	0.15	AK2_ATP6AP2	AK2_ATP6AP2	NA	Secreted Signaling	INDRA
ILCs	MHCII+ macs	Ak2	Atp6ap2	0.001754528	0.31	AK2_ATP6AP2	AK2_ATP6AP2	NA	Secreted Signaling	INDRA
Mast cells	MHCII+ macs	Ak2	Atp6ap2	0.002645814	0.16	AK2_ATP6AP2	AK2_ATP6AP2	NA	Secreted Signaling	INDRA
Tconv	MHCII+ macs	Ak2	Atp6ap2	0.001964161	0.31	AK2_ATP6AP2	AK2_ATP6AP2	NA	Secreted Signaling	INDRA
Basophils	Neutrophils	Ak2	Atp6ap2	0.005563393	0.02	AK2_ATP6AP2	AK2_ATP6AP2	NA	Secreted Signaling	INDRA
Ccr2- recruited macs	Neutrophils	Ak2	Atp6ap2	0.016694425	0	AK2_ATP6AP2	AK2_ATP6AP2	NA	Secreted Signaling	INDRA
Ccr2+ recruited macs	Neutrophils	Ak2	Atp6ap2	0.014291092	0	AK2_ATP6AP2	AK2_ATP6AP2	NA	Secreted Signaling	INDRA
Cd163+ macs	Neutrophils	Ak2	Atp6ap2	0.005606799	0	AK2_ATP6AP2	AK2_ATP6AP2	NA	Secreted Signaling	INDRA
Cx3cr1 high macs	Neutrophils	Ak2	Atp6ap2	0.015929726	0	AK2_ATP6AP2	AK2_ATP6AP2	NA	Secreted Signaling	INDRA
Dendritic cells	Neutrophils	Ak2	Atp6ap2	0.01642448	0	AK2_ATP6AP2	AK2_ATP6AP2	NA	Secreted Signaling	INDRA
gd T cells	Neutrophils	Ak2	Atp6ap2	0.005085494	0.02	AK2_ATP6AP2	AK2_ATP6AP2	NA	Secreted Signaling	INDRA
ILCs	Neutrophils	Ak2	Atp6ap2	0.004435801	0.01	AK2_ATP6AP2	AK2_ATP6AP2	NA	Secreted Signaling	INDRA
Mast cells	Neutrophils	Ak2	Atp6ap2	0.006680037	0	AK2_ATP6AP2	AK2_ATP6AP2	NA	Secreted Signaling	INDRA
Tconv	Neutrophils	Ak2	Atp6ap2	0.004964202	0.02	AK2_ATP6AP2	AK2_ATP6AP2	NA	Secreted Signaling	INDRA
Basophils	NF1	Ak2	Atp6ap2	0.00364072	0.18	AK2_ATP6AP2	AK2_ATP6AP2	NA	Secreted Signaling	INDRA
Ccr2- recruited macs	NF1	Ak2	Atp6ap2	0.010967364	0	AK2_ATP6AP2	AK2_ATP6AP2	NA	Secreted Signaling	INDRA
Ccr2+ recruited macs	NF1	Ak2	Atp6ap2	0.009380635	0	AK2_ATP6AP2	AK2_ATP6AP2	NA	Secreted Signaling	INDRA
Cd163+ macs	NF1	Ak2	Atp6ap2	0.00366918	0.14	AK2_ATP6AP2	AK2_ATP6AP2	NA	Secreted Signaling	INDRA
Cx3cr1 high macs	NF1	Ak2	Atp6ap2	0.010462205	0	AK2_ATP6AP2	AK2_ATP6AP2	NA	Secreted Signaling	INDRA
Dendritic cells	NF1	Ak2	Atp6ap2	0.010789008	0	AK2_ATP6AP2	AK2_ATP6AP2	NA	Secreted Signaling	INDRA
gd T cells	NF1	Ak2	Atp6ap2	0.003327427	0.14	AK2_ATP6AP2	AK2_ATP6AP2	NA	Secreted Signaling	INDRA
ILCs	NF1	Ak2	Atp6ap2	0.00290168	0.31	AK2_ATP6AP2	AK2_ATP6AP2	NA	Secreted Signaling	INDRA
Mast cells	NF1	Ak2	Atp6ap2	0.004373156	0	AK2_ATP6AP2	AK2_ATP6AP2	NA	Secreted Signaling	INDRA
Tconv	NF1	Ak2	Atp6ap2	0.003247929	0.26	AK2_ATP6AP2	AK2_ATP6AP2	NA	Secreted Signaling	INDRA
Basophils	NF2	Ak2	Atp6ap2	0.008361049	0	AK2_ATP6AP2	AK2_ATP6AP2	NA	Secreted Signaling	INDRA
Ccr2- recruited macs	NF2	Ak2	Atp6ap2	0.024949097	0	AK2_ATP6AP2	AK2_ATP6AP2	NA	Secreted Signaling	INDRA
Ccr2+ recruited macs	NF2	Ak2	Atp6ap2	0.021383262	0	AK2_ATP6AP2	AK2_ATP6AP2	NA	Secreted Signaling	INDRA
Cd163+ macs	NF2	Ak2	Atp6ap2	0.008426098	0	AK2_ATP6AP2	AK2_ATP6AP2	NA	Secreted Signaling	INDRA
Cx3cr1 high macs	NF2	Ak2	Atp6ap2	0.023815445	0	AK2_ATP6AP2	AK2_ATP6AP2	NA	Secreted Signaling	INDRA
Dendritic cells	NF2	Ak2	Atp6ap2	0.024549009	0	AK2_ATP6AP2	AK2_ATP6AP2	NA	Secreted Signaling	INDRA
gd T cells	NF2	Ak2	Atp6ap2	0.007644677	0	AK2_ATP6AP2	AK2_ATP6AP2	NA	Secreted Signaling	INDRA
ILCs	NF2	Ak2	Atp6ap2	0.00667023	0	AK2_ATP6AP2	AK2_ATP6AP2	NA	Secreted Signaling	INDRA
Mast cells	NF2	Ak2	Atp6ap2	0.010033553	0	AK2_ATP6AP2	AK2_ATP6AP2	NA	Secreted Signaling	INDRA
Tconv	NF2	Ak2	Atp6ap2	0.007462805	0	AK2_ATP6AP2	AK2_ATP6AP2	NA	Secreted Signaling	INDRA
Basophils	NF3	Ak2	Atp6ap2	0.008197344	0	AK2_ATP6AP2	AK2_ATP6AP2	NA	Secreted Signaling	INDRA
Ccr2- recruited macs	NF3	Ak2	Atp6ap2	0.02446862	0	AK2_ATP6AP2	AK2_ATP6AP2	NA	Secreted Signaling	INDRA
Ccr2+ recruited macs	NF3	Ak2	Atp6ap2	0.02096998	0	AK2_ATP6AP2	AK2_ATP6AP2	NA	Secreted Signaling	INDRA
Cd163+ macs	NF3	Ak2	Atp6ap2	0.00826113	0	AK2_ATP6AP2	AK2_ATP6AP2	NA	Secreted Signaling	INDRA
Cx3cr1 high macs	NF3	Ak2	Atp6ap2	0.023356277	0	AK2_ATP6AP2	AK2_ATP6AP2	NA	Secreted Signaling	INDRA
Dendritic cells	NF3	Ak2	Atp6ap2	0.024076047	0	AK2_ATP6AP2	AK2_ATP6AP2	NA	Secreted Signaling	INDRA
gd T cells	NF3	Ak2	Atp6ap2	0.007494892	0	AK2_ATP6AP2	AK2_ATP6AP2	NA	Secreted Signaling	INDRA
ILCs	NF3	Ak2	Atp6ap2	0.006539412	0	AK2_ATP6AP2	AK2_ATP6AP2	NA	Secreted Signaling	INDRA
Mast cells	NF3	Ak2	Atp6ap2	0.009837426	0	AK2_ATP6AP2	AK2_ATP6AP2	NA	Secreted Signaling	INDRA
Tconv	NF3	Ak2	Atp6ap2	0.007316557	0	AK2_ATP6AP2	AK2_ATP6AP2	NA	Secreted Signaling	INDRA
Basophils	NK cells	Ak2	Atp6ap2	0.001131938	0.29	AK2_ATP6AP2	AK2_ATP6AP2	NA	Secreted Signaling	INDRA
Ccr2- recruited macs	NK cells	Ak2	Atp6ap2	0.003427235	0.03	AK2_ATP6AP2	AK2_ATP6AP2	NA	Secreted Signaling	INDRA
Ccr2+ recruited macs	NK cells	Ak2	Atp6ap2	0.002928162	0.08	AK2_ATP6AP2	AK2_ATP6AP2	NA	Secreted Signaling	INDRA
Cd163+ macs	NK cells	Ak2	Atp6ap2	0.001140809	0.33	AK2_ATP6AP2	AK2_ATP6AP2	NA	Secreted Signaling	INDRA
Cx3cr1 high macs	NK cells	Ak2	Atp6ap2	0.003268228	0.15	AK2_ATP6AP2	AK2_ATP6AP2	NA	Secreted Signaling	INDRA
Dendritic cells	NK cells	Ak2	Atp6ap2	0.003371082	0.11	AK2_ATP6AP2	AK2_ATP6AP2	NA	Secreted Signaling	INDRA
gd T cells	NK cells	Ak2	Atp6ap2	0.001034308	0.23	AK2_ATP6AP2	AK2_ATP6AP2	NA	Secreted Signaling	INDRA
ILCs	NK cells	Ak2	Atp6ap2	0.000901702	0.32	AK2_ATP6AP2	AK2_ATP6AP2	NA	Secreted Signaling	INDRA
Mast cells	NK cells	Ak2	Atp6ap2	0.001360349	0.22	AK2_ATP6AP2	AK2_ATP6AP2	NA	Secreted Signaling	INDRA
Tconv	NK cells	Ak2	Atp6ap2	0.001009541	0.35	AK2_ATP6AP2	AK2_ATP6AP2	NA	Secreted Signaling	INDRA
Basophils	NP	Ak2	Atp6ap2	0.002358396	0.29	AK2_ATP6AP2	AK2_ATP6AP2	NA	Secreted Signaling	INDRA
Ccr2- recruited macs	NP	Ak2	Atp6ap2	0.00712292	0	AK2_ATP6AP2	AK2_ATP6AP2	NA	Secreted Signaling	INDRA
Ccr2+ recruited macs	NP	Ak2	Atp6ap2	0.00608897	0	AK2_ATP6AP2	AK2_ATP6AP2	NA	Secreted Signaling	INDRA
Cd163+ macs	NP	Ak2	Atp6ap2	0.002376856	0.33	AK2_ATP6AP2	AK2_ATP6AP2	NA	Secreted Signaling	INDRA
Cx3cr1 high macs	NP	Ak2	Atp6ap2	0.006793621	0	AK2_ATP6AP2	AK2_ATP6AP2	NA	Secreted Signaling	INDRA
Dendritic cells	NP	Ak2	Atp6ap2	0.007006641	0	AK2_ATP6AP2	AK2_ATP6AP2	NA	Secreted Signaling	INDRA
gd T cells	NP	Ak2	Atp6ap2	0.002155212	0.16	AK2_ATP6AP2	AK2_ATP6AP2	NA	Secreted Signaling	INDRA
ILCs	NP	Ak2	Atp6ap2	0.001879168	0.32	AK2_ATP6AP2	AK2_ATP6AP2	NA	Secreted Signaling	INDRA
Mast cells	NP	Ak2	Atp6ap2	0.002833589	0.18	AK2_ATP6AP2	AK2_ATP6AP2	NA	Secreted Signaling	INDRA
Tconv	NP	Ak2	Atp6ap2	0.002103661	0.3	AK2_ATP6AP2	AK2_ATP6AP2	NA	Secreted Signaling	INDRA
Basophils	PEP1	Ak2	Atp6ap2	0.005565817	0.01	AK2_ATP6AP2	AK2_ATP6AP2	NA	Secreted Signaling	INDRA
Ccr2- recruited macs	PEP1	Ak2	Atp6ap2	0.016701618	0	AK2_ATP6AP2	AK2_ATP6AP2	NA	Secreted Signaling	INDRA
Ccr2+ recruited macs	PEP1	Ak2	Atp6ap2	0.014297264	0	AK2_ATP6AP2	AK2_ATP6AP2	NA	Secreted Signaling	INDRA
Cd163+ macs	PEP1	Ak2	Atp6ap2	0.005609242	0	AK2_ATP6AP2	AK2_ATP6AP2	NA	Secreted Signaling	INDRA
Cx3cr1 high macs	PEP1	Ak2	Atp6ap2	0.015936594	0	AK2_ATP6AP2	AK2_ATP6AP2	NA	Secreted Signaling	INDRA
Dendritic cells	PEP1	Ak2	Atp6ap2	0.016431559	0	AK2_ATP6AP2	AK2_ATP6AP2	NA	Secreted Signaling	INDRA
gd T cells	PEP1	Ak2	Atp6ap2	0.005087711	0.02	AK2_ATP6AP2	AK2_ATP6AP2	NA	Secreted Signaling	INDRA
ILCs	PEP1	Ak2	Atp6ap2	0.004437736	0.03	AK2_ATP6AP2	AK2_ATP6AP2	NA	Secreted Signaling	INDRA
Mast cells	PEP1	Ak2	Atp6ap2	0.006682944	0	AK2_ATP6AP2	AK2_ATP6AP2	NA	Secreted Signaling	INDRA
Tconv	PEP1	Ak2	Atp6ap2	0.004966366	0.04	AK2_ATP6AP2	AK2_ATP6AP2	NA	Secreted Signaling	INDRA
Basophils	PEP2	Ak2	Atp6ap2	0.007579312	0	AK2_ATP6AP2	AK2_ATP6AP2	NA	Secreted Signaling	INDRA
Ccr2- recruited macs	PEP2	Ak2	Atp6ap2	0.022651849	0	AK2_ATP6AP2	AK2_ATP6AP2	NA	Secreted Signaling	INDRA
Ccr2+ recruited macs	PEP2	Ak2	Atp6ap2	0.019407811	0	AK2_ATP6AP2	AK2_ATP6AP2	NA	Secreted Signaling	INDRA
Cd163+ macs	PEP2	Ak2	Atp6ap2	0.007638326	0	AK2_ATP6AP2	AK2_ATP6AP2	NA	Secreted Signaling	INDRA
Cx3cr1 high macs	PEP2	Ak2	Atp6ap2	0.021620265	0	AK2_ATP6AP2	AK2_ATP6AP2	NA	Secreted Signaling	INDRA
Dendritic cells	PEP2	Ak2	Atp6ap2	0.022287758	0	AK2_ATP6AP2	AK2_ATP6AP2	NA	Secreted Signaling	INDRA
gd T cells	PEP2	Ak2	Atp6ap2	0.006929451	0	AK2_ATP6AP2	AK2_ATP6AP2	NA	Secreted Signaling	INDRA
[truncated: 83,423 more rows]
