# Supplementary material for: Nociceptor-immune interactomes reveal insult-specific immune signatures of pain
Source: Nat Immunol. 2024 May 28;25(7):1296–305. doi: 10.1038/s41590-024-01857-2 (PMC11224023; doi:10.1038/s41590-024-01857-2)
Supplement: Supplementary file 9 — Immune-DRG neurons interactome in incision at Tmax. [file 41590_2024_1857_MOESM9_ESM.csv]

source	target	ligand	receptor	prob	pval	interaction_name	interaction_name_2	pathway_name	annotation	evidence
NP	Basophils	Aldh1a3	Tnfrsf9	0.00217579715916621	0	ALDH1A3_TNFRSF9	ALDH1A3_TNFRSF9	NA	Secreted Signaling	INDRA
p_cLTMR2	Basophils	Aldh1a3	Tnfrsf9	0.00468920423638261	0	ALDH1A3_TNFRSF9	ALDH1A3_TNFRSF9	NA	Secreted Signaling	INDRA
SST	Basophils	Aldh1a3	Tnfrsf9	0.00248263312405546	0	ALDH1A3_TNFRSF9	ALDH1A3_TNFRSF9	NA	Secreted Signaling	INDRA
NP	gd T cells	Aldh1a3	Tnfrsf9	0.00505439400213984	0	ALDH1A3_TNFRSF9	ALDH1A3_TNFRSF9	NA	Secreted Signaling	INDRA
p_cLTMR2	gd T cells	Aldh1a3	Tnfrsf9	0.0108568778773917	0	ALDH1A3_TNFRSF9	ALDH1A3_TNFRSF9	NA	Secreted Signaling	INDRA
SST	gd T cells	Aldh1a3	Tnfrsf9	0.00576483105897066	0	ALDH1A3_TNFRSF9	ALDH1A3_TNFRSF9	NA	Secreted Signaling	INDRA
NP	ILCs	Aldh1a3	Tnfrsf9	0.00569162355289273	0	ALDH1A3_TNFRSF9	ALDH1A3_TNFRSF9	NA	Secreted Signaling	INDRA
p_cLTMR2	ILCs	Aldh1a3	Tnfrsf9	0.0122166695017018	0	ALDH1A3_TNFRSF9	ALDH1A3_TNFRSF9	NA	Secreted Signaling	INDRA
SST	ILCs	Aldh1a3	Tnfrsf9	0.00649104417293027	0	ALDH1A3_TNFRSF9	ALDH1A3_TNFRSF9	NA	Secreted Signaling	INDRA
NP	Langerhans cells	Aldh1a3	Tnfrsf9	0.00428006104504747	0	ALDH1A3_TNFRSF9	ALDH1A3_TNFRSF9	NA	Secreted Signaling	INDRA
p_cLTMR2	Langerhans cells	Aldh1a3	Tnfrsf9	0.00920182605315337	0	ALDH1A3_TNFRSF9	ALDH1A3_TNFRSF9	NA	Secreted Signaling	INDRA
SST	Langerhans cells	Aldh1a3	Tnfrsf9	0.00488219324554269	0	ALDH1A3_TNFRSF9	ALDH1A3_TNFRSF9	NA	Secreted Signaling	INDRA
NP	NK cells	Aldh1a3	Tnfrsf9	0.00772328468480728	0	ALDH1A3_TNFRSF9	ALDH1A3_TNFRSF9	NA	Secreted Signaling	INDRA
p_cLTMR2	NK cells	Aldh1a3	Tnfrsf9	0.016538745345702	0	ALDH1A3_TNFRSF9	ALDH1A3_TNFRSF9	NA	Secreted Signaling	INDRA
SST	NK cells	Aldh1a3	Tnfrsf9	0.00880553645031205	0	ALDH1A3_TNFRSF9	ALDH1A3_TNFRSF9	NA	Secreted Signaling	INDRA
NP	Proliferating DCs/macs	Aldh1a3	Tnfrsf9	0.00136489290828044	0	ALDH1A3_TNFRSF9	ALDH1A3_TNFRSF9	NA	Secreted Signaling	INDRA
p_cLTMR2	Proliferating DCs/macs	Aldh1a3	Tnfrsf9	0.002944334958228	0	ALDH1A3_TNFRSF9	ALDH1A3_TNFRSF9	NA	Secreted Signaling	INDRA
SST	Proliferating DCs/macs	Aldh1a3	Tnfrsf9	0.00155755177694907	0	ALDH1A3_TNFRSF9	ALDH1A3_TNFRSF9	NA	Secreted Signaling	INDRA
NP	Tconv	Aldh1a3	Tnfrsf9	0.00494473066724964	0	ALDH1A3_TNFRSF9	ALDH1A3_TNFRSF9	NA	Secreted Signaling	INDRA
p_cLTMR2	Tconv	Aldh1a3	Tnfrsf9	0.0106226643030567	0	ALDH1A3_TNFRSF9	ALDH1A3_TNFRSF9	NA	Secreted Signaling	INDRA
SST	Tconv	Aldh1a3	Tnfrsf9	0.00563984100619778	0	ALDH1A3_TNFRSF9	ALDH1A3_TNFRSF9	NA	Secreted Signaling	INDRA
NP	Tregs	Aldh1a3	Tnfrsf9	0.0163795279390548	0	ALDH1A3_TNFRSF9	ALDH1A3_TNFRSF9	NA	Secreted Signaling	INDRA
p_cLTMR2	Tregs	Aldh1a3	Tnfrsf9	0.0347295298992604	0	ALDH1A3_TNFRSF9	ALDH1A3_TNFRSF9	NA	Secreted Signaling	INDRA
SST	Tregs	Aldh1a3	Tnfrsf9	0.0186519648264053	0	ALDH1A3_TNFRSF9	ALDH1A3_TNFRSF9	NA	Secreted Signaling	INDRA
B cells	Basophils	Haao	Tnfrsf9	0.0022857105873215	0	HAAO_TNFRSF9	HAAO_TNFRSF9	NA	Secreted Signaling	INDRA
Dendritic cells	Basophils	Haao	Tnfrsf9	0.0010018755629972	0	HAAO_TNFRSF9	HAAO_TNFRSF9	NA	Secreted Signaling	INDRA
B cells	gd T cells	Haao	Tnfrsf9	0.00530895007324228	0	HAAO_TNFRSF9	HAAO_TNFRSF9	NA	Secreted Signaling	INDRA
Dendritic cells	gd T cells	Haao	Tnfrsf9	0.00233099303051879	0	HAAO_TNFRSF9	HAAO_TNFRSF9	NA	Secreted Signaling	INDRA
B cells	ILCs	Haao	Tnfrsf9	0.00597807979172286	0	HAAO_TNFRSF9	HAAO_TNFRSF9	NA	Secreted Signaling	INDRA
Dendritic cells	ILCs	Haao	Tnfrsf9	0.00262577765705063	0	HAAO_TNFRSF9	HAAO_TNFRSF9	NA	Secreted Signaling	INDRA
B cells	Langerhans cells	Haao	Tnfrsf9	0.00449579535394263	0	HAAO_TNFRSF9	HAAO_TNFRSF9	NA	Secreted Signaling	INDRA
Dendritic cells	Langerhans cells	Haao	Tnfrsf9	0.00197305760158398	0	HAAO_TNFRSF9	HAAO_TNFRSF9	NA	Secreted Signaling	INDRA
B cells	NK cells	Haao	Tnfrsf9	0.00811115916238703	0	HAAO_TNFRSF9	HAAO_TNFRSF9	NA	Secreted Signaling	INDRA
Dendritic cells	NK cells	Haao	Tnfrsf9	0.00356699161323614	0	HAAO_TNFRSF9	HAAO_TNFRSF9	NA	Secreted Signaling	INDRA
B cells	Proliferating DCs/macs	Haao	Tnfrsf9	0.00143390124355919	0	HAAO_TNFRSF9	HAAO_TNFRSF9	NA	Secreted Signaling	INDRA
Dendritic cells	Proliferating DCs/macs	Haao	Tnfrsf9	0.000628208160825525	0	HAAO_TNFRSF9	HAAO_TNFRSF9	NA	Secreted Signaling	INDRA
B cells	Tconv	Haao	Tnfrsf9	0.00519379255962985	0	HAAO_TNFRSF9	HAAO_TNFRSF9	NA	Secreted Signaling	INDRA
Dendritic cells	Tconv	Haao	Tnfrsf9	0.00228028290545703	0	HAAO_TNFRSF9	HAAO_TNFRSF9	NA	Secreted Signaling	INDRA
B cells	Tregs	Haao	Tnfrsf9	0.0171945982456001	0	HAAO_TNFRSF9	HAAO_TNFRSF9	NA	Secreted Signaling	INDRA
Dendritic cells	Tregs	Haao	Tnfrsf9	0.00760055097110894	0	HAAO_TNFRSF9	HAAO_TNFRSF9	NA	Secreted Signaling	INDRA
Ccr2- recruited macs	Basophils	Aldh3b1	Tnfrsf9	0.00138291068557144	0	ALDH3B1_TNFRSF9	ALDH3B1_TNFRSF9	NA	Secreted Signaling	INDRA
Ccr2+ recruited macs	Basophils	Aldh3b1	Tnfrsf9	0.00128468420929246	0	ALDH3B1_TNFRSF9	ALDH3B1_TNFRSF9	NA	Secreted Signaling	INDRA
Cd163+ macs	Basophils	Aldh3b1	Tnfrsf9	0.00108987723928618	0	ALDH3B1_TNFRSF9	ALDH3B1_TNFRSF9	NA	Secreted Signaling	INDRA
Cx3cr1 high macs	Basophils	Aldh3b1	Tnfrsf9	0.00165184466608598	0	ALDH3B1_TNFRSF9	ALDH3B1_TNFRSF9	NA	Secreted Signaling	INDRA
MHCII+ macs	Basophils	Aldh3b1	Tnfrsf9	0.00131090033454289	0	ALDH3B1_TNFRSF9	ALDH3B1_TNFRSF9	NA	Secreted Signaling	INDRA
Ccr2- recruited macs	gd T cells	Aldh3b1	Tnfrsf9	0.00321589326773927	0	ALDH3B1_TNFRSF9	ALDH3B1_TNFRSF9	NA	Secreted Signaling	INDRA
Ccr2+ recruited macs	gd T cells	Aldh3b1	Tnfrsf9	0.00298786179377254	0	ALDH3B1_TNFRSF9	ALDH3B1_TNFRSF9	NA	Secreted Signaling	INDRA
Cd163+ macs	gd T cells	Aldh3b1	Tnfrsf9	0.00253544400941435	0	ALDH3B1_TNFRSF9	ALDH3B1_TNFRSF9	NA	Secreted Signaling	INDRA
Cx3cr1 high macs	gd T cells	Aldh3b1	Tnfrsf9	0.00383991582651725	0	ALDH3B1_TNFRSF9	ALDH3B1_TNFRSF9	NA	Secreted Signaling	INDRA
MHCII+ macs	gd T cells	Aldh3b1	Tnfrsf9	0.00304872800155633	0	ALDH3B1_TNFRSF9	ALDH3B1_TNFRSF9	NA	Secreted Signaling	INDRA
Ccr2- recruited macs	ILCs	Aldh3b1	Tnfrsf9	0.00362217883465108	0	ALDH3B1_TNFRSF9	ALDH3B1_TNFRSF9	NA	Secreted Signaling	INDRA
Ccr2+ recruited macs	ILCs	Aldh3b1	Tnfrsf9	0.00336543586772336	0	ALDH3B1_TNFRSF9	ALDH3B1_TNFRSF9	NA	Secreted Signaling	INDRA
Cd163+ macs	ILCs	Aldh3b1	Tnfrsf9	0.00285601012632922	0	ALDH3B1_TNFRSF9	ALDH3B1_TNFRSF9	NA	Secreted Signaling	INDRA
Cx3cr1 high macs	ILCs	Aldh3b1	Tnfrsf9	0.00432469634163534	0	ALDH3B1_TNFRSF9	ALDH3B1_TNFRSF9	NA	Secreted Signaling	INDRA
MHCII+ macs	ILCs	Aldh3b1	Tnfrsf9	0.00343396720508589	0	ALDH3B1_TNFRSF9	ALDH3B1_TNFRSF9	NA	Secreted Signaling	INDRA
Ccr2- recruited macs	Langerhans cells	Aldh3b1	Tnfrsf9	0.00272244785367675	0	ALDH3B1_TNFRSF9	ALDH3B1_TNFRSF9	NA	Secreted Signaling	INDRA
Ccr2+ recruited macs	Langerhans cells	Aldh3b1	Tnfrsf9	0.00252931665658216	0	ALDH3B1_TNFRSF9	ALDH3B1_TNFRSF9	NA	Secreted Signaling	INDRA
Cd163+ macs	Langerhans cells	Aldh3b1	Tnfrsf9	0.00214618166409407	0	ALDH3B1_TNFRSF9	ALDH3B1_TNFRSF9	NA	Secreted Signaling	INDRA
Cx3cr1 high macs	Langerhans cells	Aldh3b1	Tnfrsf9	0.00325103292335956	0	ALDH3B1_TNFRSF9	ALDH3B1_TNFRSF9	NA	Secreted Signaling	INDRA
MHCII+ macs	Langerhans cells	Aldh3b1	Tnfrsf9	0.00258086594881421	0	ALDH3B1_TNFRSF9	ALDH3B1_TNFRSF9	NA	Secreted Signaling	INDRA
Ccr2- recruited macs	NK cells	Aldh3b1	Tnfrsf9	0.00491879286518121	0	ALDH3B1_TNFRSF9	ALDH3B1_TNFRSF9	NA	Secreted Signaling	INDRA
Ccr2+ recruited macs	NK cells	Aldh3b1	Tnfrsf9	0.00457056643172908	0	ALDH3B1_TNFRSF9	ALDH3B1_TNFRSF9	NA	Secreted Signaling	INDRA
Cd163+ macs	NK cells	Aldh3b1	Tnfrsf9	0.00387943025661061	0	ALDH3B1_TNFRSF9	ALDH3B1_TNFRSF9	NA	Secreted Signaling	INDRA
Cx3cr1 high macs	NK cells	Aldh3b1	Tnfrsf9	0.00587130533876347	0	ALDH3B1_TNFRSF9	ALDH3B1_TNFRSF9	NA	Secreted Signaling	INDRA
MHCII+ macs	NK cells	Aldh3b1	Tnfrsf9	0.00466352335768549	0	ALDH3B1_TNFRSF9	ALDH3B1_TNFRSF9	NA	Secreted Signaling	INDRA
Ccr2- recruited macs	Proliferating DCs/macs	Aldh3b1	Tnfrsf9	0.000867252794756827	0	ALDH3B1_TNFRSF9	ALDH3B1_TNFRSF9	NA	Secreted Signaling	INDRA
Ccr2+ recruited macs	Proliferating DCs/macs	Aldh3b1	Tnfrsf9	0.000805623327789118	0	ALDH3B1_TNFRSF9	ALDH3B1_TNFRSF9	NA	Secreted Signaling	INDRA
Cd163+ macs	Proliferating DCs/macs	Aldh3b1	Tnfrsf9	0.000683410491956227	0	ALDH3B1_TNFRSF9	ALDH3B1_TNFRSF9	NA	Secreted Signaling	INDRA
Cx3cr1 high macs	Proliferating DCs/macs	Aldh3b1	Tnfrsf9	0.00103601106632926	0	ALDH3B1_TNFRSF9	ALDH3B1_TNFRSF9	NA	Secreted Signaling	INDRA
MHCII+ macs	Proliferating DCs/macs	Aldh3b1	Tnfrsf9	0.00082207146320491	0	ALDH3B1_TNFRSF9	ALDH3B1_TNFRSF9	NA	Secreted Signaling	INDRA
Ccr2- recruited macs	Tconv	Aldh3b1	Tnfrsf9	0.0031459930808192	0	ALDH3B1_TNFRSF9	ALDH3B1_TNFRSF9	NA	Secreted Signaling	INDRA
Ccr2+ recruited macs	Tconv	Aldh3b1	Tnfrsf9	0.00292290353171361	0	ALDH3B1_TNFRSF9	ALDH3B1_TNFRSF9	NA	Secreted Signaling	INDRA
Cd163+ macs	Tconv	Aldh3b1	Tnfrsf9	0.00248029716599751	0	ALDH3B1_TNFRSF9	ALDH3B1_TNFRSF9	NA	Secreted Signaling	INDRA
Cx3cr1 high macs	Tconv	Aldh3b1	Tnfrsf9	0.00375650309262231	0	ALDH3B1_TNFRSF9	ALDH3B1_TNFRSF9	NA	Secreted Signaling	INDRA
MHCII+ macs	Tconv	Aldh3b1	Tnfrsf9	0.00298245042283977	0	ALDH3B1_TNFRSF9	ALDH3B1_TNFRSF9	NA	Secreted Signaling	INDRA
Ccr2- recruited macs	Tregs	Aldh3b1	Tnfrsf9	0.0104649169310352	0	ALDH3B1_TNFRSF9	ALDH3B1_TNFRSF9	NA	Secreted Signaling	INDRA
Ccr2+ recruited macs	Tregs	Aldh3b1	Tnfrsf9	0.00972789051282128	0	ALDH3B1_TNFRSF9	ALDH3B1_TNFRSF9	NA	Secreted Signaling	INDRA
Cd163+ macs	Tregs	Aldh3b1	Tnfrsf9	0.0082633657430984	0	ALDH3B1_TNFRSF9	ALDH3B1_TNFRSF9	NA	Secreted Signaling	INDRA
Cx3cr1 high macs	Tregs	Aldh3b1	Tnfrsf9	0.0124779555757917	0	ALDH3B1_TNFRSF9	ALDH3B1_TNFRSF9	NA	Secreted Signaling	INDRA
MHCII+ macs	Tregs	Aldh3b1	Tnfrsf9	0.00992469215181619	0	ALDH3B1_TNFRSF9	ALDH3B1_TNFRSF9	NA	Secreted Signaling	INDRA
Cd163+ macs	Basophils	Cat	Tnfrsf9	0.000945291075726418	0	CAT_TNFRSF9	CAT_TNFRSF9	NA	Secreted Signaling	INDRA
NF1	Basophils	Cat	Tnfrsf9	0.00215058025303869	0	CAT_TNFRSF9	CAT_TNFRSF9	NA	Secreted Signaling	INDRA
NF2	Basophils	Cat	Tnfrsf9	0.00163990594933009	0	CAT_TNFRSF9	CAT_TNFRSF9	NA	Secreted Signaling	INDRA
PEP1	Basophils	Cat	Tnfrsf9	0.00131624385272105	0	CAT_TNFRSF9	CAT_TNFRSF9	NA	Secreted Signaling	INDRA
Proliferating DCs/macs	Basophils	Cat	Tnfrsf9	0.00117526926294395	0	CAT_TNFRSF9	CAT_TNFRSF9	NA	Secreted Signaling	INDRA
Tregs	Basophils	Cat	Tnfrsf9	0.00107145257540306	0	CAT_TNFRSF9	CAT_TNFRSF9	NA	Secreted Signaling	INDRA
Cd163+ macs	gd T cells	Cat	Tnfrsf9	0.00219950718022954	0	CAT_TNFRSF9	CAT_TNFRSF9	NA	Secreted Signaling	INDRA
NF1	gd T cells	Cat	Tnfrsf9	0.00499598197007233	0	CAT_TNFRSF9	CAT_TNFRSF9	NA	Secreted Signaling	INDRA
NF2	gd T cells	Cat	Tnfrsf9	0.00381222320033557	0	CAT_TNFRSF9	CAT_TNFRSF9	NA	Secreted Signaling	INDRA
PEP1	gd T cells	Cat	Tnfrsf9	0.00306113357482604	0	CAT_TNFRSF9	CAT_TNFRSF9	NA	Secreted Signaling	INDRA
Proliferating DCs/macs	gd T cells	Cat	Tnfrsf9	0.00273378641038329	0	CAT_TNFRSF9	CAT_TNFRSF9	NA	Secreted Signaling	INDRA
Tregs	gd T cells	Cat	Tnfrsf9	0.00249264263665117	0	CAT_TNFRSF9	CAT_TNFRSF9	NA	Secreted Signaling	INDRA
Cd163+ macs	ILCs	Cat	Tnfrsf9	0.00247770499310728	0	CAT_TNFRSF9	CAT_TNFRSF9	NA	Secreted Signaling	INDRA
NF1	ILCs	Cat	Tnfrsf9	0.0056258889015325	0	CAT_TNFRSF9	CAT_TNFRSF9	NA	Secreted Signaling	INDRA
NF2	ILCs	Cat	Tnfrsf9	0.00429352265385618	0	CAT_TNFRSF9	CAT_TNFRSF9	NA	Secreted Signaling	INDRA
PEP1	ILCs	Cat	Tnfrsf9	0.00344793493303168	0	CAT_TNFRSF9	CAT_TNFRSF9	NA	Secreted Signaling	INDRA
Proliferating DCs/macs	ILCs	Cat	Tnfrsf9	0.00307935231607552	0	CAT_TNFRSF9	CAT_TNFRSF9	NA	Secreted Signaling	INDRA
Tregs	ILCs	Cat	Tnfrsf9	0.00280781244159049	0	CAT_TNFRSF9	CAT_TNFRSF9	NA	Secreted Signaling	INDRA
Cd163+ macs	Langerhans cells	Cat	Tnfrsf9	0.00186172437282945	0	CAT_TNFRSF9	CAT_TNFRSF9	NA	Secreted Signaling	INDRA
NF1	Langerhans cells	Cat	Tnfrsf9	0.00423055968351483	0	CAT_TNFRSF9	CAT_TNFRSF9	NA	Secreted Signaling	INDRA
NF2	Langerhans cells	Cat	Tnfrsf9	0.00322757343081961	0	CAT_TNFRSF9	CAT_TNFRSF9	NA	Secreted Signaling	INDRA
PEP1	Langerhans cells	Cat	Tnfrsf9	0.00259137269398276	0	CAT_TNFRSF9	CAT_TNFRSF9	NA	Secreted Signaling	INDRA
Proliferating DCs/macs	Langerhans cells	Cat	Tnfrsf9	0.0023141435458612	0	CAT_TNFRSF9	CAT_TNFRSF9	NA	Secreted Signaling	INDRA
Tregs	Langerhans cells	Cat	Tnfrsf9	0.002109937612153	0	CAT_TNFRSF9	CAT_TNFRSF9	NA	Secreted Signaling	INDRA
Cd163+ macs	NK cells	Cat	Tnfrsf9	0.00336602120809034	0	CAT_TNFRSF9	CAT_TNFRSF9	NA	Secreted Signaling	INDRA
NF1	NK cells	Cat	Tnfrsf9	0.0076342657915262	0	CAT_TNFRSF9	CAT_TNFRSF9	NA	Secreted Signaling	INDRA
NF2	NK cells	Cat	Tnfrsf9	0.00582904850371692	0	CAT_TNFRSF9	CAT_TNFRSF9	NA	Secreted Signaling	INDRA
PEP1	NK cells	Cat	Tnfrsf9	0.0046824688301745	0	CAT_TNFRSF9	CAT_TNFRSF9	NA	Secreted Signaling	INDRA
Proliferating DCs/macs	NK cells	Cat	Tnfrsf9	0.00418246899701958	0	CAT_TNFRSF9	CAT_TNFRSF9	NA	Secreted Signaling	INDRA
Tregs	NK cells	Cat	Tnfrsf9	0.00381402751754134	0	CAT_TNFRSF9	CAT_TNFRSF9	NA	Secreted Signaling	INDRA
Cd163+ macs	Proliferating DCs/macs	Cat	Tnfrsf9	0.000592715348341359	0	CAT_TNFRSF9	CAT_TNFRSF9	NA	Secreted Signaling	INDRA
NF1	Proliferating DCs/macs	Cat	Tnfrsf9	0.00134906145881445	0	CAT_TNFRSF9	CAT_TNFRSF9	NA	Secreted Signaling	INDRA
NF2	Proliferating DCs/macs	Cat	Tnfrsf9	0.00102851870498154	0	CAT_TNFRSF9	CAT_TNFRSF9	NA	Secreted Signaling	INDRA
PEP1	Proliferating DCs/macs	Cat	Tnfrsf9	0.000825424054232422	0	CAT_TNFRSF9	CAT_TNFRSF9	NA	Secreted Signaling	INDRA
Proliferating DCs/macs	Proliferating DCs/macs	Cat	Tnfrsf9	0.000736979288999929	0	CAT_TNFRSF9	CAT_TNFRSF9	NA	Secreted Signaling	INDRA
Tregs	Proliferating DCs/macs	Cat	Tnfrsf9	0.000671852634651399	0	CAT_TNFRSF9	CAT_TNFRSF9	NA	Secreted Signaling	INDRA
Cd163+ macs	Tconv	Cat	Tnfrsf9	0.00215165132535106	0	CAT_TNFRSF9	CAT_TNFRSF9	NA	Secreted Signaling	INDRA
NF1	Tconv	Cat	Tnfrsf9	0.00488757975392721	0	CAT_TNFRSF9	CAT_TNFRSF9	NA	Secreted Signaling	INDRA
NF2	Tconv	Cat	Tnfrsf9	0.00372940976859362	0	CAT_TNFRSF9	CAT_TNFRSF9	NA	Secreted Signaling	INDRA
PEP1	Tconv	Cat	Tnfrsf9	0.00299458711622073	0	CAT_TNFRSF9	CAT_TNFRSF9	NA	Secreted Signaling	INDRA
Proliferating DCs/macs	Tconv	Cat	Tnfrsf9	0.00267433711297864	0	CAT_TNFRSF9	CAT_TNFRSF9	NA	Secreted Signaling	INDRA
Tregs	Tconv	Cat	Tnfrsf9	0.00243842446308545	0	CAT_TNFRSF9	CAT_TNFRSF9	NA	Secreted Signaling	INDRA
Cd163+ macs	Tregs	Cat	Tnfrsf9	0.00717395910965919	0	CAT_TNFRSF9	CAT_TNFRSF9	NA	Secreted Signaling	INDRA
NF1	Tregs	Cat	Tnfrsf9	0.016192364956608	0	CAT_TNFRSF9	CAT_TNFRSF9	NA	Secreted Signaling	INDRA
NF2	Tregs	Cat	Tnfrsf9	0.0123887420512787	0	CAT_TNFRSF9	CAT_TNFRSF9	NA	Secreted Signaling	INDRA
PEP1	Tregs	Cat	Tnfrsf9	0.0099647970402531	0	CAT_TNFRSF9	CAT_TNFRSF9	NA	Secreted Signaling	INDRA
Proliferating DCs/macs	Tregs	Cat	Tnfrsf9	0.00890579062009231	0	CAT_TNFRSF9	CAT_TNFRSF9	NA	Secreted Signaling	INDRA
Tregs	Tregs	Cat	Tnfrsf9	0.00812465770289225	0	CAT_TNFRSF9	CAT_TNFRSF9	NA	Secreted Signaling	INDRA
NP	gd T cells	Aldh1a3	Adrb2	0.00088860495507168	0	ALDH1A3_ADRB2	ALDH1A3_ADRB2	NA	Secreted Signaling	INDRA
p_cLTMR2	gd T cells	Aldh1a3	Adrb2	0.00191794931573545	0	ALDH1A3_ADRB2	ALDH1A3_ADRB2	NA	Secreted Signaling	INDRA
SST	gd T cells	Aldh1a3	Adrb2	0.00101410257224585	0	ALDH1A3_ADRB2	ALDH1A3_ADRB2	NA	Secreted Signaling	INDRA
NP	gd T cells	Aox1	Adrb2	0.000826021823921774	0	AOX1_ADRB2	AOX1_ADRB2	NA	Secreted Signaling	INDRA
p_cLTMR2	gd T cells	Aox1	Adrb2	0.00182260995780987	0	AOX1_ADRB2	AOX1_ADRB2	NA	Secreted Signaling	INDRA
Ccr2+ recruited macs	gd T cells	Aldh9a1	Adrb2	0.000391395724089142	0	ALDH9A1_ADRB2	ALDH9A1_ADRB2	NA	Secreted Signaling	INDRA
Dendritic cells	gd T cells	Aldh9a1	Adrb2	0.000445023696351954	0	ALDH9A1_ADRB2	ALDH9A1_ADRB2	NA	Secreted Signaling	INDRA
Langerhans cells	gd T cells	Aldh9a1	Adrb2	0.000405198246776671	0	ALDH9A1_ADRB2	ALDH9A1_ADRB2	NA	Secreted Signaling	INDRA
MHCII+ macs	gd T cells	Aldh9a1	Adrb2	0.000449724451267773	0	ALDH9A1_ADRB2	ALDH9A1_ADRB2	NA	Secreted Signaling	INDRA
Proliferating DCs/macs	gd T cells	Aldh9a1	Adrb2	0.000701771073484565	0	ALDH9A1_ADRB2	ALDH9A1_ADRB2	NA	Secreted Signaling	INDRA
Tregs	gd T cells	Aldh9a1	Adrb2	0.000542270321154872	0	ALDH9A1_ADRB2	ALDH9A1_ADRB2	NA	Secreted Signaling	INDRA
PEP1	gd T cells	Aldh3a2	Adrb2	0.000639757954570933	0	ALDH3A2_ADRB2	ALDH3A2_ADRB2	NA	Secreted Signaling	INDRA
B cells	gd T cells	Aldh2	Adrb2	0.00318770775997748	0	ALDH2_ADRB2	ALDH2_ADRB2	NA	Secreted Signaling	INDRA
Basophils	gd T cells	Aldh2	Adrb2	0.000930875216231566	0	ALDH2_ADRB2	ALDH2_ADRB2	NA	Secreted Signaling	INDRA
Ccr2- recruited macs	gd T cells	Aldh2	Adrb2	0.000667372103206146	0	ALDH2_ADRB2	ALDH2_ADRB2	NA	Secreted Signaling	INDRA
Ccr2+ recruited macs	gd T cells	Aldh2	Adrb2	0.00197257751114213	0	ALDH2_ADRB2	ALDH2_ADRB2	NA	Secreted Signaling	INDRA
Cd163+ macs	gd T cells	Aldh2	Adrb2	0.00187346446410936	0	ALDH2_ADRB2	ALDH2_ADRB2	NA	Secreted Signaling	INDRA
Cx3cr1 high macs	gd T cells	Aldh2	Adrb2	0.0016764939092708	0	ALDH2_ADRB2	ALDH2_ADRB2	NA	Secreted Signaling	INDRA
Dendritic cells	gd T cells	Aldh2	Adrb2	0.000582151990425604	0	ALDH2_ADRB2	ALDH2_ADRB2	NA	Secreted Signaling	INDRA
Mast cells	gd T cells	Aldh2	Adrb2	0.00303031937331945	0	ALDH2_ADRB2	ALDH2_ADRB2	NA	Secreted Signaling	INDRA
MHCII+ macs	gd T cells	Aldh2	Adrb2	0.000841019642510356	0	ALDH2_ADRB2	ALDH2_ADRB2	NA	Secreted Signaling	INDRA
PEP1	gd T cells	Aldh2	Adrb2	0.000625292418208639	0	ALDH2_ADRB2	ALDH2_ADRB2	NA	Secreted Signaling	INDRA
PEP2	gd T cells	Aldh2	Adrb2	0.000662870100348068	0	ALDH2_ADRB2	ALDH2_ADRB2	NA	Secreted Signaling	INDRA
B cells	Basophils	Aldh2	Fas	0.00965344950451916	0	ALDH2_FAS	ALDH2_FAS	NA	Secreted Signaling	INDRA
Basophils	Basophils	Aldh2	Fas	0.00283200803270267	0.05	ALDH2_FAS	ALDH2_FAS	NA	Secreted Signaling	INDRA
Ccr2- recruited macs	Basophils	Aldh2	Fas	0.00203144496021464	0.03	ALDH2_FAS	ALDH2_FAS	NA	Secreted Signaling	INDRA
Ccr2+ recruited macs	Basophils	Aldh2	Fas	0.00598843392596348	0	ALDH2_FAS	ALDH2_FAS	NA	Secreted Signaling	INDRA
Cd163+ macs	Basophils	Aldh2	Fas	0.00568869248614414	0	ALDH2_FAS	ALDH2_FAS	NA	Secreted Signaling	INDRA
Cx3cr1 high macs	Basophils	Aldh2	Fas	0.00509264666159981	0	ALDH2_FAS	ALDH2_FAS	NA	Secreted Signaling	INDRA
Dendritic cells	Basophils	Aldh2	Fas	0.00177234842172133	0.05	ALDH2_FAS	ALDH2_FAS	NA	Secreted Signaling	INDRA
Mast cells	Basophils	Aldh2	Fas	0.00917976450730562	0	ALDH2_FAS	ALDH2_FAS	NA	Secreted Signaling	INDRA
MHCII+ macs	Basophils	Aldh2	Fas	0.00255910987323814	0.01	ALDH2_FAS	ALDH2_FAS	NA	Secreted Signaling	INDRA
PEP1	Basophils	Aldh2	Fas	0.00190352047996253	0.05	ALDH2_FAS	ALDH2_FAS	NA	Secreted Signaling	INDRA
PEP2	Basophils	Aldh2	Fas	0.0020177596840173	0.03	ALDH2_FAS	ALDH2_FAS	NA	Secreted Signaling	INDRA
B cells	Ccr2- recruited macs	Aldh2	Fas	0.00577780371975598	0	ALDH2_FAS	ALDH2_FAS	NA	Secreted Signaling	INDRA
Basophils	Ccr2- recruited macs	Aldh2	Fas	0.00169034524373782	0.02	ALDH2_FAS	ALDH2_FAS	NA	Secreted Signaling	INDRA
Ccr2- recruited macs	Ccr2- recruited macs	Aldh2	Fas	0.00121211956173921	0	ALDH2_FAS	ALDH2_FAS	NA	Secreted Signaling	INDRA
Ccr2+ recruited macs	Ccr2- recruited macs	Aldh2	Fas	0.0035788931814869	0	ALDH2_FAS	ALDH2_FAS	NA	Secreted Signaling	INDRA
Cd163+ macs	Ccr2- recruited macs	Aldh2	Fas	0.00339934498245299	0	ALDH2_FAS	ALDH2_FAS	NA	Secreted Signaling	INDRA
Cx3cr1 high macs	Ccr2- recruited macs	Aldh2	Fas	0.00304243683254438	0	ALDH2_FAS	ALDH2_FAS	NA	Secreted Signaling	INDRA
Dendritic cells	Ccr2- recruited macs	Aldh2	Fas	0.00105741150037821	0	ALDH2_FAS	ALDH2_FAS	NA	Secreted Signaling	INDRA
Mast cells	Ccr2- recruited macs	Aldh2	Fas	0.00549323788468195	0	ALDH2_FAS	ALDH2_FAS	NA	Secreted Signaling	INDRA
MHCII+ macs	Ccr2- recruited macs	Aldh2	Fas	0.00152729157603549	0	ALDH2_FAS	ALDH2_FAS	NA	Secreted Signaling	INDRA
PEP1	Ccr2- recruited macs	Aldh2	Fas	0.00113573105588344	0	ALDH2_FAS	ALDH2_FAS	NA	Secreted Signaling	INDRA
PEP2	Ccr2- recruited macs	Aldh2	Fas	0.00120394719267042	0	ALDH2_FAS	ALDH2_FAS	NA	Secreted Signaling	INDRA
B cells	Ccr2+ recruited macs	Aldh2	Fas	0.0118584214712971	0	ALDH2_FAS	ALDH2_FAS	NA	Secreted Signaling	INDRA
Basophils	Ccr2+ recruited macs	Aldh2	Fas	0.00348435698741392	0	ALDH2_FAS	ALDH2_FAS	NA	Secreted Signaling	INDRA
Ccr2- recruited macs	Ccr2+ recruited macs	Aldh2	Fas	0.00249984767146333	0	ALDH2_FAS	ALDH2_FAS	NA	Secreted Signaling	INDRA
Ccr2+ recruited macs	Ccr2+ recruited macs	Aldh2	Fas	0.00736249270979377	0	ALDH2_FAS	ALDH2_FAS	NA	Secreted Signaling	INDRA
Cd163+ macs	Ccr2+ recruited macs	Aldh2	Fas	0.0069944589161075	0	ALDH2_FAS	ALDH2_FAS	NA	Secreted Signaling	INDRA
Cx3cr1 high macs	Ccr2+ recruited macs	Aldh2	Fas	0.00626246011236995	0	ALDH2_FAS	ALDH2_FAS	NA	Secreted Signaling	INDRA
Dendritic cells	Ccr2+ recruited macs	Aldh2	Fas	0.0021811402263739	0	ALDH2_FAS	ALDH2_FAS	NA	Secreted Signaling	INDRA
Mast cells	Ccr2+ recruited macs	Aldh2	Fas	0.0112777728322954	0	ALDH2_FAS	ALDH2_FAS	NA	Secreted Signaling	INDRA
MHCII+ macs	Ccr2+ recruited macs	Aldh2	Fas	0.00314879563237014	0	ALDH2_FAS	ALDH2_FAS	NA	Secreted Signaling	INDRA
PEP1	Ccr2+ recruited macs	Aldh2	Fas	0.00234249609568854	0	ALDH2_FAS	ALDH2_FAS	NA	Secreted Signaling	INDRA
PEP2	Ccr2+ recruited macs	Aldh2	Fas	0.00248301474837986	0	ALDH2_FAS	ALDH2_FAS	NA	Secreted Signaling	INDRA
B cells	Cd163+ macs	Aldh2	Fas	0.00413284409732661	0	ALDH2_FAS	ALDH2_FAS	NA	Secreted Signaling	INDRA
Basophils	Cd163+ macs	Aldh2	Fas	0.00120768485685961	0.09	ALDH2_FAS	ALDH2_FAS	NA	Secreted Signaling	INDRA
Ccr2- recruited macs	Cd163+ macs	Aldh2	Fas	0.000865893071531779	0	ALDH2_FAS	ALDH2_FAS	NA	Secreted Signaling	INDRA
Ccr2+ recruited macs	Cd163+ macs	Aldh2	Fas	0.00255835964801381	0	ALDH2_FAS	ALDH2_FAS	NA	Secreted Signaling	INDRA
Cd163+ macs	Cd163+ macs	Aldh2	Fas	0.00242988537311951	0	ALDH2_FAS	ALDH2_FAS	NA	Secreted Signaling	INDRA
Cx3cr1 high macs	Cd163+ macs	Aldh2	Fas	0.00217454180756455	0	ALDH2_FAS	ALDH2_FAS	NA	Secreted Signaling	INDRA
Dendritic cells	Cd163+ macs	Aldh2	Fas	0.000755341974979301	0.14	ALDH2_FAS	ALDH2_FAS	NA	Secreted Signaling	INDRA
Mast cells	Cd163+ macs	Aldh2	Fas	0.00392897492361141	0	ALDH2_FAS	ALDH2_FAS	NA	Secreted Signaling	INDRA
MHCII+ macs	Cd163+ macs	Aldh2	Fas	0.00109113856930147	0	ALDH2_FAS	ALDH2_FAS	NA	Secreted Signaling	INDRA
PEP1	Cd163+ macs	Aldh2	Fas	0.000811306244210599	0.05	ALDH2_FAS	ALDH2_FAS	NA	Secreted Signaling	INDRA
PEP2	Cd163+ macs	Aldh2	Fas	0.000860053025348712	0.08	ALDH2_FAS	ALDH2_FAS	NA	Secreted Signaling	INDRA
B cells	Cx3cr1 high macs	Aldh2	Fas	0.00469347150277391	0	ALDH2_FAS	ALDH2_FAS	NA	Secreted Signaling	INDRA
Basophils	Cx3cr1 high macs	Aldh2	Fas	0.00137205607870221	0.06	ALDH2_FAS	ALDH2_FAS	NA	Secreted Signaling	INDRA
Ccr2- recruited macs	Cx3cr1 high macs	Aldh2	Fas	0.000983790748445812	0.02	ALDH2_FAS	ALDH2_FAS	NA	Secreted Signaling	INDRA
Ccr2+ recruited macs	Cx3cr1 high macs	Aldh2	Fas	0.00290602878148912	0	ALDH2_FAS	ALDH2_FAS	NA	Secreted Signaling	INDRA
Cd163+ macs	Cx3cr1 high macs	Aldh2	Fas	0.00276014376546997	0	ALDH2_FAS	ALDH2_FAS	NA	Secreted Signaling	INDRA
Cx3cr1 high macs	Cx3cr1 high macs	Aldh2	Fas	0.00247018106099938	0	ALDH2_FAS	ALDH2_FAS	NA	Secreted Signaling	INDRA
Dendritic cells	Cx3cr1 high macs	Aldh2	Fas	0.000858200240378627	0.1	ALDH2_FAS	ALDH2_FAS	NA	Secreted Signaling	INDRA
Mast cells	Cx3cr1 high macs	Aldh2	Fas	0.00446207103681967	0	ALDH2_FAS	ALDH2_FAS	NA	Secreted Signaling	INDRA
MHCII+ macs	Cx3cr1 high macs	Aldh2	Fas	0.00123966701664756	0	ALDH2_FAS	ALDH2_FAS	NA	Secreted Signaling	INDRA
PEP1	Cx3cr1 high macs	Aldh2	Fas	0.00092177838216476	0.04	ALDH2_FAS	ALDH2_FAS	NA	Secreted Signaling	INDRA
PEP2	Cx3cr1 high macs	Aldh2	Fas	0.000977156314920673	0.03	ALDH2_FAS	ALDH2_FAS	NA	Secreted Signaling	INDRA
B cells	Dendritic cells	Aldh2	Fas	0.0027764463490513	0	ALDH2_FAS	ALDH2_FAS	NA	Secreted Signaling	INDRA
Basophils	Dendritic cells	Aldh2	Fas	0.000810541800385989	0.28	ALDH2_FAS	ALDH2_FAS	NA	Secreted Signaling	INDRA
Ccr2- recruited macs	Dendritic cells	Aldh2	Fas	0.000581081689993586	0.86	ALDH2_FAS	ALDH2_FAS	NA	Secreted Signaling	INDRA
Ccr2+ recruited macs	Dendritic cells	Aldh2	Fas	0.00171781569749691	0	ALDH2_FAS	ALDH2_FAS	NA	Secreted Signaling	INDRA
Cd163+ macs	Dendritic cells	Aldh2	Fas	0.00163148234746792	0	ALDH2_FAS	ALDH2_FAS	NA	Secreted Signaling	INDRA
Cx3cr1 high macs	Dendritic cells	Aldh2	Fas	0.00145991587025945	0	ALDH2_FAS	ALDH2_FAS	NA	Secreted Signaling	INDRA
Dendritic cells	Dendritic cells	Aldh2	Fas	0.000506874846761675	0.95	ALDH2_FAS	ALDH2_FAS	NA	Secreted Signaling	INDRA
Mast cells	Dendritic cells	Aldh2	Fas	0.00263930962655954	0	ALDH2_FAS	ALDH2_FAS	NA	Secreted Signaling	INDRA
MHCII+ macs	Dendritic cells	Aldh2	Fas	0.000732293263287901	0.21	ALDH2_FAS	ALDH2_FAS	NA	Secreted Signaling	INDRA
PEP1	Dendritic cells	Aldh2	Fas	0.000544439893645343	0.93	ALDH2_FAS	ALDH2_FAS	NA	Secreted Signaling	INDRA
PEP2	Dendritic cells	Aldh2	Fas	0.000577161454518062	0.77	ALDH2_FAS	ALDH2_FAS	NA	Secreted Signaling	INDRA
B cells	gd T cells	Aldh2	Fas	0.0146206863198563	0	ALDH2_FAS	ALDH2_FAS	NA	Secreted Signaling	INDRA
Basophils	gd T cells	Aldh2	Fas	0.00430448979804731	0	ALDH2_FAS	ALDH2_FAS	NA	Secreted Signaling	INDRA
Ccr2- recruited macs	gd T cells	Aldh2	Fas	0.00308896926452933	0	ALDH2_FAS	ALDH2_FAS	NA	Secreted Signaling	INDRA
Ccr2+ recruited macs	gd T cells	Aldh2	Fas	0.00908712036183173	0	ALDH2_FAS	ALDH2_FAS	NA	Secreted Signaling	INDRA
Cd163+ macs	gd T cells	Aldh2	Fas	0.00863362629119492	0	ALDH2_FAS	ALDH2_FAS	NA	Secreted Signaling	INDRA
Cx3cr1 high macs	gd T cells	Aldh2	Fas	0.00773141753344397	0	ALDH2_FAS	ALDH2_FAS	NA	Secreted Signaling	INDRA
Dendritic cells	gd T cells	Aldh2	Fas	0.00269535721694398	0	ALDH2_FAS	ALDH2_FAS	NA	Secreted Signaling	INDRA
Mast cells	gd T cells	Aldh2	Fas	0.0139066866574059	0	ALDH2_FAS	ALDH2_FAS	NA	Secreted Signaling	INDRA
MHCII+ macs	gd T cells	Aldh2	Fas	0.00389025380720531	0	ALDH2_FAS	ALDH2_FAS	NA	Secreted Signaling	INDRA
PEP1	gd T cells	Aldh2	Fas	0.0028946433529084	0	ALDH2_FAS	ALDH2_FAS	NA	Secreted Signaling	INDRA
PEP2	gd T cells	Aldh2	Fas	0.0030681816460152	0	ALDH2_FAS	ALDH2_FAS	NA	Secreted Signaling	INDRA
B cells	ILCs	Aldh2	Fas	0.00552115538547934	0	ALDH2_FAS	ALDH2_FAS	NA	Secreted Signaling	INDRA
Basophils	ILCs	Aldh2	Fas	0.00161496568424531	0.07	ALDH2_FAS	ALDH2_FAS	NA	Secreted Signaling	INDRA
Ccr2- recruited macs	ILCs	Aldh2	Fas	0.00115804134592847	0	ALDH2_FAS	ALDH2_FAS	NA	Secreted Signaling	INDRA
Ccr2+ recruited macs	ILCs	Aldh2	Fas	0.00341958385493889	0	ALDH2_FAS	ALDH2_FAS	NA	Secreted Signaling	INDRA
Cd163+ macs	ILCs	Aldh2	Fas	0.00324800193560452	0	ALDH2_FAS	ALDH2_FAS	NA	Secreted Signaling	INDRA
Cx3cr1 high macs	ILCs	Aldh2	Fas	0.00290693742959549	0	ALDH2_FAS	ALDH2_FAS	NA	Secreted Signaling	INDRA
Dendritic cells	ILCs	Aldh2	Fas	0.00101022853980901	0.04	ALDH2_FAS	ALDH2_FAS	NA	Secreted Signaling	INDRA
Mast cells	ILCs	Aldh2	Fas	0.00524916314398122	0	ALDH2_FAS	ALDH2_FAS	NA	Secreted Signaling	INDRA
MHCII+ macs	ILCs	Aldh2	Fas	0.0014591726331293	0	ALDH2_FAS	ALDH2_FAS	NA	Secreted Signaling	INDRA
PEP1	ILCs	Aldh2	Fas	0.00108505717944175	0	ALDH2_FAS	ALDH2_FAS	NA	Secreted Signaling	INDRA
PEP2	ILCs	Aldh2	Fas	0.00115023316385323	0.01	ALDH2_FAS	ALDH2_FAS	NA	Secreted Signaling	INDRA
B cells	MHCII+ macs	Aldh2	Fas	0.00403488120188598	0	ALDH2_FAS	ALDH2_FAS	NA	Secreted Signaling	INDRA
Basophils	MHCII+ macs	Aldh2	Fas	0.00117897640605964	0.09	ALDH2_FAS	ALDH2_FAS	NA	Secreted Signaling	INDRA
Ccr2- recruited macs	MHCII+ macs	Aldh2	Fas	0.000845302639430434	0.03	ALDH2_FAS	ALDH2_FAS	NA	Secreted Signaling	INDRA
Ccr2+ recruited macs	MHCII+ macs	Aldh2	Fas	0.00249762395422283	0	ALDH2_FAS	ALDH2_FAS	NA	Secreted Signaling	INDRA
Cd163+ macs	MHCII+ macs	Aldh2	Fas	0.00237219241672969	0	ALDH2_FAS	ALDH2_FAS	NA	Secreted Signaling	INDRA
Cx3cr1 high macs	MHCII+ macs	Aldh2	Fas	0.00212289859148114	0	ALDH2_FAS	ALDH2_FAS	NA	Secreted Signaling	INDRA
Dendritic cells	MHCII+ macs	Aldh2	Fas	0.000737378443330993	0.16	ALDH2_FAS	ALDH2_FAS	NA	Secreted Signaling	INDRA
Mast cells	MHCII+ macs	Aldh2	Fas	0.00383582582915707	0	ALDH2_FAS	ALDH2_FAS	NA	Secreted Signaling	INDRA
MHCII+ macs	MHCII+ macs	Aldh2	Fas	0.00106519764102871	0	ALDH2_FAS	ALDH2_FAS	NA	Secreted Signaling	INDRA
PEP1	MHCII+ macs	Aldh2	Fas	0.000792012826060804	0.06	ALDH2_FAS	ALDH2_FAS	NA	Secreted Signaling	INDRA
PEP2	MHCII+ macs	Aldh2	Fas	0.000839601349439752	0.02	ALDH2_FAS	ALDH2_FAS	NA	Secreted Signaling	INDRA
B cells	Neutrophils	Aldh2	Fas	0.0331131024036322	0	ALDH2_FAS	ALDH2_FAS	NA	Secreted Signaling	INDRA
Basophils	Neutrophils	Aldh2	Fas	0.00987968242534798	0	ALDH2_FAS	ALDH2_FAS	NA	Secreted Signaling	INDRA
Ccr2- recruited macs	Neutrophils	Aldh2	Fas	0.0071010426078738	0	ALDH2_FAS	ALDH2_FAS	NA	Secreted Signaling	INDRA
Ccr2+ recruited macs	Neutrophils	Aldh2	Fas	0.0207278421401549	0	ALDH2_FAS	ALDH2_FAS	NA	Secreted Signaling	INDRA
Cd163+ macs	Neutrophils	Aldh2	Fas	0.0197049683683211	0	ALDH2_FAS	ALDH2_FAS	NA	Secreted Signaling	INDRA
Cx3cr1 high macs	Neutrophils	Aldh2	Fas	0.0176664281684665	0	ALDH2_FAS	ALDH2_FAS	NA	Secreted Signaling	INDRA
Dendritic cells	Neutrophils	Aldh2	Fas	0.00619937111226181	0	ALDH2_FAS	ALDH2_FAS	NA	Secreted Signaling	INDRA
Mast cells	Neutrophils	Aldh2	Fas	0.0315249193570513	0	ALDH2_FAS	ALDH2_FAS	NA	Secreted Signaling	INDRA
MHCII+ macs	Neutrophils	Aldh2	Fas	0.00893374015341344	0	ALDH2_FAS	ALDH2_FAS	NA	Secreted Signaling	INDRA
PEP1	Neutrophils	Aldh2	Fas	0.00665600381694403	0	ALDH2_FAS	ALDH2_FAS	NA	Secreted Signaling	INDRA
PEP2	Neutrophils	Aldh2	Fas	0.00705344625395202	0	ALDH2_FAS	ALDH2_FAS	NA	Secreted Signaling	INDRA
B cells	Proliferating DCs/macs	Aldh2	Fas	0.00287972202845075	0.02	ALDH2_FAS	ALDH2_FAS	NA	Secreted Signaling	INDRA
Basophils	Proliferating DCs/macs	Aldh2	Fas	0.00084075323545878	0.2	ALDH2_FAS	ALDH2_FAS	NA	Secreted Signaling	INDRA
Ccr2- recruited macs	Proliferating DCs/macs	Aldh2	Fas	0.000602745586359227	0.47	ALDH2_FAS	ALDH2_FAS	NA	Secreted Signaling	INDRA
Ccr2+ recruited macs	Proliferating DCs/macs	Aldh2	Fas	0.00178178377291673	0.01	ALDH2_FAS	ALDH2_FAS	NA	Secreted Signaling	INDRA
Cd163+ macs	Proliferating DCs/macs	Aldh2	Fas	0.00169224098858165	0.01	ALDH2_FAS	ALDH2_FAS	NA	Secreted Signaling	INDRA
Cx3cr1 high macs	Proliferating DCs/macs	Aldh2	Fas	0.00151429483156471	0.03	ALDH2_FAS	ALDH2_FAS	NA	Secreted Signaling	INDRA
Dendritic cells	Proliferating DCs/macs	Aldh2	Fas	0.000525773617915081	0.54	ALDH2_FAS	ALDH2_FAS	NA	Secreted Signaling	INDRA
Mast cells	Proliferating DCs/macs	Aldh2	Fas	0.00273749822427828	0	ALDH2_FAS	ALDH2_FAS	NA	Secreted Signaling	INDRA
MHCII+ macs	Proliferating DCs/macs	Aldh2	Fas	0.000759590347159715	0.3	ALDH2_FAS	ALDH2_FAS	NA	Secreted Signaling	INDRA
PEP1	Proliferating DCs/macs	Aldh2	Fas	0.000564738481931164	0.53	ALDH2_FAS	ALDH2_FAS	NA	Secreted Signaling	INDRA
PEP2	Proliferating DCs/macs	Aldh2	Fas	0.000598679284155753	0.45	ALDH2_FAS	ALDH2_FAS	NA	Secreted Signaling	INDRA
B cells	Tconv	Aldh2	Fas	0.00756337146105627	0	ALDH2_FAS	ALDH2_FAS	NA	Secreted Signaling	INDRA
Basophils	Tconv	Aldh2	Fas	0.00221554306125851	0.01	ALDH2_FAS	ALDH2_FAS	NA	Secreted Signaling	INDRA
Ccr2- recruited macs	Tconv	Aldh2	Fas	0.00158896702314391	0	ALDH2_FAS	ALDH2_FAS	NA	Secreted Signaling	INDRA
Ccr2+ recruited macs	Tconv	Aldh2	Fas	0.0046881157271805	0	ALDH2_FAS	ALDH2_FAS	NA	Secreted Signaling	INDRA
Cd163+ macs	Tconv	Aldh2	Fas	0.00445316804378674	0	ALDH2_FAS	ALDH2_FAS	NA	Secreted Signaling	INDRA
Cx3cr1 high macs	Tconv	Aldh2	Fas	0.00398605816415468	0	ALDH2_FAS	ALDH2_FAS	NA	Secreted Signaling	INDRA
Dendritic cells	Tconv	Aldh2	Fas	0.00138622704723852	0	ALDH2_FAS	ALDH2_FAS	NA	Secreted Signaling	INDRA
Mast cells	Tconv	Aldh2	Fas	0.00719149974293175	0	ALDH2_FAS	ALDH2_FAS	NA	Secreted Signaling	INDRA
MHCII+ macs	Tconv	Aldh2	Fas	0.00200192948316935	0	ALDH2_FAS	ALDH2_FAS	NA	Secreted Signaling	INDRA
PEP1	Tconv	Aldh2	Fas	0.00148886476517026	0	ALDH2_FAS	ALDH2_FAS	NA	Secreted Signaling	INDRA
PEP2	Tconv	Aldh2	Fas	0.00157825788285466	0	ALDH2_FAS	ALDH2_FAS	NA	Secreted Signaling	INDRA
B cells	Tregs	Aldh2	Fas	0.00525088464116721	0	ALDH2_FAS	ALDH2_FAS	NA	Secreted Signaling	INDRA
Basophils	Tregs	Aldh2	Fas	0.00153561487081512	0.05	ALDH2_FAS	ALDH2_FAS	NA	Secreted Signaling	INDRA
Ccr2- recruited macs	Tregs	Aldh2	Fas	0.00110111660022265	0.07	ALDH2_FAS	ALDH2_FAS	NA	Secreted Signaling	INDRA
Ccr2+ recruited macs	Tregs	Aldh2	Fas	0.00325185252084968	0	ALDH2_FAS	ALDH2_FAS	NA	Secreted Signaling	INDRA
Cd163+ macs	Tregs	Aldh2	Fas	0.00308866064832342	0	ALDH2_FAS	ALDH2_FAS	NA	Secreted Signaling	INDRA
Cx3cr1 high macs	Tregs	Aldh2	Fas	0.00276428176697572	0	ALDH2_FAS	ALDH2_FAS	NA	Secreted Signaling	INDRA
Dendritic cells	Tregs	Aldh2	Fas	0.000960562701297277	0.13	ALDH2_FAS	ALDH2_FAS	NA	Secreted Signaling	INDRA
Mast cells	Tregs	Aldh2	Fas	0.00499214008482098	0	ALDH2_FAS	ALDH2_FAS	NA	Secreted Signaling	INDRA
MHCII+ macs	Tregs	Aldh2	Fas	0.00138746602256329	0.01	ALDH2_FAS	ALDH2_FAS	NA	Secreted Signaling	INDRA
PEP1	Tregs	Aldh2	Fas	0.00103171634184841	0.09	ALDH2_FAS	ALDH2_FAS	NA	Secreted Signaling	INDRA
PEP2	Tregs	Aldh2	Fas	0.00109369181731896	0.06	ALDH2_FAS	ALDH2_FAS	NA	Secreted Signaling	INDRA
B cells	B cells	Aldh2	Lrp1	0.00579559827734033	0.02	ALDH2_LRP1	ALDH2_LRP1	NA	Secreted Signaling	INDRA
Basophils	B cells	Aldh2	Lrp1	0.00169557266069342	0.37	ALDH2_LRP1	ALDH2_LRP1	NA	Secreted Signaling	INDRA
Ccr2- recruited macs	B cells	Aldh2	Lrp1	0.00121586986012007	0.71	ALDH2_LRP1	ALDH2_LRP1	NA	Secreted Signaling	INDRA
Ccr2+ recruited macs	B cells	Aldh2	Lrp1	0.00358993995802908	0.07	ALDH2_LRP1	ALDH2_LRP1	NA	Secreted Signaling	INDRA
Cd163+ macs	B cells	Aldh2	Lrp1	0.00340983945378025	0.06	ALDH2_LRP1	ALDH2_LRP1	NA	Secreted Signaling	INDRA
Cx3cr1 high macs	B cells	Aldh2	Lrp1	0.00305183282974061	0.08	ALDH2_LRP1	ALDH2_LRP1	NA	Secreted Signaling	INDRA
Dendritic cells	B cells	Aldh2	Lrp1	0.00106068364028911	0.81	ALDH2_LRP1	ALDH2_LRP1	NA	Secreted Signaling	INDRA
Mast cells	B cells	Aldh2	Lrp1	0.00551016088980362	0	ALDH2_LRP1	ALDH2_LRP1	NA	Secreted Signaling	INDRA
MHCII+ macs	B cells	Aldh2	Lrp1	0.00153201552100116	0.54	ALDH2_LRP1	ALDH2_LRP1	NA	Secreted Signaling	INDRA
PEP1	B cells	Aldh2	Lrp1	0.0011392452777813	0.72	ALDH2_LRP1	ALDH2_LRP1	NA	Secreted Signaling	INDRA
PEP2	B cells	Aldh2	Lrp1	0.00120767223631173	0.71	ALDH2_LRP1	ALDH2_LRP1	NA	Secreted Signaling	INDRA
B cells	Basophils	Aldh2	Lrp1	0.00427126081303878	0.06	ALDH2_LRP1	ALDH2_LRP1	NA	Secreted Signaling	INDRA
Basophils	Basophils	Aldh2	Lrp1	0.00124825529025671	0.47	ALDH2_LRP1	ALDH2_LRP1	NA	Secreted Signaling	INDRA
Ccr2- recruited macs	Basophils	Aldh2	Lrp1	0.000894991790890438	0.76	ALDH2_LRP1	ALDH2_LRP1	NA	Secreted Signaling	INDRA
Ccr2+ recruited macs	Basophils	Aldh2	Lrp1	0.00264418393350566	0.17	ALDH2_LRP1	ALDH2_LRP1	NA	Secreted Signaling	INDRA
Cd163+ macs	Basophils	Aldh2	Lrp1	0.00251141063424194	0.16	ALDH2_LRP1	ALDH2_LRP1	NA	Secreted Signaling	INDRA
Cx3cr1 high macs	Basophils	Aldh2	Lrp1	0.00224751931963446	0.18	ALDH2_LRP1	ALDH2_LRP1	NA	Secreted Signaling	INDRA
Dendritic cells	Basophils	Aldh2	Lrp1	0.000780728478891667	0.78	ALDH2_LRP1	ALDH2_LRP1	NA	Secreted Signaling	INDRA
Mast cells	Basophils	Aldh2	Lrp1	0.00406059151818718	0.08	ALDH2_LRP1	ALDH2_LRP1	NA	Secreted Signaling	INDRA
MHCII+ macs	Basophils	Aldh2	Lrp1	0.00112779821892385	0.67	ALDH2_LRP1	ALDH2_LRP1	NA	Secreted Signaling	INDRA
PEP1	Basophils	Aldh2	Lrp1	0.000838572088733863	0.77	ALDH2_LRP1	ALDH2_LRP1	NA	Secreted Signaling	INDRA
PEP2	Basophils	Aldh2	Lrp1	0.000888955661989589	0.76	ALDH2_LRP1	ALDH2_LRP1	NA	Secreted Signaling	INDRA
B cells	Ccr2- recruited macs	Aldh2	Lrp1	0.0483900834461567	0	ALDH2_LRP1	ALDH2_LRP1	NA	Secreted Signaling	INDRA
Basophils	Ccr2- recruited macs	Aldh2	Lrp1	0.0145996001397302	0	ALDH2_LRP1	ALDH2_LRP1	NA	Secreted Signaling	INDRA
Ccr2- recruited macs	Ccr2- recruited macs	Aldh2	Lrp1	0.0105075810804163	0	ALDH2_LRP1	ALDH2_LRP1	NA	Secreted Signaling	INDRA
Ccr2+ recruited macs	Ccr2- recruited macs	Aldh2	Lrp1	0.0304708637520876	0	ALDH2_LRP1	ALDH2_LRP1	NA	Secreted Signaling	INDRA
Cd163+ macs	Ccr2- recruited macs	Aldh2	Lrp1	0.0289814222429669	0	ALDH2_LRP1	ALDH2_LRP1	NA	Secreted Signaling	INDRA
Cx3cr1 high macs	Ccr2- recruited macs	Aldh2	Lrp1	0.0260086657333544	0	ALDH2_LRP1	ALDH2_LRP1	NA	Secreted Signaling	INDRA
Dendritic cells	Ccr2- recruited macs	Aldh2	Lrp1	0.00917735447834665	0	ALDH2_LRP1	ALDH2_LRP1	NA	Secreted Signaling	INDRA
Mast cells	Ccr2- recruited macs	Aldh2	Lrp1	0.0461041184408455	0	ALDH2_LRP1	ALDH2_LRP1	NA	Secreted Signaling	INDRA
MHCII+ macs	Ccr2- recruited macs	Aldh2	Lrp1	0.0132077719149987	0	ALDH2_LRP1	ALDH2_LRP1	NA	Secreted Signaling	INDRA
PEP1	Ccr2- recruited macs	Aldh2	Lrp1	0.00985116485413381	0	ALDH2_LRP1	ALDH2_LRP1	NA	Secreted Signaling	INDRA
PEP2	Ccr2- recruited macs	Aldh2	Lrp1	0.0104373916496334	0	ALDH2_LRP1	ALDH2_LRP1	NA	Secreted Signaling	INDRA
B cells	Ccr2+ recruited macs	Aldh2	Lrp1	0.0413095433254937	0	ALDH2_LRP1	ALDH2_LRP1	NA	Secreted Signaling	INDRA
Basophils	Ccr2+ recruited macs	Aldh2	Lrp1	0.0123989341888705	0	ALDH2_LRP1	ALDH2_LRP1	NA	Secreted Signaling	INDRA
Ccr2- recruited macs	Ccr2+ recruited macs	Aldh2	Lrp1	0.00891814199294023	0	ALDH2_LRP1	ALDH2_LRP1	NA	Secreted Signaling	INDRA
Ccr2+ recruited macs	Ccr2+ recruited macs	Aldh2	Lrp1	0.02594082707164	0	ALDH2_LRP1	ALDH2_LRP1	NA	Secreted Signaling	INDRA
Cd163+ macs	Ccr2+ recruited macs	Aldh2	Lrp1	0.0246671838045959	0	ALDH2_LRP1	ALDH2_LRP1	NA	Secreted Signaling	INDRA
Cx3cr1 high macs	Ccr2+ recruited macs	Aldh2	Lrp1	0.0221268743050773	0	ALDH2_LRP1	ALDH2_LRP1	NA	Secreted Signaling	INDRA
Dendritic cells	Ccr2+ recruited macs	Aldh2	Lrp1	0.00778754972781813	0	ALDH2_LRP1	ALDH2_LRP1	NA	Secreted Signaling	INDRA
Mast cells	Ccr2+ recruited macs	Aldh2	Lrp1	0.0393442362411793	0	ALDH2_LRP1	ALDH2_LRP1	NA	Secreted Signaling	INDRA
MHCII+ macs	Ccr2+ recruited macs	Aldh2	Lrp1	0.0112145151087855	0	ALDH2_LRP1	ALDH2_LRP1	NA	Secreted Signaling	INDRA
PEP1	Ccr2+ recruited macs	Aldh2	Lrp1	0.00836018025561872	0	ALDH2_LRP1	ALDH2_LRP1	NA	Secreted Signaling	INDRA
PEP2	Ccr2+ recruited macs	Aldh2	Lrp1	0.00885847478052341	0	ALDH2_LRP1	ALDH2_LRP1	NA	Secreted Signaling	INDRA
B cells	Cd163+ macs	Aldh2	Lrp1	0.0342479645248543	0	ALDH2_LRP1	ALDH2_LRP1	NA	Secreted Signaling	INDRA
Basophils	Cd163+ macs	Aldh2	Lrp1	0.0102267038700459	0	ALDH2_LRP1	ALDH2_LRP1	NA	Secreted Signaling	INDRA
Ccr2- recruited macs	Cd163+ macs	Aldh2	Lrp1	0.00735118963232607	0	ALDH2_LRP1	ALDH2_LRP1	NA	Secreted Signaling	INDRA
Ccr2+ recruited macs	Cd163+ macs	Aldh2	Lrp1	0.0214476486227304	0	ALDH2_LRP1	ALDH2_LRP1	NA	Secreted Signaling	INDRA
Cd163+ macs	Cd163+ macs	Aldh2	Lrp1	0.0203899935727565	0	ALDH2_LRP1	ALDH2_LRP1	NA	Secreted Signaling	INDRA
Cx3cr1 high macs	Cd163+ macs	Aldh2	Lrp1	0.0182819070320685	0	ALDH2_LRP1	ALDH2_LRP1	NA	Secreted Signaling	INDRA
Dendritic cells	Cd163+ macs	Aldh2	Lrp1	0.00641796044477735	0	ALDH2_LRP1	ALDH2_LRP1	NA	Secreted Signaling	INDRA
Mast cells	Cd163+ macs	Aldh2	Lrp1	0.0326071864095543	0	ALDH2_LRP1	ALDH2_LRP1	NA	Secreted Signaling	INDRA
MHCII+ macs	Cd163+ macs	Aldh2	Lrp1	0.0092478459405172	0	ALDH2_LRP1	ALDH2_LRP1	NA	Secreted Signaling	INDRA
PEP1	Cd163+ macs	Aldh2	Lrp1	0.00689058234613163	0	ALDH2_LRP1	ALDH2_LRP1	NA	Secreted Signaling	INDRA
PEP2	Cd163+ macs	Aldh2	Lrp1	0.00730192894151695	0	ALDH2_LRP1	ALDH2_LRP1	NA	Secreted Signaling	INDRA
B cells	Cx3cr1 high macs	Aldh2	Lrp1	0.0436169883267086	0	ALDH2_LRP1	ALDH2_LRP1	NA	Secreted Signaling	INDRA
Basophils	Cx3cr1 high macs	Aldh2	Lrp1	0.0131135960926774	0	ALDH2_LRP1	ALDH2_LRP1	NA	Secreted Signaling	INDRA
Ccr2- recruited macs	Cx3cr1 high macs	Aldh2	Lrp1	0.00943409110739663	0	ALDH2_LRP1	ALDH2_LRP1	NA	Secreted Signaling	INDRA
Ccr2+ recruited macs	Cx3cr1 high macs	Aldh2	Lrp1	0.0274143631763717	0	ALDH2_LRP1	ALDH2_LRP1	NA	Secreted Signaling	INDRA
Cd163+ macs	Cx3cr1 high macs	Aldh2	Lrp1	0.0260703085607617	0	ALDH2_LRP1	ALDH2_LRP1	NA	Secreted Signaling	INDRA
Cx3cr1 high macs	Cx3cr1 high macs	Aldh2	Lrp1	0.0233889657036072	0	ALDH2_LRP1	ALDH2_LRP1	NA	Secreted Signaling	INDRA
Dendritic cells	Cx3cr1 high macs	Aldh2	Lrp1	0.00823863342439317	0	ALDH2_LRP1	ALDH2_LRP1	NA	Secreted Signaling	INDRA
Mast cells	Cx3cr1 high macs	Aldh2	Lrp1	0.0415466616297755	0	ALDH2_LRP1	ALDH2_LRP1	NA	Secreted Signaling	INDRA
MHCII+ macs	Cx3cr1 high macs	Aldh2	Lrp1	0.011861728257809	0	ALDH2_LRP1	ALDH2_LRP1	NA	Secreted Signaling	INDRA
PEP1	Cx3cr1 high macs	Aldh2	Lrp1	0.00884413717874842	0	ALDH2_LRP1	ALDH2_LRP1	NA	Secreted Signaling	INDRA
PEP2	Cx3cr1 high macs	Aldh2	Lrp1	0.00937100455485	0	ALDH2_LRP1	ALDH2_LRP1	NA	Secreted Signaling	INDRA
B cells	Dendritic cells	Aldh2	Lrp1	0.0140802045305066	0	ALDH2_LRP1	ALDH2_LRP1	NA	Secreted Signaling	INDRA
Basophils	Dendritic cells	Aldh2	Lrp1	0.00414376234959559	0.04	ALDH2_LRP1	ALDH2_LRP1	NA	Secreted Signaling	INDRA
Ccr2- recruited macs	Dendritic cells	Aldh2	Lrp1	0.00297349319026315	0	ALDH2_LRP1	ALDH2_LRP1	NA	Secreted Signaling	INDRA
Ccr2+ recruited macs	Dendritic cells	Aldh2	Lrp1	0.00874938116096702	0	ALDH2_LRP1	ALDH2_LRP1	NA	Secreted Signaling	INDRA
Cd163+ macs	Dendritic cells	Aldh2	Lrp1	0.00831260062143359	0	ALDH2_LRP1	ALDH2_LRP1	NA	Secreted Signaling	INDRA
Cx3cr1 high macs	Dendritic cells	Aldh2	Lrp1	0.0074436869652085	0	ALDH2_LRP1	ALDH2_LRP1	NA	Secreted Signaling	INDRA
Dendritic cells	Dendritic cells	Aldh2	Lrp1	0.0025945573906154	0	ALDH2_LRP1	ALDH2_LRP1	NA	Secreted Signaling	INDRA
Mast cells	Dendritic cells	Aldh2	Lrp1	0.0133922405142329	0	ALDH2_LRP1	ALDH2_LRP1	NA	Secreted Signaling	INDRA
MHCII+ macs	Dendritic cells	Aldh2	Lrp1	0.00374493554420052	0	ALDH2_LRP1	ALDH2_LRP1	NA	Secreted Signaling	INDRA
PEP1	Dendritic cells	Aldh2	Lrp1	0.00278641153091114	0	ALDH2_LRP1	ALDH2_LRP1	NA	Secreted Signaling	INDRA
PEP2	Dendritic cells	Aldh2	Lrp1	0.00295348038064411	0	ALDH2_LRP1	ALDH2_LRP1	NA	Secreted Signaling	INDRA
B cells	Langerhans cells	Aldh2	Lrp1	0.00268609344319702	0.08	ALDH2_LRP1	ALDH2_LRP1	NA	Secreted Signaling	INDRA
Basophils	Langerhans cells	Aldh2	Lrp1	0.000784114322960897	0.66	ALDH2_LRP1	ALDH2_LRP1	NA	Secreted Signaling	INDRA
Ccr2- recruited macs	Langerhans cells	Aldh2	Lrp1	0.000562131483111204	0.99	ALDH2_LRP1	ALDH2_LRP1	NA	Secreted Signaling	INDRA
Ccr2+ recruited macs	Langerhans cells	Aldh2	Lrp1	0.0016618560209384	0.46	ALDH2_LRP1	ALDH2_LRP1	NA	Secreted Signaling	INDRA
Cd163+ macs	Langerhans cells	Aldh2	Lrp1	0.00157833062523202	0.6	ALDH2_LRP1	ALDH2_LRP1	NA	Secreted Signaling	INDRA
Cx3cr1 high macs	Langerhans cells	Aldh2	Lrp1	0.00141234566930267	0.65	ALDH2_LRP1	ALDH2_LRP1	NA	Secreted Signaling	INDRA
Dendritic cells	Langerhans cells	Aldh2	Lrp1	0.000490343482387058	0.99	ALDH2_LRP1	ALDH2_LRP1	NA	Secreted Signaling	INDRA
Mast cells	Langerhans cells	Aldh2	Lrp1	0.00255340808522609	0.03	ALDH2_LRP1	ALDH2_LRP1	NA	Secreted Signaling	INDRA
MHCII+ macs	Langerhans cells	Aldh2	Lrp1	0.000708415247615878	0.98	ALDH2_LRP1	ALDH2_LRP1	NA	Secreted Signaling	INDRA
PEP1	Langerhans cells	Aldh2	Lrp1	0.000526684017452222	0.99	ALDH2_LRP1	ALDH2_LRP1	NA	Secreted Signaling	INDRA
PEP2	Langerhans cells	Aldh2	Lrp1	0.000558339022734863	0.98	ALDH2_LRP1	ALDH2_LRP1	NA	Secreted Signaling	INDRA
B cells	MHCII+ macs	Aldh2	Lrp1	0.0512150593110131	0	ALDH2_LRP1	ALDH2_LRP1	NA	Secreted Signaling	INDRA
Basophils	MHCII+ macs	Aldh2	Lrp1	0.0154840115207312	0	ALDH2_LRP1	ALDH2_LRP1	NA	Secreted Signaling	INDRA
Ccr2- recruited macs	MHCII+ macs	Aldh2	Lrp1	0.011146911122284	0	ALDH2_LRP1	ALDH2_LRP1	NA	Secreted Signaling	INDRA
Ccr2+ recruited macs	MHCII+ macs	Aldh2	Lrp1	0.0322852206783754	0	ALDH2_LRP1	ALDH2_LRP1	NA	Secreted Signaling	INDRA
Cd163+ macs	MHCII+ macs	Aldh2	Lrp1	0.0307099010491894	0	ALDH2_LRP1	ALDH2_LRP1	NA	Secreted Signaling	INDRA
Cx3cr1 high macs	MHCII+ macs	Aldh2	Lrp1	0.0275648796558448	0	ALDH2_LRP1	ALDH2_LRP1	NA	Secreted Signaling	INDRA
Dendritic cells	MHCII+ macs	Aldh2	Lrp1	0.00973654377135481	0	ALDH2_LRP1	ALDH2_LRP1	NA	Secreted Signaling	INDRA
Mast cells	MHCII+ macs	Aldh2	Lrp1	0.0488024854409924	0	ALDH2_LRP1	ALDH2_LRP1	NA	Secreted Signaling	INDRA
MHCII+ macs	MHCII+ macs	Aldh2	Lrp1	0.0140090680891313	0	ALDH2_LRP1	ALDH2_LRP1	NA	Secreted Signaling	INDRA
PEP1	MHCII+ macs	Aldh2	Lrp1	0.0104509773220585	0	ALDH2_LRP1	ALDH2_LRP1	NA	Secreted Signaling	INDRA
PEP2	MHCII+ macs	Aldh2	Lrp1	0.0110724988294184	0	ALDH2_LRP1	ALDH2_LRP1	NA	Secreted Signaling	INDRA
B cells	NP	Aldh2	Lrp1	0.00366838777574032	0.02	ALDH2_LRP1	ALDH2_LRP1	NA	Secreted Signaling	INDRA
Basophils	NP	Aldh2	Lrp1	0.0010716093619266	0.63	ALDH2_LRP1	ALDH2_LRP1	NA	Secreted Signaling	INDRA
Ccr2+ recruited macs	NP	Aldh2	Lrp1	0.00227044326360561	0	ALDH2_LRP1	ALDH2_LRP1	NA	Secreted Signaling	INDRA
Cd163+ macs	NP	Aldh2	Lrp1	0.00215639615472285	0.01	ALDH2_LRP1	ALDH2_LRP1	NA	Secreted Signaling	INDRA
Cx3cr1 high macs	NP	Aldh2	Lrp1	0.00192973650324186	0.17	ALDH2_LRP1	ALDH2_LRP1	NA	Secreted Signaling	INDRA
Mast cells	NP	Aldh2	Lrp1	0.00348734954909654	0	ALDH2_LRP1	ALDH2_LRP1	NA	Secreted Signaling	INDRA
PEP2	NP	Aldh2	Lrp1	0.000763116906053164	0.99	ALDH2_LRP1	ALDH2_LRP1	NA	Secreted Signaling	INDRA
B cells	p_cLTMR2	Aldh2	Lrp1	0.00955179812318489	0	ALDH2_LRP1	ALDH2_LRP1	NA	Secreted Signaling	INDRA
Basophils	p_cLTMR2	Aldh2	Lrp1	0.00280198359557838	0.13	ALDH2_LRP1	ALDH2_LRP1	NA	Secreted Signaling	INDRA
Ccr2- recruited macs	p_cLTMR2	Aldh2	Lrp1	0.00200989084079433	0.04	ALDH2_LRP1	ALDH2_LRP1	NA	Secreted Signaling	INDRA
Ccr2+ recruited macs	p_cLTMR2	Aldh2	Lrp1	0.00592514447351864	0	ALDH2_LRP1	ALDH2_LRP1	NA	Secreted Signaling	INDRA
Cd163+ macs	p_cLTMR2	Aldh2	Lrp1	0.00562855294772616	0	ALDH2_LRP1	ALDH2_LRP1	NA	Secreted Signaling	INDRA
Cx3cr1 high macs	p_cLTMR2	Aldh2	Lrp1	0.00503877644920039	0	ALDH2_LRP1	ALDH2_LRP1	NA	Secreted Signaling	INDRA
Dendritic cells	p_cLTMR2	Aldh2	Lrp1	0.00175353854844099	0.33	ALDH2_LRP1	ALDH2_LRP1	NA	Secreted Signaling	INDRA
Mast cells	p_cLTMR2	Aldh2	Lrp1	0.00908305530910838	0	ALDH2_LRP1	ALDH2_LRP1	NA	Secreted Signaling	INDRA
MHCII+ macs	p_cLTMR2	Aldh2	Lrp1	0.00253197130671221	0	ALDH2_LRP1	ALDH2_LRP1	NA	Secreted Signaling	INDRA
PEP1	p_cLTMR2	Aldh2	Lrp1	0.00188332110857975	0.09	ALDH2_LRP1	ALDH2_LRP1	NA	Secreted Signaling	INDRA
PEP2	p_cLTMR2	Aldh2	Lrp1	0.00199635047819932	0.1	ALDH2_LRP1	ALDH2_LRP1	NA	Secreted Signaling	INDRA
B cells	Ccr2- recruited macs	Aldh2	Tlr7	0.00439041097707116	0	ALDH2_TLR7	ALDH2_TLR7	NA	Secreted Signaling	INDRA
Basophils	Ccr2- recruited macs	Aldh2	Tlr7	0.00128318502276502	0	ALDH2_TLR7	ALDH2_TLR7	NA	Secreted Signaling	INDRA
Ccr2- recruited macs	Ccr2- recruited macs	Aldh2	Tlr7	0.00092004531246784	0	ALDH2_TLR7	ALDH2_TLR7	NA	Secreted Signaling	INDRA
Ccr2+ recruited macs	Ccr2- recruited macs	Aldh2	Tlr7	0.00271806941278867	0	ALDH2_TLR7	ALDH2_TLR7	NA	Secreted Signaling	INDRA
Cd163+ macs	Ccr2- recruited macs	Aldh2	Tlr7	0.00258159568025215	0	ALDH2_TLR7	ALDH2_TLR7	NA	Secreted Signaling	INDRA
Cx3cr1 high macs	Ccr2- recruited macs	Aldh2	Tlr7	0.00231034661792187	0	ALDH2_TLR7	ALDH2_TLR7	NA	Secreted Signaling	INDRA
Dendritic cells	Ccr2- recruited macs	Aldh2	Tlr7	0.000802585994916801	0	ALDH2_TLR7	ALDH2_TLR7	NA	Secreted Signaling	INDRA
Mast cells	Ccr2- recruited macs	Aldh2	Tlr7	0.00417388953159268	0	ALDH2_TLR7	ALDH2_TLR7	NA	Secreted Signaling	INDRA
MHCII+ macs	Ccr2- recruited macs	Aldh2	Tlr7	0.00115936113282865	0	ALDH2_TLR7	ALDH2_TLR7	NA	Secreted Signaling	INDRA
PEP1	Ccr2- recruited macs	Aldh2	Tlr7	0.000862047615257719	0	ALDH2_TLR7	ALDH2_TLR7	NA	Secreted Signaling	INDRA
PEP2	Ccr2- recruited macs	Aldh2	Tlr7	0.000913840368649672	0	ALDH2_TLR7	ALDH2_TLR7	NA	Secreted Signaling	INDRA
B cells	Ccr2+ recruited macs	Aldh2	Tlr7	0.00361242509089893	0	ALDH2_TLR7	ALDH2_TLR7	NA	Secreted Signaling	INDRA
Basophils	Ccr2+ recruited macs	Aldh2	Tlr7	0.00105521958728172	0	ALDH2_TLR7	ALDH2_TLR7	NA	Secreted Signaling	INDRA
Ccr2- recruited macs	Ccr2+ recruited macs	Aldh2	Tlr7	0.000756544931497897	0	ALDH2_TLR7	ALDH2_TLR7	NA	Secreted Signaling	INDRA
Ccr2+ recruited macs	Ccr2+ recruited macs	Aldh2	Tlr7	0.00223575891121234	0	ALDH2_TLR7	ALDH2_TLR7	NA	Secreted Signaling	INDRA
Cd163+ macs	Ccr2+ recruited macs	Aldh2	Tlr7	0.00212345033129279	0	ALDH2_TLR7	ALDH2_TLR7	NA	Secreted Signaling	INDRA
Cx3cr1 high macs	Ccr2+ recruited macs	Aldh2	Tlr7	0.00190024703364595	0	ALDH2_TLR7	ALDH2_TLR7	NA	Secreted Signaling	INDRA
Dendritic cells	Ccr2+ recruited macs	Aldh2	Tlr7	0.000659945409894376	0	ALDH2_TLR7	ALDH2_TLR7	NA	Secreted Signaling	INDRA
Mast cells	Ccr2+ recruited macs	Aldh2	Tlr7	0.00343413915358491	0	ALDH2_TLR7	ALDH2_TLR7	NA	Secreted Signaling	INDRA
MHCII+ macs	Ccr2+ recruited macs	Aldh2	Tlr7	0.000953372747047867	0	ALDH2_TLR7	ALDH2_TLR7	NA	Secreted Signaling	INDRA
PEP1	Ccr2+ recruited macs	Aldh2	Tlr7	0.00070884663751214	0	ALDH2_TLR7	ALDH2_TLR7	NA	Secreted Signaling	INDRA
PEP2	Ccr2+ recruited macs	Aldh2	Tlr7	0.000751441833009114	0	ALDH2_TLR7	ALDH2_TLR7	NA	Secreted Signaling	INDRA
B cells	Cd163+ macs	Aldh2	Tlr7	0.00458534916065186	0	ALDH2_TLR7	ALDH2_TLR7	NA	Secreted Signaling	INDRA
Basophils	Cd163+ macs	Aldh2	Tlr7	0.00134034532254858	0	ALDH2_TLR7	ALDH2_TLR7	NA	Secreted Signaling	INDRA
Ccr2- recruited macs	Cd163+ macs	Aldh2	Tlr7	0.000961044887080221	0	ALDH2_TLR7	ALDH2_TLR7	NA	Secreted Signaling	INDRA
Ccr2+ recruited macs	Cd163+ macs	Aldh2	Tlr7	0.00283896586423178	0	ALDH2_TLR7	ALDH2_TLR7	NA	Secreted Signaling	INDRA
Cd163+ macs	Cd163+ macs	Aldh2	Tlr7	0.00269643835705696	0	ALDH2_TLR7	ALDH2_TLR7	NA	Secreted Signaling	INDRA
Cx3cr1 high macs	Cd163+ macs	Aldh2	Tlr7	0.00241315193269867	0	ALDH2_TLR7	ALDH2_TLR7	NA	Secreted Signaling	INDRA
Dendritic cells	Cd163+ macs	Aldh2	Tlr7	0.000838355673857214	0	ALDH2_TLR7	ALDH2_TLR7	NA	Secreted Signaling	INDRA
Mast cells	Cd163+ macs	Aldh2	Tlr7	0.00435925606246304	0	ALDH2_TLR7	ALDH2_TLR7	NA	Secreted Signaling	INDRA
MHCII+ macs	Cd163+ macs	Aldh2	Tlr7	0.00121101230632474	0	ALDH2_TLR7	ALDH2_TLR7	NA	Secreted Signaling	INDRA
PEP1	Cd163+ macs	Aldh2	Tlr7	0.000900464993415661	0	ALDH2_TLR7	ALDH2_TLR7	NA	Secreted Signaling	INDRA
PEP2	Cd163+ macs	Aldh2	Tlr7	0.000954563699267431	0	ALDH2_TLR7	ALDH2_TLR7	NA	Secreted Signaling	INDRA
B cells	Cx3cr1 high macs	Aldh2	Tlr7	0.00410324869618041	0	ALDH2_TLR7	ALDH2_TLR7	NA	Secreted Signaling	INDRA
Basophils	Cx3cr1 high macs	Aldh2	Tlr7	0.00119901137495493	0	ALDH2_TLR7	ALDH2_TLR7	NA	Secreted Signaling	INDRA
Ccr2- recruited macs	Cx3cr1 high macs	Aldh2	Tlr7	0.000859672194085342	0	ALDH2_TLR7	ALDH2_TLR7	NA	Secreted Signaling	INDRA
Ccr2+ recruited macs	Cx3cr1 high macs	Aldh2	Tlr7	0.00254001041257415	0	ALDH2_TLR7	ALDH2_TLR7	NA	Secreted Signaling	INDRA
Cd163+ macs	Cx3cr1 high macs	Aldh2	Tlr7	0.00241245536066677	0	ALDH2_TLR7	ALDH2_TLR7	NA	Secreted Signaling	INDRA
Cx3cr1 high macs	Cx3cr1 high macs	Aldh2	Tlr7	0.00215893945723368	0	ALDH2_TLR7	ALDH2_TLR7	NA	Secreted Signaling	INDRA
Dendritic cells	Cx3cr1 high macs	Aldh2	Tlr7	0.000749914738992619	0	ALDH2_TLR7	ALDH2_TLR7	NA	Secreted Signaling	INDRA
Mast cells	Cx3cr1 high macs	Aldh2	Tlr7	0.00390083371626741	0	ALDH2_TLR7	ALDH2_TLR7	NA	Secreted Signaling	INDRA
MHCII+ macs	Cx3cr1 high macs	Aldh2	Tlr7	0.00108330120430115	0	ALDH2_TLR7	ALDH2_TLR7	NA	Secreted Signaling	INDRA
PEP1	Cx3cr1 high macs	Aldh2	Tlr7	0.000805477221387729	0	ALDH2_TLR7	ALDH2_TLR7	NA	Secreted Signaling	INDRA
PEP2	Cx3cr1 high macs	Aldh2	Tlr7	0.000853874068971365	0	ALDH2_TLR7	ALDH2_TLR7	NA	Secreted Signaling	INDRA
B cells	MHCII+ macs	Aldh2	Tlr7	0.00276301751149773	0	ALDH2_TLR7	ALDH2_TLR7	NA	Secreted Signaling	INDRA
Basophils	MHCII+ macs	Aldh2	Tlr7	0.0008066137619741	0	ALDH2_TLR7	ALDH2_TLR7	NA	Secreted Signaling	INDRA
Ccr2- recruited macs	MHCII+ macs	Aldh2	Tlr7	0.000578265014990546	0	ALDH2_TLR7	ALDH2_TLR7	NA	Secreted Signaling	INDRA
Ccr2+ recruited macs	MHCII+ macs	Aldh2	Tlr7	0.00170949836114575	0	ALDH2_TLR7	ALDH2_TLR7	NA	Secreted Signaling	INDRA
Cd163+ macs	MHCII+ macs	Aldh2	Tlr7	0.00162358234090959	0	ALDH2_TLR7	ALDH2_TLR7	NA	Secreted Signaling	INDRA
Cx3cr1 high macs	MHCII+ macs	Aldh2	Tlr7	0.00145284541844751	0	ALDH2_TLR7	ALDH2_TLR7	NA	Secreted Signaling	INDRA
Dendritic cells	MHCII+ macs	Aldh2	Tlr7	0.000504417692753759	0	ALDH2_TLR7	ALDH2_TLR7	NA	Secreted Signaling	INDRA
Mast cells	MHCII+ macs	Aldh2	Tlr7	0.00262654233115927	0	ALDH2_TLR7	ALDH2_TLR7	NA	Secreted Signaling	INDRA
MHCII+ macs	MHCII+ macs	Aldh2	Tlr7	0.000728744155473262	0	ALDH2_TLR7	ALDH2_TLR7	NA	Secreted Signaling	INDRA
PEP1	MHCII+ macs	Aldh2	Tlr7	0.000541800735991271	0	ALDH2_TLR7	ALDH2_TLR7	NA	Secreted Signaling	INDRA
PEP2	MHCII+ macs	Aldh2	Tlr7	0.000574363771136392	0	ALDH2_TLR7	ALDH2_TLR7	NA	Secreted Signaling	INDRA
B cells	PEP1	Aldh2	Trpv1	0.0366582184142839	0	ALDH2_TRPV1	ALDH2_TRPV1	NA	Secreted Signaling	INDRA
Basophils	PEP1	Aldh2	Trpv1	0.0109656192394046	0	ALDH2_TRPV1	ALDH2_TRPV1	NA	Secreted Signaling	INDRA
Ccr2- recruited macs	PEP1	Aldh2	Trpv1	0.00788399392230084	0	ALDH2_TRPV1	ALDH2_TRPV1	NA	Secreted Signaling	INDRA
Ccr2+ recruited macs	PEP1	Aldh2	Trpv1	0.0229784943976958	0	ALDH2_TRPV1	ALDH2_TRPV1	NA	Secreted Signaling	INDRA
Cd163+ macs	PEP1	Aldh2	Trpv1	0.0218470336441891	0	ALDH2_TRPV1	ALDH2_TRPV1	NA	Secreted Signaling	INDRA
Cx3cr1 high macs	PEP1	Aldh2	Trpv1	0.0195913189061264	0	ALDH2_TRPV1	ALDH2_TRPV1	NA	Secreted Signaling	INDRA
Dendritic cells	PEP1	Aldh2	Trpv1	0.00688359459325889	0	ALDH2_TRPV1	ALDH2_TRPV1	NA	Secreted Signaling	INDRA
Mast cells	PEP1	Aldh2	Trpv1	0.0349061416129116	0	ALDH2_TRPV1	ALDH2_TRPV1	NA	Secreted Signaling	INDRA
MHCII+ macs	PEP1	Aldh2	Trpv1	0.00991674399507597	0	ALDH2_TRPV1	ALDH2_TRPV1	NA	Secreted Signaling	INDRA
PEP1	PEP1	Aldh2	Trpv1	0.0073902509871478	0	ALDH2_TRPV1	ALDH2_TRPV1	NA	Secreted Signaling	INDRA
PEP2	PEP1	Aldh2	Trpv1	0.0078311910503356	0	ALDH2_TRPV1	ALDH2_TRPV1	NA	Secreted Signaling	INDRA
B cells	PEP2	Aldh2	Trpv1	0.0128354372763706	0	ALDH2_TRPV1	ALDH2_TRPV1	NA	Secreted Signaling	INDRA
Basophils	PEP2	Aldh2	Trpv1	0.00377406842210616	0	ALDH2_TRPV1	ALDH2_TRPV1	NA	Secreted Signaling	INDRA
Ccr2- recruited macs	PEP2	Aldh2	Trpv1	0.00270792322808969	0	ALDH2_TRPV1	ALDH2_TRPV1	NA	Secreted Signaling	INDRA
Ccr2+ recruited macs	PEP2	Aldh2	Trpv1	0.0079720772229349	0	ALDH2_TRPV1	ALDH2_TRPV1	NA	Secreted Signaling	INDRA
Cd163+ macs	PEP2	Aldh2	Trpv1	0.00757380422341554	0	ALDH2_TRPV1	ALDH2_TRPV1	NA	Secreted Signaling	INDRA
Cx3cr1 high macs	PEP2	Aldh2	Trpv1	0.00678158862763587	0	ALDH2_TRPV1	ALDH2_TRPV1	NA	Secreted Signaling	INDRA
Dendritic cells	PEP2	Aldh2	Trpv1	0.00236275091045954	0	ALDH2_TRPV1	ALDH2_TRPV1	NA	Secreted Signaling	INDRA
Mast cells	PEP2	Aldh2	Trpv1	0.0122075399865672	0	ALDH2_TRPV1	ALDH2_TRPV1	NA	Secreted Signaling	INDRA
MHCII+ macs	PEP2	Aldh2	Trpv1	0.00341070187146368	0	ALDH2_TRPV1	ALDH2_TRPV1	NA	Secreted Signaling	INDRA
PEP1	PEP2	Aldh2	Trpv1	0.00253750776514501	0	ALDH2_TRPV1	ALDH2_TRPV1	NA	Secreted Signaling	INDRA
PEP2	PEP2	Aldh2	Trpv1	0.00268969298965468	0	ALDH2_TRPV1	ALDH2_TRPV1	NA	Secreted Signaling	INDRA
B cells	SST	Aldh2	Trpv1	0.0128253564095307	0	ALDH2_TRPV1	ALDH2_TRPV1	NA	Secreted Signaling	INDRA
Basophils	SST	Aldh2	Trpv1	0.00377107710721218	0	ALDH2_TRPV1	ALDH2_TRPV1	NA	Secreted Signaling	INDRA
Ccr2- recruited macs	SST	Aldh2	Trpv1	0.0027057746414561	0	ALDH2_TRPV1	ALDH2_TRPV1	NA	Secreted Signaling	INDRA
Ccr2+ recruited macs	SST	Aldh2	Trpv1	0.00796578518451688	0	ALDH2_TRPV1	ALDH2_TRPV1	NA	Secreted Signaling	INDRA
Cd163+ macs	SST	Aldh2	Trpv1	0.00756782412778995	0	ALDH2_TRPV1	ALDH2_TRPV1	NA	Secreted Signaling	INDRA
Cx3cr1 high macs	SST	Aldh2	Trpv1	0.00677622977561889	0	ALDH2_TRPV1	ALDH2_TRPV1	NA	Secreted Signaling	INDRA
Dendritic cells	SST	Aldh2	Trpv1	0.00236087555054218	0	ALDH2_TRPV1	ALDH2_TRPV1	NA	Secreted Signaling	INDRA
Mast cells	SST	Aldh2	Trpv1	0.012197946172485	0	ALDH2_TRPV1	ALDH2_TRPV1	NA	Secreted Signaling	INDRA
MHCII+ macs	SST	Aldh2	Trpv1	0.00340799757453514	0	ALDH2_TRPV1	ALDH2_TRPV1	NA	Secreted Signaling	INDRA
PEP1	SST	Aldh2	Trpv1	0.00253549404994501	0	ALDH2_TRPV1	ALDH2_TRPV1	NA	Secreted Signaling	INDRA
PEP2	SST	Aldh2	Trpv1	0.0026875588287222	0	ALDH2_TRPV1	ALDH2_TRPV1	NA	Secreted Signaling	INDRA
Ccr2- recruited macs	Basophils	Dld	Cd36	0.00155276687788227	0	DLD_CD36	DLD_CD36	NA	Secreted Signaling	INDRA
Ccr2+ recruited macs	Basophils	Dld	Cd36	0.00164457642442033	0	DLD_CD36	DLD_CD36	NA	Secreted Signaling	INDRA
Cd163+ macs	Basophils	Dld	Cd36	0.00186948216296187	0	DLD_CD36	DLD_CD36	NA	Secreted Signaling	INDRA
Cx3cr1 high macs	Basophils	Dld	Cd36	0.0014137425045188	0.02	DLD_CD36	DLD_CD36	NA	Secreted Signaling	INDRA
Dendritic cells	Basophils	Dld	Cd36	0.0015632886745744	0	DLD_CD36	DLD_CD36	NA	Secreted Signaling	INDRA
gd T cells	Basophils	Dld	Cd36	0.00128804645743662	0.02	DLD_CD36	DLD_CD36	NA	Secreted Signaling	INDRA
ILCs	Basophils	Dld	Cd36	0.00200946468735725	0	DLD_CD36	DLD_CD36	NA	Secreted Signaling	INDRA
Langerhans cells	Basophils	Dld	Cd36	0.00141755715995138	0.03	DLD_CD36	DLD_CD36	NA	Secreted Signaling	INDRA
MHCII+ macs	Basophils	Dld	Cd36	0.00156341962556613	0	DLD_CD36	DLD_CD36	NA	Secreted Signaling	INDRA
NF2	Basophils	Dld	Cd36	0.00220414168853816	0	DLD_CD36	DLD_CD36	NA	Secreted Signaling	INDRA
NF3	Basophils	Dld	Cd36	0.00276403797259855	0	DLD_CD36	DLD_CD36	NA	Secreted Signaling	INDRA
PEP2	Basophils	Dld	Cd36	0.00212213266757109	0	DLD_CD36	DLD_CD36	NA	Secreted Signaling	INDRA
Proliferating DCs/macs	Basophils	Dld	Cd36	0.00122071480571368	0.03	DLD_CD36	DLD_CD36	NA	Secreted Signaling	INDRA
Tconv	Basophils	Dld	Cd36	0.00145885511998402	0.01	DLD_CD36	DLD_CD36	NA	Secreted Signaling	INDRA
Tregs	Basophils	Dld	Cd36	0.00178737687644307	0	DLD_CD36	DLD_CD36	NA	Secreted Signaling	INDRA
Ccr2- recruited macs	Ccr2- recruited macs	Dld	Cd36	0.00654066059478285	0	DLD_CD36	DLD_CD36	NA	Secreted Signaling	INDRA
Ccr2+ recruited macs	Ccr2- recruited macs	Dld	Cd36	0.00692534086780242	0	DLD_CD36	DLD_CD36	NA	Secreted Signaling	INDRA
Cd163+ macs	Ccr2- recruited macs	Dld	Cd36	0.00786673244643528	0	DLD_CD36	DLD_CD36	NA	Secreted Signaling	INDRA
Cx3cr1 high macs	Ccr2- recruited macs	Dld	Cd36	0.00595771828997743	0	DLD_CD36	DLD_CD36	NA	Secreted Signaling	INDRA
Dendritic cells	Ccr2- recruited macs	Dld	Cd36	0.00658475825417761	0	DLD_CD36	DLD_CD36	NA	Secreted Signaling	INDRA
gd T cells	Ccr2- recruited macs	Dld	Cd36	0.00543021365202147	0	DLD_CD36	DLD_CD36	NA	Secreted Signaling	INDRA
ILCs	Ccr2- recruited macs	Dld	Cd36	0.00845197272360014	0	DLD_CD36	DLD_CD36	NA	Secreted Signaling	INDRA
Langerhans cells	Ccr2- recruited macs	Dld	Cd36	0.00597372046086989	0	DLD_CD36	DLD_CD36	NA	Secreted Signaling	INDRA
MHCII+ macs	Ccr2- recruited macs	Dld	Cd36	0.00658530706104917	0	DLD_CD36	DLD_CD36	NA	Secreted Signaling	INDRA
NF2	Ccr2- recruited macs	Dld	Cd36	0.00926500570251787	0	DLD_CD36	DLD_CD36	NA	Secreted Signaling	INDRA
NF3	Ccr2- recruited macs	Dld	Cd36	0.0115976558215113	0	DLD_CD36	DLD_CD36	NA	Secreted Signaling	INDRA
PEP2	Ccr2- recruited macs	Dld	Cd36	0.0089226339095217	0	DLD_CD36	DLD_CD36	NA	Secreted Signaling	INDRA
Proliferating DCs/macs	Ccr2- recruited macs	Dld	Cd36	0.00514746936363444	0	DLD_CD36	DLD_CD36	NA	Secreted Signaling	INDRA
Tconv	Ccr2- recruited macs	Dld	Cd36	0.00614693691005729	0	DLD_CD36	DLD_CD36	NA	Secreted Signaling	INDRA
Tregs	Ccr2- recruited macs	Dld	Cd36	0.00752322079541667	0	DLD_CD36	DLD_CD36	NA	Secreted Signaling	INDRA
Ccr2- recruited macs	Ccr2+ recruited macs	Dld	Cd36	0.000970517625730059	0	DLD_CD36	DLD_CD36	NA	Secreted Signaling	INDRA
Ccr2+ recruited macs	Ccr2+ recruited macs	Dld	Cd36	0.00102793630155037	0	DLD_CD36	DLD_CD36	NA	Secreted Signaling	INDRA
Cd163+ macs	Ccr2+ recruited macs	Dld	Cd36	0.0011686114970316	0	DLD_CD36	DLD_CD36	NA	Secreted Signaling	INDRA
Cx3cr1 high macs	Ccr2+ recruited macs	Dld	Cd36	0.00088357782765734	0	DLD_CD36	DLD_CD36	NA	Secreted Signaling	INDRA
Dendritic cells	Ccr2+ recruited macs	Dld	Cd36	0.000977097869423857	0	DLD_CD36	DLD_CD36	NA	Secreted Signaling	INDRA
gd T cells	Ccr2+ recruited macs	Dld	Cd36	0.000804980799260533	0	DLD_CD36	DLD_CD36	NA	Secreted Signaling	INDRA
ILCs	Ccr2+ recruited macs	Dld	Cd36	0.00125618048532677	0	DLD_CD36	DLD_CD36	NA	Secreted Signaling	INDRA
Langerhans cells	Ccr2+ recruited macs	Dld	Cd36	0.000885963226168304	0	DLD_CD36	DLD_CD36	NA	Secreted Signaling	INDRA
MHCII+ macs	Ccr2+ recruited macs	Dld	Cd36	0.000977179765407039	0	DLD_CD36	DLD_CD36	NA	Secreted Signaling	INDRA
NF2	Ccr2+ recruited macs	Dld	Cd36	0.00137798005465538	0	DLD_CD36	DLD_CD36	NA	Secreted Signaling	INDRA
NF3	Ccr2+ recruited macs	Dld	Cd36	0.00172837820245581	0	DLD_CD36	DLD_CD36	NA	Secreted Signaling	INDRA
PEP2	Ccr2+ recruited macs	Dld	Cd36	0.00132666897980263	0	DLD_CD36	DLD_CD36	NA	Secreted Signaling	INDRA
Proliferating DCs/macs	Ccr2+ recruited macs	Dld	Cd36	0.00076288174941541	0	DLD_CD36	DLD_CD36	NA	Secreted Signaling	INDRA
Tconv	Ccr2+ recruited macs	Dld	Cd36	0.000911788300826729	0	DLD_CD36	DLD_CD36	NA	Secreted Signaling	INDRA
Tregs	Ccr2+ recruited macs	Dld	Cd36	0.00111725310664264	0	DLD_CD36	DLD_CD36	NA	Secreted Signaling	INDRA
Ccr2- recruited macs	Cd163+ macs	Dld	Cd36	0.00579309722929529	0	DLD_CD36	DLD_CD36	NA	Secreted Signaling	INDRA
Ccr2+ recruited macs	Cd163+ macs	Dld	Cd36	0.00613408202750708	0	DLD_CD36	DLD_CD36	NA	Secreted Signaling	INDRA
Cd163+ macs	Cd163+ macs	Dld	Cd36	0.00696866913675934	0	DLD_CD36	DLD_CD36	NA	Secreted Signaling	INDRA
Cx3cr1 high macs	Cd163+ macs	Dld	Cd36	0.00527642831861727	0	DLD_CD36	DLD_CD36	NA	Secreted Signaling	INDRA
Dendritic cells	Cd163+ macs	Dld	Cd36	0.00583218434490823	0	DLD_CD36	DLD_CD36	NA	Secreted Signaling	INDRA
gd T cells	Cd163+ macs	Dld	Cd36	0.00480895421327668	0	DLD_CD36	DLD_CD36	NA	Secreted Signaling	INDRA
ILCs	Cd163+ macs	Dld	Cd36	0.00748760281654693	0	DLD_CD36	DLD_CD36	NA	Secreted Signaling	INDRA
Langerhans cells	Cd163+ macs	Dld	Cd36	0.00529061031382059	0	DLD_CD36	DLD_CD36	NA	Secreted Signaling	INDRA
MHCII+ macs	Cd163+ macs	Dld	Cd36	0.00583267079675434	0	DLD_CD36	DLD_CD36	NA	Secreted Signaling	INDRA
NF2	Cd163+ macs	Dld	Cd36	0.00820863673189311	0	DLD_CD36	DLD_CD36	NA	Secreted Signaling	INDRA
NF3	Cd163+ macs	Dld	Cd36	0.0102780840199554	0	DLD_CD36	DLD_CD36	NA	Secreted Signaling	INDRA
PEP2	Cd163+ macs	Dld	Cd36	0.00790498970697596	0	DLD_CD36	DLD_CD36	NA	Secreted Signaling	INDRA
Proliferating DCs/macs	Cd163+ macs	Dld	Cd36	0.00455840984889974	0	DLD_CD36	DLD_CD36	NA	Secreted Signaling	INDRA
Tconv	Cd163+ macs	Dld	Cd36	0.00544412750486594	0	DLD_CD36	DLD_CD36	NA	Secreted Signaling	INDRA
Tregs	Cd163+ macs	Dld	Cd36	0.0066641092443655	0	DLD_CD36	DLD_CD36	NA	Secreted Signaling	INDRA
Ccr2- recruited macs	Cx3cr1 high macs	Dld	Cd36	0.00397850555628723	0	DLD_CD36	DLD_CD36	NA	Secreted Signaling	INDRA
Ccr2+ recruited macs	Cx3cr1 high macs	Dld	Cd36	0.00421313513697963	0	DLD_CD36	DLD_CD36	NA	Secreted Signaling	INDRA
Cd163+ macs	Cx3cr1 high macs	Dld	Cd36	0.00478762226250553	0	DLD_CD36	DLD_CD36	NA	Secreted Signaling	INDRA
Cx3cr1 high macs	Cx3cr1 high macs	Dld	Cd36	0.00362308484759712	0	DLD_CD36	DLD_CD36	NA	Secreted Signaling	INDRA
Dendritic cells	Cx3cr1 high macs	Dld	Cd36	0.00400539860630248	0	DLD_CD36	DLD_CD36	NA	Secreted Signaling	INDRA
gd T cells	Cx3cr1 high macs	Dld	Cd36	0.00330160532088665	0	DLD_CD36	DLD_CD36	NA	Secreted Signaling	INDRA
ILCs	Cx3cr1 high macs	Dld	Cd36	0.00514498210277499	0	DLD_CD36	DLD_CD36	NA	Secreted Signaling	INDRA
Langerhans cells	Cx3cr1 high macs	Dld	Cd36	0.00363283921218217	0	DLD_CD36	DLD_CD36	NA	Secreted Signaling	INDRA
MHCII+ macs	Cx3cr1 high macs	Dld	Cd36	0.00400573330321559	0	DLD_CD36	DLD_CD36	NA	Secreted Signaling	INDRA
NF2	Cx3cr1 high macs	Dld	Cd36	0.00564171090060117	0	DLD_CD36	DLD_CD36	NA	Secreted Signaling	INDRA
NF3	Cx3cr1 high macs	Dld	Cd36	0.00706863279954795	0	DLD_CD36	DLD_CD36	NA	Secreted Signaling	INDRA
PEP2	Cx3cr1 high macs	Dld	Cd36	0.00543249734487262	0	DLD_CD36	DLD_CD36	NA	Secreted Signaling	INDRA
Proliferating DCs/macs	Cx3cr1 high macs	Dld	Cd36	0.00312934621786524	0	DLD_CD36	DLD_CD36	NA	Secreted Signaling	INDRA
Tconv	Cx3cr1 high macs	Dld	Cd36	0.0037384337875508	0	DLD_CD36	DLD_CD36	NA	Secreted Signaling	INDRA
Tregs	Cx3cr1 high macs	Dld	Cd36	0.00457794377517336	0	DLD_CD36	DLD_CD36	NA	Secreted Signaling	INDRA
Ccr2- recruited macs	MHCII+ macs	Dld	Cd36	0.00185899621386547	0	DLD_CD36	DLD_CD36	NA	Secreted Signaling	INDRA
Ccr2+ recruited macs	MHCII+ macs	Dld	Cd36	0.00196887630033424	0	DLD_CD36	DLD_CD36	NA	Secreted Signaling	INDRA
Cd163+ macs	MHCII+ macs	Dld	Cd36	0.00223803258142294	0	DLD_CD36	DLD_CD36	NA	Secreted Signaling	INDRA
Cx3cr1 high macs	MHCII+ macs	Dld	Cd36	0.00169260059088491	0	DLD_CD36	DLD_CD36	NA	Secreted Signaling	INDRA
Dendritic cells	MHCII+ macs	Dld	Cd36	0.00187158917981453	0	DLD_CD36	DLD_CD36	NA	Secreted Signaling	INDRA
gd T cells	MHCII+ macs	Dld	Cd36	0.00154214952082132	0	DLD_CD36	DLD_CD36	NA	Secreted Signaling	INDRA
ILCs	MHCII+ macs	Dld	Cd36	0.00240554480520562	0	DLD_CD36	DLD_CD36	NA	Secreted Signaling	INDRA
Langerhans cells	MHCII+ macs	Dld	Cd36	0.00169716640121184	0	DLD_CD36	DLD_CD36	NA	Secreted Signaling	INDRA
MHCII+ macs	MHCII+ macs	Dld	Cd36	0.00187174590760146	0	DLD_CD36	DLD_CD36	NA	Secreted Signaling	INDRA
NF2	MHCII+ macs	Dld	Cd36	0.00263849261171088	0	DLD_CD36	DLD_CD36	NA	Secreted Signaling	INDRA
NF3	MHCII+ macs	Dld	Cd36	0.0033083569289764	0	DLD_CD36	DLD_CD36	NA	Secreted Signaling	INDRA
PEP2	MHCII+ macs	Dld	Cd36	0.00254036393530982	0	DLD_CD36	DLD_CD36	NA	Secreted Signaling	INDRA
Proliferating DCs/macs	MHCII+ macs	Dld	Cd36	0.00146155426309796	0	DLD_CD36	DLD_CD36	NA	Secreted Signaling	INDRA
Tconv	MHCII+ macs	Dld	Cd36	0.00174659602218379	0	DLD_CD36	DLD_CD36	NA	Secreted Signaling	INDRA
Tregs	MHCII+ macs	Dld	Cd36	0.00213977572761581	0	DLD_CD36	DLD_CD36	NA	Secreted Signaling	INDRA
Ccr2- recruited macs	gd T cells	Hsd17b12	Ar	0.0182977482834223	0	HSD17B12_AR	HSD17B12_AR	NA	Secreted Signaling	INDRA
Ccr2+ recruited macs	gd T cells	Hsd17b12	Ar	0.0173778537909416	0	HSD17B12_AR	HSD17B12_AR	NA	Secreted Signaling	INDRA
Cd163+ macs	gd T cells	Hsd17b12	Ar	0.0244665765155519	0	HSD17B12_AR	HSD17B12_AR	NA	Secreted Signaling	INDRA
Cx3cr1 high macs	gd T cells	Hsd17b12	Ar	0.018815424090232	0	HSD17B12_AR	HSD17B12_AR	NA	Secreted Signaling	INDRA
Dendritic cells	gd T cells	Hsd17b12	Ar	0.0149350431500143	0	HSD17B12_AR	HSD17B12_AR	NA	Secreted Signaling	INDRA
gd T cells	gd T cells	Hsd17b12	Ar	0.00615407315938561	0	HSD17B12_AR	HSD17B12_AR	NA	Secreted Signaling	INDRA
ILCs	gd T cells	Hsd17b12	Ar	0.00532690558137613	0	HSD17B12_AR	HSD17B12_AR	NA	Secreted Signaling	INDRA
Langerhans cells	gd T cells	Hsd17b12	Ar	0.0142018849502783	0	HSD17B12_AR	HSD17B12_AR	NA	Secreted Signaling	INDRA
Mast cells	gd T cells	Hsd17b12	Ar	0.00637947941078152	0	HSD17B12_AR	HSD17B12_AR	NA	Secreted Signaling	INDRA
MHCII+ macs	gd T cells	Hsd17b12	Ar	0.020450371214686	0	HSD17B12_AR	HSD17B12_AR	NA	Secreted Signaling	INDRA
NK cells	gd T cells	Hsd17b12	Ar	0.00301914321972965	0	HSD17B12_AR	HSD17B12_AR	NA	Secreted Signaling	INDRA
PEP1	gd T cells	Hsd17b12	Ar	0.00384990314763795	0	HSD17B12_AR	HSD17B12_AR	NA	Secreted Signaling	INDRA
Proliferating DCs/macs	gd T cells	Hsd17b12	Ar	0.0208425513255229	0	HSD17B12_AR	HSD17B12_AR	NA	Secreted Signaling	INDRA
Tconv	gd T cells	Hsd17b12	Ar	0.00577086883005827	0	HSD17B12_AR	HSD17B12_AR	NA	Secreted Signaling	INDRA
Tregs	gd T cells	Hsd17b12	Ar	0.00559091657421373	0	HSD17B12_AR	HSD17B12_AR	NA	Secreted Signaling	INDRA
Ccr2- recruited macs	ILCs	Hsd17b12	Ar	0.0372056318857956	0	HSD17B12_AR	HSD17B12_AR	NA	Secreted Signaling	INDRA
Ccr2+ recruited macs	ILCs	Hsd17b12	Ar	0.0353694168740816	0	HSD17B12_AR	HSD17B12_AR	NA	Secreted Signaling	INDRA
Cd163+ macs	ILCs	Hsd17b12	Ar	0.0494280338405022	0	HSD17B12_AR	HSD17B12_AR	NA	Secreted Signaling	INDRA
Cx3cr1 high macs	ILCs	Hsd17b12	Ar	0.0382374094331419	0	HSD17B12_AR	HSD17B12_AR	NA	Secreted Signaling	INDRA
Dendritic cells	ILCs	Hsd17b12	Ar	0.0304759655341767	0	HSD17B12_AR	HSD17B12_AR	NA	Secreted Signaling	INDRA
gd T cells	ILCs	Hsd17b12	Ar	0.012675375771193	0	HSD17B12_AR	HSD17B12_AR	NA	Secreted Signaling	INDRA
ILCs	ILCs	Hsd17b12	Ar	0.0109813664523901	0	HSD17B12_AR	HSD17B12_AR	NA	Secreted Signaling	INDRA
Langerhans cells	ILCs	Hsd17b12	Ar	0.0290023680358806	0	HSD17B12_AR	HSD17B12_AR	NA	Secreted Signaling	INDRA
Mast cells	ILCs	Hsd17b12	Ar	0.0131364816798863	0	HSD17B12_AR	HSD17B12_AR	NA	Secreted Signaling	INDRA
MHCII+ macs	ILCs	Hsd17b12	Ar	0.0414886490443254	0	HSD17B12_AR	HSD17B12_AR	NA	Secreted Signaling	INDRA
NK cells	ILCs	Hsd17b12	Ar	0.00623930182064689	0	HSD17B12_AR	HSD17B12_AR	NA	Secreted Signaling	INDRA
PEP1	ILCs	Hsd17b12	Ar	0.00794906912129096	0	HSD17B12_AR	HSD17B12_AR	NA	Secreted Signaling	INDRA
Proliferating DCs/macs	ILCs	Hsd17b12	Ar	0.0422668748707578	0	HSD17B12_AR	HSD17B12_AR	NA	Secreted Signaling	INDRA
Tconv	ILCs	Hsd17b12	Ar	0.0118909587940916	0	HSD17B12_AR	HSD17B12_AR	NA	Secreted Signaling	INDRA
Tregs	ILCs	Hsd17b12	Ar	0.0115223762815315	0	HSD17B12_AR	HSD17B12_AR	NA	Secreted Signaling	INDRA
Ccr2- recruited macs	NF1	Hsd17b12	Ar	0.00752313160830221	0	HSD17B12_AR	HSD17B12_AR	NA	Secreted Signaling	INDRA
Ccr2+ recruited macs	NF1	Hsd17b12	Ar	0.00714097614857884	0	HSD17B12_AR	HSD17B12_AR	NA	Secreted Signaling	INDRA
Cd163+ macs	NF1	Hsd17b12	Ar	0.010096809893905	0	HSD17B12_AR	HSD17B12_AR	NA	Secreted Signaling	INDRA
Cx3cr1 high macs	NF1	Hsd17b12	Ar	0.00773837724755846	0	HSD17B12_AR	HSD17B12_AR	NA	Secreted Signaling	INDRA
Dendritic cells	NF1	Hsd17b12	Ar	0.00612819234239383	0	HSD17B12_AR	HSD17B12_AR	NA	Secreted Signaling	INDRA
gd T cells	NF1	Hsd17b12	Ar	0.0025119540833447	0	HSD17B12_AR	HSD17B12_AR	NA	Secreted Signaling	INDRA
ILCs	NF1	Hsd17b12	Ar	0.00217325243060572	0	HSD17B12_AR	HSD17B12_AR	NA	Secreted Signaling	INDRA
Langerhans cells	NF1	Hsd17b12	Ar	0.00582480424226788	0	HSD17B12_AR	HSD17B12_AR	NA	Secreted Signaling	INDRA
Mast cells	NF1	Hsd17b12	Ar	0.00260430940678895	0	HSD17B12_AR	HSD17B12_AR	NA	Secreted Signaling	INDRA
MHCII+ macs	NF1	Hsd17b12	Ar	0.00841905463971356	0	HSD17B12_AR	HSD17B12_AR	NA	Secreted Signaling	INDRA
NK cells	NF1	Hsd17b12	Ar	0.00123005000539059	0	HSD17B12_AR	HSD17B12_AR	NA	Secreted Signaling	INDRA
PEP1	NF1	Hsd17b12	Ar	0.00156929054153505	0	HSD17B12_AR	HSD17B12_AR	NA	Secreted Signaling	INDRA
Proliferating DCs/macs	NF1	Hsd17b12	Ar	0.00858252978529876	0	HSD17B12_AR	HSD17B12_AR	NA	Secreted Signaling	INDRA
Tconv	NF1	Hsd17b12	Ar	0.00235500130984056	0	HSD17B12_AR	HSD17B12_AR	NA	Secreted Signaling	INDRA
Tregs	NF1	Hsd17b12	Ar	0.0022813211998607	0	HSD17B12_AR	HSD17B12_AR	NA	Secreted Signaling	INDRA
Ccr2- recruited macs	NF2	Hsd17b12	Ar	0.00446106988469402	0	HSD17B12_AR	HSD17B12_AR	NA	Secreted Signaling	INDRA
Ccr2+ recruited macs	NF2	Hsd17b12	Ar	0.00423379563582735	0	HSD17B12_AR	HSD17B12_AR	NA	Secreted Signaling	INDRA
Cd163+ macs	NF2	Hsd17b12	Ar	0.00599353681033497	0	HSD17B12_AR	HSD17B12_AR	NA	Secreted Signaling	INDRA
Cx3cr1 high macs	NF2	Hsd17b12	Ar	0.0045891114342852	0	HSD17B12_AR	HSD17B12_AR	NA	Secreted Signaling	INDRA
Dendritic cells	NF2	Hsd17b12	Ar	0.00363182052582336	0	HSD17B12_AR	HSD17B12_AR	NA	Secreted Signaling	INDRA
gd T cells	NF2	Hsd17b12	Ar	0.00148648474852246	0	HSD17B12_AR	HSD17B12_AR	NA	Secreted Signaling	INDRA
ILCs	NF2	Hsd17b12	Ar	0.00128587495643533	0	HSD17B12_AR	HSD17B12_AR	NA	Secreted Signaling	INDRA
Langerhans cells	NF2	Hsd17b12	Ar	0.00345159097100138	0	HSD17B12_AR	HSD17B12_AR	NA	Secreted Signaling	INDRA
Mast cells	NF2	Hsd17b12	Ar	0.00154119558543325	0	HSD17B12_AR	HSD17B12_AR	NA	Secreted Signaling	INDRA
MHCII+ macs	NF2	Hsd17b12	Ar	0.0049941696869242	0	HSD17B12_AR	HSD17B12_AR	NA	Secreted Signaling	INDRA
NK cells	NF2	Hsd17b12	Ar	0.000727517997030689	0	HSD17B12_AR	HSD17B12_AR	NA	Secreted Signaling	INDRA
PEP1	NF2	Hsd17b12	Ar	0.000928291984825262	0	HSD17B12_AR	HSD17B12_AR	NA	Secreted Signaling	INDRA
Proliferating DCs/macs	NF2	Hsd17b12	Ar	0.00509148434914864	0	HSD17B12_AR	HSD17B12_AR	NA	Secreted Signaling	INDRA
Tconv	NF2	Hsd17b12	Ar	0.001393516187829	0	HSD17B12_AR	HSD17B12_AR	NA	Secreted Signaling	INDRA
Tregs	NF2	Hsd17b12	Ar	0.00134987702732475	0	HSD17B12_AR	HSD17B12_AR	NA	Secreted Signaling	INDRA
Ccr2- recruited macs	NF3	Hsd17b12	Ar	0.00774410447643622	0	HSD17B12_AR	HSD17B12_AR	NA	Secreted Signaling	INDRA
Ccr2+ recruited macs	NF3	Hsd17b12	Ar	0.00735080730860082	0	HSD17B12_AR	HSD17B12_AR	NA	Secreted Signaling	INDRA
Cd163+ macs	NF3	Hsd17b12	Ar	0.0103925864342593	0	HSD17B12_AR	HSD17B12_AR	NA	Secreted Signaling	INDRA
Cx3cr1 high macs	NF3	Hsd17b12	Ar	0.00796562166647549	0	HSD17B12_AR	HSD17B12_AR	NA	Secreted Signaling	INDRA
Dendritic cells	NF3	Hsd17b12	Ar	0.00630845284958041	0	HSD17B12_AR	HSD17B12_AR	NA	Secreted Signaling	INDRA
gd T cells	NF3	Hsd17b12	Ar	0.00258611988741933	0	HSD17B12_AR	HSD17B12_AR	NA	Secreted Signaling	INDRA
ILCs	NF3	Hsd17b12	Ar	0.00223744045110548	0	HSD17B12_AR	HSD17B12_AR	NA	Secreted Signaling	INDRA
Langerhans cells	NF3	Hsd17b12	Ar	0.00599619444275538	0	HSD17B12_AR	HSD17B12_AR	NA	Secreted Signaling	INDRA
Mast cells	NF3	Hsd17b12	Ar	0.00268119468551128	0	HSD17B12_AR	HSD17B12_AR	NA	Secreted Signaling	INDRA
MHCII+ macs	NF3	Hsd17b12	Ar	0.008666113188125	0	HSD17B12_AR	HSD17B12_AR	NA	Secreted Signaling	INDRA
NK cells	NF3	Hsd17b12	Ar	0.00126641546047489	0	HSD17B12_AR	HSD17B12_AR	NA	Secreted Signaling	INDRA
PEP1	NF3	Hsd17b12	Ar	0.00161566915052002	0	HSD17B12_AR	HSD17B12_AR	NA	Secreted Signaling	INDRA
Proliferating DCs/macs	NF3	Hsd17b12	Ar	0.00883434279886266	0	HSD17B12_AR	HSD17B12_AR	NA	Secreted Signaling	INDRA
Tconv	NF3	Hsd17b12	Ar	0.00242454432455982	0	HSD17B12_AR	HSD17B12_AR	NA	Secreted Signaling	INDRA
Tregs	NF3	Hsd17b12	Ar	0.00234869356865065	0	HSD17B12_AR	HSD17B12_AR	NA	Secreted Signaling	INDRA
Ccr2- recruited macs	NK cells	Hsd17b12	Ar	0.00653605241042088	0	HSD17B12_AR	HSD17B12_AR	NA	Secreted Signaling	INDRA
Ccr2+ recruited macs	NK cells	Hsd17b12	Ar	0.00620372457975915	0	HSD17B12_AR	HSD17B12_AR	NA	Secreted Signaling	INDRA
Cd163+ macs	NK cells	Hsd17b12	Ar	0.00877503456965239	0	HSD17B12_AR	HSD17B12_AR	NA	Secreted Signaling	INDRA
Cx3cr1 high macs	NK cells	Hsd17b12	Ar	0.00672324786730697	0	HSD17B12_AR	HSD17B12_AR	NA	Secreted Signaling	INDRA
Dendritic cells	NK cells	Hsd17b12	Ar	0.00532315574434049	0	HSD17B12_AR	HSD17B12_AR	NA	Secreted Signaling	INDRA
gd T cells	NK cells	Hsd17b12	Ar	0.00218092608585575	0	HSD17B12_AR	HSD17B12_AR	NA	Secreted Signaling	INDRA
ILCs	NK cells	Hsd17b12	Ar	0.00188677447215675	0	HSD17B12_AR	HSD17B12_AR	NA	Secreted Signaling	INDRA
Langerhans cells	NK cells	Hsd17b12	Ar	0.00505941966326288	0	HSD17B12_AR	HSD17B12_AR	NA	Secreted Signaling	INDRA
Mast cells	NK cells	Hsd17b12	Ar	0.00226113831483497	0	HSD17B12_AR	HSD17B12_AR	NA	Secreted Signaling	INDRA
MHCII+ macs	NK cells	Hsd17b12	Ar	0.00731529149438365	0	HSD17B12_AR	HSD17B12_AR	NA	Secreted Signaling	INDRA
NK cells	NK cells	Hsd17b12	Ar	0.00106777186555004	0	HSD17B12_AR	HSD17B12_AR	NA	Secreted Signaling	INDRA
PEP1	NK cells	Hsd17b12	Ar	0.00136231809402792	0	HSD17B12_AR	HSD17B12_AR	NA	Secreted Signaling	INDRA
Proliferating DCs/macs	NK cells	Hsd17b12	Ar	0.0074574957480317	0	HSD17B12_AR	HSD17B12_AR	NA	Secreted Signaling	INDRA
Tconv	NK cells	Hsd17b12	Ar	0.00204461432073863	0	HSD17B12_AR	HSD17B12_AR	NA	Secreted Signaling	INDRA
Tregs	NK cells	Hsd17b12	Ar	0.001980625901737	0	HSD17B12_AR	HSD17B12_AR	NA	Secreted Signaling	INDRA
Ccr2- recruited macs	PEP1	Hsd17b12	Ar	0.0073355966476786	0	HSD17B12_AR	HSD17B12_AR	NA	Secreted Signaling	INDRA
Ccr2+ recruited macs	PEP1	Hsd17b12	Ar	0.00696290064133827	0	HSD17B12_AR	HSD17B12_AR	NA	Secreted Signaling	INDRA
Cd163+ macs	PEP1	Hsd17b12	Ar	0.00984575530348843	0	HSD17B12_AR	HSD17B12_AR	NA	Secreted Signaling	INDRA
Cx3cr1 high macs	PEP1	Hsd17b12	Ar	0.00754551748433937	0	HSD17B12_AR	HSD17B12_AR	NA	Secreted Signaling	INDRA
Dendritic cells	PEP1	Hsd17b12	Ar	0.005975220769483	0	HSD17B12_AR	HSD17B12_AR	NA	Secreted Signaling	INDRA
gd T cells	PEP1	Hsd17b12	Ar	0.00244902840205838	0	HSD17B12_AR	HSD17B12_AR	NA	Secreted Signaling	INDRA
ILCs	PEP1	Hsd17b12	Ar	0.00211879336929495	0	HSD17B12_AR	HSD17B12_AR	NA	Secreted Signaling	INDRA
Langerhans cells	PEP1	Hsd17b12	Ar	0.00567936254917503	0	HSD17B12_AR	HSD17B12_AR	NA	Secreted Signaling	INDRA
Mast cells	PEP1	Hsd17b12	Ar	0.00253907606843534	0	HSD17B12_AR	HSD17B12_AR	NA	Secreted Signaling	INDRA
MHCII+ macs	PEP1	Hsd17b12	Ar	0.00820937104063884	0	HSD17B12_AR	HSD17B12_AR	NA	Secreted Signaling	INDRA
NK cells	PEP1	Hsd17b12	Ar	0.00119919804370256	0	HSD17B12_AR	HSD17B12_AR	NA	Secreted Signaling	INDRA
PEP1	PEP1	Hsd17b12	Ar	0.00152994282478428	0	HSD17B12_AR	HSD17B12_AR	NA	Secreted Signaling	INDRA
Proliferating DCs/macs	PEP1	Hsd17b12	Ar	0.00836880906374696	0	HSD17B12_AR	HSD17B12_AR	NA	Secreted Signaling	INDRA
Tconv	PEP1	Hsd17b12	Ar	0.00229599832246677	0	HSD17B12_AR	HSD17B12_AR	NA	Secreted Signaling	INDRA
Tregs	PEP1	Hsd17b12	Ar	0.00222416010300355	0	HSD17B12_AR	HSD17B12_AR	NA	Secreted Signaling	INDRA
Ccr2- recruited macs	PEP2	Hsd17b12	Ar	0.00310835945965357	0	HSD17B12_AR	HSD17B12_AR	NA	Secreted Signaling	INDRA
Ccr2+ recruited macs	PEP2	Hsd17b12	Ar	0.00294979637551331	0	HSD17B12_AR	HSD17B12_AR	NA	Secreted Signaling	INDRA
Cd163+ macs	PEP2	Hsd17b12	Ar	0.00417809342931669	0	HSD17B12_AR	HSD17B12_AR	NA	Secreted Signaling	INDRA
Cx3cr1 high macs	PEP2	Hsd17b12	Ar	0.00319770024690083	0	HSD17B12_AR	HSD17B12_AR	NA	Secreted Signaling	INDRA
Dendritic cells	PEP2	Hsd17b12	Ar	0.00252992070588774	0	HSD17B12_AR	HSD17B12_AR	NA	Secreted Signaling	INDRA
gd T cells	PEP2	Hsd17b12	Ar	0.00103480702691731	0	HSD17B12_AR	HSD17B12_AR	NA	Secreted Signaling	INDRA
ILCs	PEP2	Hsd17b12	Ar	0.000895099136020339	0	HSD17B12_AR	HSD17B12_AR	NA	Secreted Signaling	INDRA
Langerhans cells	PEP2	Hsd17b12	Ar	0.00240424112183979	0	HSD17B12_AR	HSD17B12_AR	NA	Secreted Signaling	INDRA
Mast cells	PEP2	Hsd17b12	Ar	0.00107291149549077	0	HSD17B12_AR	HSD17B12_AR	NA	Secreted Signaling	INDRA
MHCII+ macs	PEP2	Hsd17b12	Ar	0.00348037489636159	0	HSD17B12_AR	HSD17B12_AR	NA	Secreted Signaling	INDRA
NK cells	PEP2	Hsd17b12	Ar	0.000506340142567336	0	HSD17B12_AR	HSD17B12_AR	NA	Secreted Signaling	INDRA
PEP1	PEP2	Hsd17b12	Ar	0.000646114887352261	0	HSD17B12_AR	HSD17B12_AR	NA	Secreted Signaling	INDRA
Proliferating DCs/macs	PEP2	Hsd17b12	Ar	0.00354829746763279	0	HSD17B12_AR	HSD17B12_AR	NA	Secreted Signaling	INDRA
Tconv	PEP2	Hsd17b12	Ar	0.000970060102859177	0	HSD17B12_AR	HSD17B12_AR	NA	Secreted Signaling	INDRA
Tregs	PEP2	Hsd17b12	Ar	0.000939669356393088	0	HSD17B12_AR	HSD17B12_AR	NA	Secreted Signaling	INDRA
Ccr2- recruited macs	Proliferating DCs/macs	Hsd17b12	Ar	0.0136398107892124	0	HSD17B12_AR	HSD17B12_AR	NA	Secreted Signaling	INDRA
Ccr2+ recruited macs	Proliferating DCs/macs	Hsd17b12	Ar	0.0129509985088894	0	HSD17B12_AR	HSD17B12_AR	NA	Secreted Signaling	INDRA
Cd163+ macs	Proliferating DCs/macs	Hsd17b12	Ar	0.0182675021724011	0	HSD17B12_AR	HSD17B12_AR	NA	Secreted Signaling	INDRA
Cx3cr1 high macs	Proliferating DCs/macs	Hsd17b12	Ar	0.0140275882983946	0	HSD17B12_AR	HSD17B12_AR	NA	Secreted Signaling	INDRA
Dendritic cells	Proliferating DCs/macs	Hsd17b12	Ar	0.0111234280228674	0	HSD17B12_AR	HSD17B12_AR	NA	Secreted Signaling	INDRA
gd T cells	Proliferating DCs/macs	Hsd17b12	Ar	0.00457307081992529	0	HSD17B12_AR	HSD17B12_AR	NA	Secreted Signaling	INDRA
ILCs	Proliferating DCs/macs	Hsd17b12	Ar	0.00395755921042885	0	HSD17B12_AR	HSD17B12_AR	NA	Secreted Signaling	INDRA
Langerhans cells	Proliferating DCs/macs	Hsd17b12	Ar	0.010575372452696	0	HSD17B12_AR	HSD17B12_AR	NA	Secreted Signaling	INDRA
Mast cells	Proliferating DCs/macs	Hsd17b12	Ar	0.00474084566928657	0	HSD17B12_AR	HSD17B12_AR	NA	Secreted Signaling	INDRA
MHCII+ macs	Proliferating DCs/macs	Hsd17b12	Ar	0.0152529687482446	0	HSD17B12_AR	HSD17B12_AR	NA	Secreted Signaling	INDRA
NK cells	Proliferating DCs/macs	Hsd17b12	Ar	0.00224169846576559	0	HSD17B12_AR	HSD17B12_AR	NA	Secreted Signaling	INDRA
PEP1	Proliferating DCs/macs	Hsd17b12	Ar	0.00285914697661573	0	HSD17B12_AR	HSD17B12_AR	NA	Secreted Signaling	INDRA
Proliferating DCs/macs	Proliferating DCs/macs	Hsd17b12	Ar	0.0155470593717981	0	HSD17B12_AR	HSD17B12_AR	NA	Secreted Signaling	INDRA
Tconv	Proliferating DCs/macs	Hsd17b12	Ar	0.00428788824553754	0	HSD17B12_AR	HSD17B12_AR	NA	Secreted Signaling	INDRA
Tregs	Proliferating DCs/macs	Hsd17b12	Ar	0.00415398637108796	0	HSD17B12_AR	HSD17B12_AR	NA	Secreted Signaling	INDRA
Ccr2- recruited macs	Tconv	Hsd17b12	Ar	0.0102783207864897	0	HSD17B12_AR	HSD17B12_AR	NA	Secreted Signaling	INDRA
Ccr2+ recruited macs	Tconv	Hsd17b12	Ar	0.00975758489253463	0	HSD17B12_AR	HSD17B12_AR	NA	Secreted Signaling	INDRA
Cd163+ macs	Tconv	Hsd17b12	Ar	0.0137814665051056	0	HSD17B12_AR	HSD17B12_AR	NA	Secreted Signaling	INDRA
Cx3cr1 high macs	Tconv	Hsd17b12	Ar	0.010571555962825	0	HSD17B12_AR	HSD17B12_AR	NA	Secreted Signaling	INDRA
Dendritic cells	Tconv	Hsd17b12	Ar	0.00837682615381641	0	HSD17B12_AR	HSD17B12_AR	NA	Secreted Signaling	INDRA
gd T cells	Tconv	Hsd17b12	Ar	0.0034382624495225	0	HSD17B12_AR	HSD17B12_AR	NA	Secreted Signaling	INDRA
ILCs	Tconv	Hsd17b12	Ar	0.00297503366765885	0	HSD17B12_AR	HSD17B12_AR	NA	Secreted Signaling	INDRA
Langerhans cells	Tconv	Hsd17b12	Ar	0.00796300698807003	0	HSD17B12_AR	HSD17B12_AR	NA	Secreted Signaling	INDRA
Mast cells	Tconv	Hsd17b12	Ar	0.00356455302506136	0	HSD17B12_AR	HSD17B12_AR	NA	Secreted Signaling	INDRA
MHCII+ macs	Tconv	Hsd17b12	Ar	0.0114985554146956	0	HSD17B12_AR	HSD17B12_AR	NA	Secreted Signaling	INDRA
NK cells	Tconv	Hsd17b12	Ar	0.00168444159882238	0	HSD17B12_AR	HSD17B12_AR	NA	Secreted Signaling	INDRA
PEP1	Tconv	Hsd17b12	Ar	0.00214873104881801	0	HSD17B12_AR	HSD17B12_AR	NA	Secreted Signaling	INDRA
Proliferating DCs/macs	Tconv	Hsd17b12	Ar	0.0117211192693549	0	HSD17B12_AR	HSD17B12_AR	NA	Secreted Signaling	INDRA
Tconv	Tconv	Hsd17b12	Ar	0.00322361880630351	0	HSD17B12_AR	HSD17B12_AR	NA	Secreted Signaling	INDRA
Tregs	Tconv	Hsd17b12	Ar	0.0031228476289464	0	HSD17B12_AR	HSD17B12_AR	NA	Secreted Signaling	INDRA
B cells	gd T cells	Nampt	Ar	0.00630804506736016	0	NAMPT_AR	NAMPT_AR	NA	Secreted Signaling	INDRA
Ccr2- recruited macs	gd T cells	Nampt	Ar	0.0174813450344858	0	NAMPT_AR	NAMPT_AR	NA	Secreted Signaling	INDRA
Ccr2+ recruited macs	gd T cells	Nampt	Ar	0.0159642985706386	0	NAMPT_AR	NAMPT_AR	NA	Secreted Signaling	INDRA
Cd163+ macs	gd T cells	Nampt	Ar	0.0162432786464497	0	NAMPT_AR	NAMPT_AR	NA	Secreted Signaling	INDRA
Cx3cr1 high macs	gd T cells	Nampt	Ar	0.0175605888974897	0	NAMPT_AR	NAMPT_AR	NA	Secreted Signaling	INDRA
Dendritic cells	gd T cells	Nampt	Ar	0.00406814337064264	0	NAMPT_AR	NAMPT_AR	NA	Secreted Signaling	INDRA
Langerhans cells	gd T cells	Nampt	Ar	0.00306508217868886	0	NAMPT_AR	NAMPT_AR	NA	Secreted Signaling	INDRA
MHCII+ macs	gd T cells	Nampt	Ar	0.0141871901999446	0	NAMPT_AR	NAMPT_AR	NA	Secreted Signaling	INDRA
Neutrophils	gd T cells	Nampt	Ar	0.00812131975203933	0	NAMPT_AR	NAMPT_AR	NA	Secreted Signaling	INDRA
Proliferating DCs/macs	gd T cells	Nampt	Ar	0.0030060891062611	0	NAMPT_AR	NAMPT_AR	NA	Secreted Signaling	INDRA
B cells	ILCs	Nampt	Ar	0.0129903748574165	0	NAMPT_AR	NAMPT_AR	NA	Secreted Signaling	INDRA
Ccr2- recruited macs	ILCs	Nampt	Ar	0.035576174954693	0	NAMPT_AR	NAMPT_AR	NA	Secreted Signaling	INDRA
Ccr2+ recruited macs	ILCs	Nampt	Ar	0.0325408508498166	0	NAMPT_AR	NAMPT_AR	NA	Secreted Signaling	INDRA
Cd163+ macs	ILCs	Nampt	Ar	0.0330997664135093	0	NAMPT_AR	NAMPT_AR	NA	Secreted Signaling	INDRA
Cx3cr1 high macs	ILCs	Nampt	Ar	0.0357344603759429	0	NAMPT_AR	NAMPT_AR	NA	Secreted Signaling	INDRA
Dendritic cells	ILCs	Nampt	Ar	0.00839772065656111	0	NAMPT_AR	NAMPT_AR	NA	Secreted Signaling	INDRA
Langerhans cells	ILCs	Nampt	Ar	0.00633392708004964	0	NAMPT_AR	NAMPT_AR	NA	Secreted Signaling	INDRA
MHCII+ macs	ILCs	Nampt	Ar	0.0289728092483988	0	NAMPT_AR	NAMPT_AR	NA	Secreted Signaling	INDRA
Neutrophils	ILCs	Nampt	Ar	0.016692246894383	0	NAMPT_AR	NAMPT_AR	NA	Secreted Signaling	INDRA
Proliferating DCs/macs	ILCs	Nampt	Ar	0.00621241120621888	0	NAMPT_AR	NAMPT_AR	NA	Secreted Signaling	INDRA
B cells	NF1	Nampt	Ar	0.00257503804982626	0	NAMPT_AR	NAMPT_AR	NA	Secreted Signaling	INDRA
Ccr2- recruited macs	NF1	Nampt	Ar	0.00718394888739963	0	NAMPT_AR	NAMPT_AR	NA	Secreted Signaling	INDRA
Ccr2+ recruited macs	NF1	Nampt	Ar	0.00655455801862052	0	NAMPT_AR	NAMPT_AR	NA	Secreted Signaling	INDRA
Cd163+ macs	NF1	Nampt	Ar	0.00667021517326622	0	NAMPT_AR	NAMPT_AR	NA	Secreted Signaling	INDRA
Cx3cr1 high macs	NF1	Nampt	Ar	0.00721685697508825	0	NAMPT_AR	NAMPT_AR	NA	Secreted Signaling	INDRA
Dendritic cells	NF1	Nampt	Ar	0.00165846446306917	0	NAMPT_AR	NAMPT_AR	NA	Secreted Signaling	INDRA
Langerhans cells	NF1	Nampt	Ar	0.001248800412764	0	NAMPT_AR	NAMPT_AR	NA	Secreted Signaling	INDRA
MHCII+ macs	NF1	Nampt	Ar	0.00581872613056183	0	NAMPT_AR	NAMPT_AR	NA	Secreted Signaling	INDRA
Neutrophils	NF1	Nampt	Ar	0.0033188277507104	0	NAMPT_AR	NAMPT_AR	NA	Secreted Signaling	INDRA
Proliferating DCs/macs	NF1	Nampt	Ar	0.00122472203609408	0	NAMPT_AR	NAMPT_AR	NA	Secreted Signaling	INDRA
B cells	NF2	Nampt	Ar	0.00152385493061488	0	NAMPT_AR	NAMPT_AR	NA	Secreted Signaling	INDRA
Ccr2- recruited macs	NF2	Nampt	Ar	0.00425934868849078	0	NAMPT_AR	NAMPT_AR	NA	Secreted Signaling	INDRA
Ccr2+ recruited macs	NF2	Nampt	Ar	0.00388518143316918	0	NAMPT_AR	NAMPT_AR	NA	Secreted Signaling	INDRA
Cd163+ macs	NF2	Nampt	Ar	0.00395392409856442	0	NAMPT_AR	NAMPT_AR	NA	Secreted Signaling	INDRA
Cx3cr1 high macs	NF2	Nampt	Ar	0.0042789175660085	0	NAMPT_AR	NAMPT_AR	NA	Secreted Signaling	INDRA
Dendritic cells	NF2	Nampt	Ar	0.000981077368599608	0	NAMPT_AR	NAMPT_AR	NA	Secreted Signaling	INDRA
Langerhans cells	NF2	Nampt	Ar	0.000738613665538044	0	NAMPT_AR	NAMPT_AR	NA	Secreted Signaling	INDRA
MHCII+ macs	NF2	Nampt	Ar	0.00344798068953213	0	NAMPT_AR	NAMPT_AR	NA	Secreted Signaling	INDRA
Neutrophils	NF2	Nampt	Ar	0.0019646125415774	0	NAMPT_AR	NAMPT_AR	NA	Secreted Signaling	INDRA
Proliferating DCs/macs	NF2	Nampt	Ar	0.000724365169591047	0	NAMPT_AR	NAMPT_AR	NA	Secreted Signaling	INDRA
B cells	NF3	Nampt	Ar	0.00265106146684212	0	NAMPT_AR	NAMPT_AR	NA	Secreted Signaling	INDRA
Ccr2- recruited macs	NF3	Nampt	Ar	0.00739503335771078	0	NAMPT_AR	NAMPT_AR	NA	Secreted Signaling	INDRA
Ccr2+ recruited macs	NF3	Nampt	Ar	0.00674727491044267	0	NAMPT_AR	NAMPT_AR	NA	Secreted Signaling	INDRA
Cd163+ macs	NF3	Nampt	Ar	0.0068663091095483	0	NAMPT_AR	NAMPT_AR	NA	Secreted Signaling	INDRA
Cx3cr1 high macs	NF3	Nampt	Ar	0.00742890114165376	0	NAMPT_AR	NAMPT_AR	NA	Secreted Signaling	INDRA
Dendritic cells	NF3	Nampt	Ar	0.00170747399954851	0	NAMPT_AR	NAMPT_AR	NA	Secreted Signaling	INDRA
Langerhans cells	NF3	Nampt	Ar	0.00128571949520056	0	NAMPT_AR	NAMPT_AR	NA	Secreted Signaling	INDRA
MHCII+ macs	NF3	Nampt	Ar	0.00598993856501802	0	NAMPT_AR	NAMPT_AR	NA	Secreted Signaling	INDRA
Neutrophils	NF3	Nampt	Ar	0.00341673501330915	0	NAMPT_AR	NAMPT_AR	NA	Secreted Signaling	INDRA
Proliferating DCs/macs	NF3	Nampt	Ar	0.0012609301728449	0	NAMPT_AR	NAMPT_AR	NA	Secreted Signaling	INDRA
B cells	NK cells	Nampt	Ar	0.00223571541263634	0	NAMPT_AR	NAMPT_AR	NA	Secreted Signaling	INDRA
Ccr2- recruited macs	NK cells	Nampt	Ar	0.00624109260989455	0	NAMPT_AR	NAMPT_AR	NA	Secreted Signaling	INDRA
Ccr2+ recruited macs	NK cells	Nampt	Ar	0.00569383231142842	0	NAMPT_AR	NAMPT_AR	NA	Secreted Signaling	INDRA
Cd163+ macs	NK cells	Nampt	Ar	0.00579439028564144	0	NAMPT_AR	NAMPT_AR	NA	Secreted Signaling	INDRA
Cx3cr1 high macs	NK cells	Nampt	Ar	0.0062697089555478	0	NAMPT_AR	NAMPT_AR	NA	Secreted Signaling	INDRA
Dendritic cells	NK cells	Nampt	Ar	0.00143974789949916	0	NAMPT_AR	NAMPT_AR	NA	Secreted Signaling	INDRA
Langerhans cells	NK cells	Nampt	Ar	0.00108405125253946	0	NAMPT_AR	NAMPT_AR	NA	Secreted Signaling	INDRA
MHCII+ macs	NK cells	Nampt	Ar	0.00505413616073312	0	NAMPT_AR	NAMPT_AR	NA	Secreted Signaling	INDRA
Neutrophils	NK cells	Nampt	Ar	0.00288177627066177	0	NAMPT_AR	NAMPT_AR	NA	Secreted Signaling	INDRA
Proliferating DCs/macs	NK cells	Nampt	Ar	0.00106314605681682	0	NAMPT_AR	NAMPT_AR	NA	Secreted Signaling	INDRA
B cells	PEP1	Nampt	Ar	0.00251053606160395	0	NAMPT_AR	NAMPT_AR	NA	Secreted Signaling	INDRA
Ccr2- recruited macs	PEP1	Nampt	Ar	0.00700480932350608	0	NAMPT_AR	NAMPT_AR	NA	Secreted Signaling	INDRA
Ccr2+ recruited macs	PEP1	Nampt	Ar	0.00639101196944714	0	NAMPT_AR	NAMPT_AR	NA	Secreted Signaling	INDRA
Cd163+ macs	PEP1	Nampt	Ar	0.00650380219732236	0	NAMPT_AR	NAMPT_AR	NA	Secreted Signaling	INDRA
Cx3cr1 high macs	PEP1	Nampt	Ar	0.00703690262856368	0	NAMPT_AR	NAMPT_AR	NA	Secreted Signaling	INDRA
Dendritic cells	PEP1	Nampt	Ar	0.0016168844586139	0	NAMPT_AR	NAMPT_AR	NA	Secreted Signaling	INDRA
Langerhans cells	PEP1	Nampt	Ar	0.0012174787289634	0	NAMPT_AR	NAMPT_AR	NA	Secreted Signaling	INDRA
MHCII+ macs	PEP1	Nampt	Ar	0.00567343533800702	0	NAMPT_AR	NAMPT_AR	NA	Secreted Signaling	INDRA
Neutrophils	PEP1	Nampt	Ar	0.00323575505614651	0	NAMPT_AR	NAMPT_AR	NA	Secreted Signaling	INDRA
Proliferating DCs/macs	PEP1	Nampt	Ar	0.00119400355011346	0	NAMPT_AR	NAMPT_AR	NA	Secreted Signaling	INDRA
B cells	PEP2	Nampt	Ar	0.00106083410848424	0	NAMPT_AR	NAMPT_AR	NA	Secreted Signaling	INDRA
Ccr2- recruited macs	PEP2	Nampt	Ar	0.00296762295256586	0	NAMPT_AR	NAMPT_AR	NA	Secreted Signaling	INDRA
Ccr2+ recruited macs	PEP2	Nampt	Ar	0.00270662034869213	0	NAMPT_AR	NAMPT_AR	NA	Secreted Signaling	INDRA
Cd163+ macs	PEP2	Nampt	Ar	0.00275456774538818	0	NAMPT_AR	NAMPT_AR	NA	Secreted Signaling	INDRA
Cx3cr1 high macs	PEP2	Nampt	Ar	0.00298127497690807	0	NAMPT_AR	NAMPT_AR	NA	Secreted Signaling	INDRA
Dendritic cells	PEP2	Nampt	Ar	0.000682865827215384	0	NAMPT_AR	NAMPT_AR	NA	Secreted Signaling	INDRA
Langerhans cells	PEP2	Nampt	Ar	0.000514064274325938	0	NAMPT_AR	NAMPT_AR	NA	Secreted Signaling	INDRA
MHCII+ macs	PEP2	Nampt	Ar	0.00240172370301433	0	NAMPT_AR	NAMPT_AR	NA	Secreted Signaling	INDRA
Neutrophils	PEP2	Nampt	Ar	0.00136785170906357	0	NAMPT_AR	NAMPT_AR	NA	Secreted Signaling	INDRA
Proliferating DCs/macs	PEP2	Nampt	Ar	0.000504145344753057	0	NAMPT_AR	NAMPT_AR	NA	Secreted Signaling	INDRA
B cells	Proliferating DCs/macs	Nampt	Ar	0.00468767339407195	0	NAMPT_AR	NAMPT_AR	NA	Secreted Signaling	INDRA
Ccr2- recruited macs	Proliferating DCs/macs	Nampt	Ar	0.0130284758195791	0	NAMPT_AR	NAMPT_AR	NA	Secreted Signaling	INDRA
Ccr2+ recruited macs	Proliferating DCs/macs	Nampt	Ar	0.0118931756764142	0	NAMPT_AR	NAMPT_AR	NA	Secreted Signaling	INDRA
Cd163+ macs	Proliferating DCs/macs	Nampt	Ar	0.0121018868132884	0	NAMPT_AR	NAMPT_AR	NA	Secreted Signaling	INDRA
Cx3cr1 high macs	Proliferating DCs/macs	Nampt	Ar	0.0130878034694514	0	NAMPT_AR	NAMPT_AR	NA	Secreted Signaling	INDRA
Dendritic cells	Proliferating DCs/macs	Nampt	Ar	0.00302139435509731	0	NAMPT_AR	NAMPT_AR	NA	Secreted Signaling	INDRA
Langerhans cells	Proliferating DCs/macs	Nampt	Ar	0.00227583491240304	0	NAMPT_AR	NAMPT_AR	NA	Secreted Signaling	INDRA
MHCII+ macs	Proliferating DCs/macs	Nampt	Ar	0.010564389857588	0	NAMPT_AR	NAMPT_AR	NA	Secreted Signaling	INDRA
Neutrophils	Proliferating DCs/macs	Nampt	Ar	0.00603799552009022	0	NAMPT_AR	NAMPT_AR	NA	Secreted Signaling	INDRA
Proliferating DCs/macs	Proliferating DCs/macs	Nampt	Ar	0.00223199832740807	0.01	NAMPT_AR	NAMPT_AR	NA	Secreted Signaling	INDRA
B cells	Tconv	Nampt	Ar	0.00352452706695173	0	NAMPT_AR	NAMPT_AR	NA	Secreted Signaling	INDRA
Ccr2- recruited macs	Tconv	Nampt	Ar	0.00981614809793049	0	NAMPT_AR	NAMPT_AR	NA	Secreted Signaling	INDRA
Ccr2+ recruited macs	Tconv	Nampt	Ar	0.00895822918040335	0	NAMPT_AR	NAMPT_AR	NA	Secreted Signaling	INDRA
Cd163+ macs	Tconv	Nampt	Ar	0.00911591064955036	0	NAMPT_AR	NAMPT_AR	NA	Secreted Signaling	INDRA
Cx3cr1 high macs	Tconv	Nampt	Ar	0.00986099395097118	0	NAMPT_AR	NAMPT_AR	NA	Secreted Signaling	INDRA
Dendritic cells	Tconv	Nampt	Ar	0.00227075641776304	0	NAMPT_AR	NAMPT_AR	NA	Secreted Signaling	INDRA
Langerhans cells	Tconv	Nampt	Ar	0.00171010671644847	0	NAMPT_AR	NAMPT_AR	NA	Secreted Signaling	INDRA
MHCII+ macs	Tconv	Nampt	Ar	0.00795471554050839	0	NAMPT_AR	NAMPT_AR	NA	Secreted Signaling	INDRA
Neutrophils	Tconv	Nampt	Ar	0.0045413242666788	0	NAMPT_AR	NAMPT_AR	NA	Secreted Signaling	INDRA
Proliferating DCs/macs	Tconv	Nampt	Ar	0.0016771487345247	0	NAMPT_AR	NAMPT_AR	NA	Secreted Signaling	INDRA
Ccr2+ recruited macs	gd T cells	Comt	Ar	0.00328771006420636	0	COMT_AR	COMT_AR	NA	Secreted Signaling	INDRA
Cd163+ macs	gd T cells	Comt	Ar	0.0116310765343474	0	COMT_AR	COMT_AR	NA	Secreted Signaling	INDRA
Cx3cr1 high macs	gd T cells	Comt	Ar	0.00334633710962906	0	COMT_AR	COMT_AR	NA	Secreted Signaling	INDRA
Dendritic cells	gd T cells	Comt	Ar	0.00302240593955804	0	COMT_AR	COMT_AR	NA	Secreted Signaling	INDRA
gd T cells	gd T cells	Comt	Ar	0.0152004866231772	0	COMT_AR	COMT_AR	NA	Secreted Signaling	INDRA
ILCs	gd T cells	Comt	Ar	0.00510945004650345	0	COMT_AR	COMT_AR	NA	Secreted Signaling	INDRA
Mast cells	gd T cells	Comt	Ar	0.0227285687237306	0	COMT_AR	COMT_AR	NA	Secreted Signaling	INDRA
MHCII+ macs	gd T cells	Comt	Ar	0.00389006264229875	0	COMT_AR	COMT_AR	NA	Secreted Signaling	INDRA
NP	gd T cells	Comt	Ar	0.00462163784791365	0	COMT_AR	COMT_AR	NA	Secreted Signaling	INDRA
p_cLTMR2	gd T cells	Comt	Ar	0.0100536830391936	0	COMT_AR	COMT_AR	NA	Secreted Signaling	INDRA
PEP1	gd T cells	Comt	Ar	0.00568615293300436	0	COMT_AR	COMT_AR	NA	Secreted Signaling	INDRA
PEP2	gd T cells	Comt	Ar	0.00584651966661445	0	COMT_AR	COMT_AR	NA	Secreted Signaling	INDRA
Proliferating DCs/macs	gd T cells	Comt	Ar	0.0239398693758432	0	COMT_AR	COMT_AR	NA	Secreted Signaling	INDRA
Tconv	gd T cells	Comt	Ar	0.00532347629993056	0	COMT_AR	COMT_AR	NA	Secreted Signaling	INDRA
Tregs	gd T cells	Comt	Ar	0.00473239076103822	0	COMT_AR	COMT_AR	NA	Secreted Signaling	INDRA
Ccr2+ recruited macs	ILCs	Comt	Ar	0.00679236521143419	0	COMT_AR	COMT_AR	NA	Secreted Signaling	INDRA
Cd163+ macs	ILCs	Comt	Ar	0.0238171229804216	0	COMT_AR	COMT_AR	NA	Secreted Signaling	INDRA
Cx3cr1 high macs	ILCs	Comt	Ar	0.00691305444563997	0	COMT_AR	COMT_AR	NA	Secreted Signaling	INDRA
Dendritic cells	ILCs	Comt	Ar	0.00624602269139671	0	COMT_AR	COMT_AR	NA	Secreted Signaling	INDRA
gd T cells	ILCs	Comt	Ar	0.0310089259993751	0	COMT_AR	COMT_AR	NA	Secreted Signaling	INDRA
ILCs	ILCs	Comt	Ar	0.0105355287926653	0	COMT_AR	COMT_AR	NA	Secreted Signaling	INDRA
Mast cells	ILCs	Comt	Ar	0.0460004759044486	0	COMT_AR	COMT_AR	NA	Secreted Signaling	INDRA
MHCII+ macs	ILCs	Comt	Ar	0.00803164348854057	0	COMT_AR	COMT_AR	NA	Secreted Signaling	INDRA
NP	ILCs	Comt	Ar	0.00953463975420635	0	COMT_AR	COMT_AR	NA	Secreted Signaling	INDRA
p_cLTMR2	ILCs	Comt	Ar	0.0206215530243845	0	COMT_AR	COMT_AR	NA	Secreted Signaling	INDRA
PEP1	ILCs	Comt	Ar	0.0117174592968979	0	COMT_AR	COMT_AR	NA	Secreted Signaling	INDRA
PEP2	ILCs	Comt	Ar	0.0120458664033535	0	COMT_AR	COMT_AR	NA	Secreted Signaling	INDRA
Proliferating DCs/macs	ILCs	Comt	Ar	0.0483906213419234	0	COMT_AR	COMT_AR	NA	Secreted Signaling	INDRA
Tconv	ILCs	Comt	Ar	0.010974337182673	0	COMT_AR	COMT_AR	NA	Secreted Signaling	INDRA
Tregs	ILCs	Comt	Ar	0.00976197316381058	0	COMT_AR	COMT_AR	NA	Secreted Signaling	INDRA
Ccr2+ recruited macs	NF1	Comt	Ar	0.00133968253332681	0	COMT_AR	COMT_AR	NA	Secreted Signaling	INDRA
Cd163+ macs	NF1	Comt	Ar	0.00476307823715751	0	COMT_AR	COMT_AR	NA	Secreted Signaling	INDRA
Cx3cr1 high macs	NF1	Comt	Ar	0.001363619521664	0	COMT_AR	COMT_AR	NA	Secreted Signaling	INDRA
Dendritic cells	NF1	Comt	Ar	0.00123138168062874	0	COMT_AR	COMT_AR	NA	Secreted Signaling	INDRA
gd T cells	NF1	Comt	Ar	0.00623810114429766	0	COMT_AR	COMT_AR	NA	Secreted Signaling	INDRA
ILCs	NF1	Comt	Ar	0.00208426591418879	0	COMT_AR	COMT_AR	NA	Secreted Signaling	INDRA
Mast cells	NF1	Comt	Ar	0.00936976861775431	0	COMT_AR	COMT_AR	NA	Secreted Signaling	INDRA
MHCII+ macs	NF1	Comt	Ar	0.00158569815110531	0	COMT_AR	COMT_AR	NA	Secreted Signaling	INDRA
NP	NF1	Comt	Ar	0.0018847285965178	0	COMT_AR	COMT_AR	NA	Secreted Signaling	INDRA
p_cLTMR2	NF1	Comt	Ar	0.00411323865309817	0	COMT_AR	COMT_AR	NA	Secreted Signaling	INDRA
PEP1	NF1	Comt	Ar	0.00232031305059327	0	COMT_AR	COMT_AR	NA	Secreted Signaling	INDRA
PEP2	NF1	Comt	Ar	0.0023859806947872	0	COMT_AR	COMT_AR	NA	Secreted Signaling	INDRA
Proliferating DCs/macs	NF1	Comt	Ar	0.00987631778331357	0	COMT_AR	COMT_AR	NA	Secreted Signaling	INDRA
Tconv	NF1	Comt	Ar	0.00217184893134233	0	COMT_AR	COMT_AR	NA	Secreted Signaling	INDRA
Tregs	NF1	Comt	Ar	0.00193002139857937	0	COMT_AR	COMT_AR	NA	Secreted Signaling	INDRA
Ccr2+ recruited macs	NF2	Comt	Ar	0.000792396129388115	0	COMT_AR	COMT_AR	NA	Secreted Signaling	INDRA
Cd163+ macs	NF2	Comt	Ar	0.00282121885536159	0	COMT_AR	COMT_AR	NA	Secreted Signaling	INDRA
Cx3cr1 high macs	NF2	Comt	Ar	0.000806562289570906	0	COMT_AR	COMT_AR	NA	Secreted Signaling	INDRA
Dendritic cells	NF2	Comt	Ar	0.000728306018401544	0	COMT_AR	COMT_AR	NA	Secreted Signaling	INDRA
gd T cells	NF2	Comt	Ar	0.00369712358206584	0	COMT_AR	COMT_AR	NA	Secreted Signaling	INDRA
ILCs	NF2	Comt	Ar	0.00123317830653687	0	COMT_AR	COMT_AR	NA	Secreted Signaling	INDRA
Mast cells	NF2	Comt	Ar	0.00556030040705203	0	COMT_AR	COMT_AR	NA	Secreted Signaling	INDRA
MHCII+ macs	NF2	Comt	Ar	0.000938003974276973	0	COMT_AR	COMT_AR	NA	Secreted Signaling	INDRA
NP	NF2	Comt	Ar	0.00111502886903543	0	COMT_AR	COMT_AR	NA	Secreted Signaling	INDRA
p_cLTMR2	NF2	Comt	Ar	0.00243566399712791	0	COMT_AR	COMT_AR	NA	Secreted Signaling	INDRA
PEP1	NF2	Comt	Ar	0.00137297074255161	0	COMT_AR	COMT_AR	NA	Secreted Signaling	INDRA
PEP2	NF2	Comt	Ar	0.00141186540387112	0	COMT_AR	COMT_AR	NA	Secreted Signaling	INDRA
Proliferating DCs/macs	NF2	Comt	Ar	0.00586212051322896	0	COMT_AR	COMT_AR	NA	Secreted Signaling	INDRA
Tconv	NF2	Comt	Ar	0.00128504379276045	0	COMT_AR	COMT_AR	NA	Secreted Signaling	INDRA
Tregs	NF2	Comt	Ar	0.00114184581444832	0	COMT_AR	COMT_AR	NA	Secreted Signaling	INDRA
Ccr2+ recruited macs	NF3	Comt	Ar	0.00137928471130664	0	COMT_AR	COMT_AR	NA	Secreted Signaling	INDRA
Cd163+ macs	NF3	Comt	Ar	0.00490338208144013	0	COMT_AR	COMT_AR	NA	Secreted Signaling	INDRA
Cx3cr1 high macs	NF3	Comt	Ar	0.00140392830303685	0	COMT_AR	COMT_AR	NA	Secreted Signaling	INDRA
Dendritic cells	NF3	Comt	Ar	0.0012677864556636	0	COMT_AR	COMT_AR	NA	Secreted Signaling	INDRA
gd T cells	NF3	Comt	Ar	0.00642157372532219	0	COMT_AR	COMT_AR	NA	Secreted Signaling	INDRA
ILCs	NF3	Comt	Ar	0.00214583132865404	0	COMT_AR	COMT_AR	NA	Secreted Signaling	INDRA
Mast cells	NF3	Comt	Ar	0.00964445467099657	0	COMT_AR	COMT_AR	NA	Secreted Signaling	INDRA
MHCII+ macs	NF3	Comt	Ar	0.00163256087556728	0	COMT_AR	COMT_AR	NA	Secreted Signaling	INDRA
NP	NF3	Comt	Ar	0.00194041150308479	0	COMT_AR	COMT_AR	NA	Secreted Signaling	INDRA
p_cLTMR2	NF3	Comt	Ar	0.00423448191077859	0	COMT_AR	COMT_AR	NA	Secreted Signaling	INDRA
PEP1	NF3	Comt	Ar	0.00238883417633812	0	COMT_AR	COMT_AR	NA	Secreted Signaling	INDRA
PEP2	NF3	Comt	Ar	0.00245643627595645	0	COMT_AR	COMT_AR	NA	Secreted Signaling	INDRA
Proliferating DCs/macs	NF3	Comt	Ar	0.0101657015459719	0	COMT_AR	COMT_AR	NA	Secreted Signaling	INDRA
Tconv	NF3	Comt	Ar	0.00223599559172972	0	COMT_AR	COMT_AR	NA	Secreted Signaling	INDRA
Tregs	NF3	Comt	Ar	0.00198703978338098	0	COMT_AR	COMT_AR	NA	Secreted Signaling	INDRA
Ccr2+ recruited macs	NK cells	Comt	Ar	0.00116295762546493	0	COMT_AR	COMT_AR	NA	Secreted Signaling	INDRA
Cd163+ macs	NK cells	Comt	Ar	0.00413662493250262	0	COMT_AR	COMT_AR	NA	Secreted Signaling	INDRA
Cx3cr1 high macs	NK cells	Comt	Ar	0.00118374069658485	0	COMT_AR	COMT_AR	NA	Secreted Signaling	INDRA
Dendritic cells	NK cells	Comt	Ar	0.00106892804345245	0	COMT_AR	COMT_AR	NA	Secreted Signaling	INDRA
gd T cells	NK cells	Comt	Ar	0.00541870497714581	0	COMT_AR	COMT_AR	NA	Secreted Signaling	INDRA
ILCs	NK cells	Comt	Ar	0.00180949687910706	0	COMT_AR	COMT_AR	NA	Secreted Signaling	INDRA
Mast cells	NK cells	Comt	Ar	0.00814238753326645	0	COMT_AR	COMT_AR	NA	Secreted Signaling	INDRA
MHCII+ macs	NK cells	Comt	Ar	0.0013765647009251	0	COMT_AR	COMT_AR	NA	Secreted Signaling	INDRA
NP	NK cells	Comt	Ar	0.00163622146012918	0	COMT_AR	COMT_AR	NA	Secreted Signaling	INDRA
p_cLTMR2	NK cells	Comt	Ar	0.00357194730813249	0	COMT_AR	COMT_AR	NA	Secreted Signaling	INDRA
PEP1	NK cells	Comt	Ar	0.00201448871015528	0	COMT_AR	COMT_AR	NA	Secreted Signaling	INDRA
PEP2	NK cells	Comt	Ar	0.00207151912956392	0	COMT_AR	COMT_AR	NA	Secreted Signaling	INDRA
Proliferating DCs/macs	NK cells	Comt	Ar	0.00858315684670438	0	COMT_AR	COMT_AR	NA	Secreted Signaling	INDRA
Tconv	NK cells	Comt	Ar	0.00188555563244714	0	COMT_AR	COMT_AR	NA	Secreted Signaling	INDRA
Tregs	NK cells	Comt	Ar	0.00167555229523819	0	COMT_AR	COMT_AR	NA	Secreted Signaling	INDRA
Ccr2+ recruited macs	PEP1	Comt	Ar	0.00130608437804958	0	COMT_AR	COMT_AR	NA	Secreted Signaling	INDRA
Cd163+ macs	PEP1	Comt	Ar	0.00464402333635826	0	COMT_AR	COMT_AR	NA	Secreted Signaling	INDRA
Cx3cr1 high macs	PEP1	Comt	Ar	0.00132942184521339	0	COMT_AR	COMT_AR	NA	Secreted Signaling	INDRA
Dendritic cells	PEP1	Comt	Ar	0.0012004963581746	0	COMT_AR	COMT_AR	NA	Secreted Signaling	INDRA
gd T cells	PEP1	Comt	Ar	0.00608240282459871	0	COMT_AR	COMT_AR	NA	Secreted Signaling	INDRA
ILCs	PEP1	Comt	Ar	0.00203203220560803	0	COMT_AR	COMT_AR	NA	Secreted Signaling	INDRA
Mast cells	PEP1	Comt	Ar	0.00913662486853521	0	COMT_AR	COMT_AR	NA	Secreted Signaling	INDRA
MHCII+ macs	PEP1	Comt	Ar	0.00154593967399727	0	COMT_AR	COMT_AR	NA	Secreted Signaling	INDRA
NP	PEP1	Comt	Ar	0.00183748627732486	0	COMT_AR	COMT_AR	NA	Secreted Signaling	INDRA
p_cLTMR2	PEP1	Comt	Ar	0.0040103612808865	0	COMT_AR	COMT_AR	NA	Secreted Signaling	INDRA
PEP1	PEP1	Comt	Ar	0.00226217718374364	0	COMT_AR	COMT_AR	NA	Secreted Signaling	INDRA
PEP2	PEP1	Comt	Ar	0.00232620334936858	0	COMT_AR	COMT_AR	NA	Secreted Signaling	INDRA
Proliferating DCs/macs	PEP1	Comt	Ar	0.00963069233409309	0	COMT_AR	COMT_AR	NA	Secreted Signaling	INDRA
Tconv	PEP1	Comt	Ar	0.00211742496538322	0	COMT_AR	COMT_AR	NA	Secreted Signaling	INDRA
Tregs	PEP1	Comt	Ar	0.00188164591719746	0	COMT_AR	COMT_AR	NA	Secreted Signaling	INDRA
Ccr2+ recruited macs	PEP2	Comt	Ar	0.000551505104209754	0	COMT_AR	COMT_AR	NA	Secreted Signaling	INDRA
Cd163+ macs	PEP2	Comt	Ar	0.00196477183071901	0	COMT_AR	COMT_AR	NA	Secreted Signaling	INDRA
Cx3cr1 high macs	PEP2	Comt	Ar	0.000561367124660128	0	COMT_AR	COMT_AR	NA	Secreted Signaling	INDRA
Dendritic cells	PEP2	Comt	Ar	0.000506888713552942	0	COMT_AR	COMT_AR	NA	Secreted Signaling	INDRA
gd T cells	PEP2	Comt	Ar	0.00257546193021203	0	COMT_AR	COMT_AR	NA	Secreted Signaling	INDRA
ILCs	PEP2	Comt	Ar	0.000858403168771374	0	COMT_AR	COMT_AR	NA	Secreted Signaling	INDRA
Mast cells	PEP2	Comt	Ar	0.00387557276288104	0	COMT_AR	COMT_AR	NA	Secreted Signaling	INDRA
MHCII+ macs	PEP2	Comt	Ar	0.000652876608819873	0	COMT_AR	COMT_AR	NA	Secreted Signaling	INDRA
NP	PEP2	Comt	Ar	0.00077613261618634	0	COMT_AR	COMT_AR	NA	Secreted Signaling	INDRA
p_cLTMR2	PEP2	Comt	Ar	0.00169606209917202	0	COMT_AR	COMT_AR	NA	Secreted Signaling	INDRA
PEP1	PEP2	Comt	Ar	0.000955751949377873	0	COMT_AR	COMT_AR	NA	Secreted Signaling	INDRA
PEP2	PEP2	Comt	Ar	0.000982838920900636	0	COMT_AR	COMT_AR	NA	Secreted Signaling	INDRA
Proliferating DCs/macs	PEP2	Comt	Ar	0.00408631951140576	0	COMT_AR	COMT_AR	NA	Secreted Signaling	INDRA
Tconv	PEP2	Comt	Ar	0.000894520335728261	0	COMT_AR	COMT_AR	NA	Secreted Signaling	INDRA
Tregs	PEP2	Comt	Ar	0.00079480543979089	0	COMT_AR	COMT_AR	NA	Secreted Signaling	INDRA
Ccr2+ recruited macs	Proliferating DCs/macs	Comt	Ar	0.00244127732361612	0	COMT_AR	COMT_AR	NA	Secreted Signaling	INDRA
Cd163+ macs	Proliferating DCs/macs	Comt	Ar	0.00865526728615539	0	COMT_AR	COMT_AR	NA	Secreted Signaling	INDRA
Cx3cr1 high macs	Proliferating DCs/macs	Comt	Ar	0.00248484825542572	0	COMT_AR	COMT_AR	NA	Secreted Signaling	INDRA
Dendritic cells	Proliferating DCs/macs	Comt	Ar	0.00224412290977048	0	COMT_AR	COMT_AR	NA	Secreted Signaling	INDRA
gd T cells	Proliferating DCs/macs	Comt	Ar	0.0113219055338348	0	COMT_AR	COMT_AR	NA	Secreted Signaling	INDRA
ILCs	Proliferating DCs/macs	Comt	Ar	0.00379578996660824	0	COMT_AR	COMT_AR	NA	Secreted Signaling	INDRA
Mast cells	Proliferating DCs/macs	Comt	Ar	0.0169621950774897	0	COMT_AR	COMT_AR	NA	Secreted Signaling	INDRA
MHCII+ macs	Proliferating DCs/macs	Comt	Ar	0.00288900156930309	0	COMT_AR	COMT_AR	NA	Secreted Signaling	INDRA
NP	Proliferating DCs/macs	Comt	Ar	0.00343296347064279	0	COMT_AR	COMT_AR	NA	Secreted Signaling	INDRA
p_cLTMR2	Proliferating DCs/macs	Comt	Ar	0.00747839607121153	0	COMT_AR	COMT_AR	NA	Secreted Signaling	INDRA
PEP1	Proliferating DCs/macs	Comt	Ar	0.00422484987693316	0	COMT_AR	COMT_AR	NA	Secreted Signaling	INDRA
PEP2	Proliferating DCs/macs	Comt	Ar	0.0043441835001447	0	COMT_AR	COMT_AR	NA	Secreted Signaling	INDRA
Proliferating DCs/macs	Proliferating DCs/macs	Comt	Ar	0.0178718015118594	0	COMT_AR	COMT_AR	NA	Secreted Signaling	INDRA
Tconv	Proliferating DCs/macs	Comt	Ar	0.00395500796264639	0	COMT_AR	COMT_AR	NA	Secreted Signaling	INDRA
Tregs	Proliferating DCs/macs	Comt	Ar	0.00351533159569894	0	COMT_AR	COMT_AR	NA	Secreted Signaling	INDRA
Ccr2+ recruited macs	Tconv	Comt	Ar	0.00183449898648789	0	COMT_AR	COMT_AR	NA	Secreted Signaling	INDRA
Cd163+ macs	Tconv	Comt	Ar	0.00651409018138166	0	COMT_AR	COMT_AR	NA	Secreted Signaling	INDRA
Cx3cr1 high macs	Tconv	Comt	Ar	0.0018672606546234	0	COMT_AR	COMT_AR	NA	Secreted Signaling	INDRA
Dendritic cells	Tconv	Comt	Ar	0.00168626437638329	0	COMT_AR	COMT_AR	NA	Secreted Signaling	INDRA
gd T cells	Tconv	Comt	Ar	0.00852671808743898	0	COMT_AR	COMT_AR	NA	Secreted Signaling	INDRA
ILCs	Tconv	Comt	Ar	0.00285331110199875	0	COMT_AR	COMT_AR	NA	Secreted Signaling	INDRA
Mast cells	Tconv	Comt	Ar	0.0127925328051765	0	COMT_AR	COMT_AR	NA	Secreted Signaling	INDRA
MHCII+ macs	Tconv	Comt	Ar	0.00217118378449209	0	COMT_AR	COMT_AR	NA	Secreted Signaling	INDRA
NP	Tconv	Comt	Ar	0.00258033957207659	0	COMT_AR	COMT_AR	NA	Secreted Signaling	INDRA
p_cLTMR2	Tconv	Comt	Ar	0.00562670595139039	0	COMT_AR	COMT_AR	NA	Secreted Signaling	INDRA
PEP1	Tconv	Comt	Ar	0.0031761768801989	0	COMT_AR	COMT_AR	NA	Secreted Signaling	INDRA
PEP2	Tconv	Comt	Ar	0.00326598720534711	0	COMT_AR	COMT_AR	NA	Secreted Signaling	INDRA
Proliferating DCs/macs	Tconv	Comt	Ar	0.0134816054612845	0	COMT_AR	COMT_AR	NA	Secreted Signaling	INDRA
Tconv	Tconv	Comt	Ar	0.00297311391615076	0	COMT_AR	COMT_AR	NA	Secreted Signaling	INDRA
Tregs	Tconv	Comt	Ar	0.00264230467602138	0	COMT_AR	COMT_AR	NA	Secreted Signaling	INDRA
Ccr2- recruited macs	gd T cells	Hsd17b4	Ar	0.00328717259796507	0	HSD17B4_AR	HSD17B4_AR	NA	Secreted Signaling	INDRA
Ccr2+ recruited macs	gd T cells	Hsd17b4	Ar	0.00373780238014598	0	HSD17B4_AR	HSD17B4_AR	NA	Secreted Signaling	INDRA
Cd163+ macs	gd T cells	Hsd17b4	Ar	0.00446664248785241	0	HSD17B4_AR	HSD17B4_AR	NA	Secreted Signaling	INDRA
Cx3cr1 high macs	gd T cells	Hsd17b4	Ar	0.00425428283946881	0	HSD17B4_AR	HSD17B4_AR	NA	Secreted Signaling	INDRA
Dendritic cells	gd T cells	Hsd17b4	Ar	0.0109806016291716	0	HSD17B4_AR	HSD17B4_AR	NA	Secreted Signaling	INDRA
Langerhans cells	gd T cells	Hsd17b4	Ar	0.034244290726051	0	HSD17B4_AR	HSD17B4_AR	NA	Secreted Signaling	INDRA
MHCII+ macs	gd T cells	Hsd17b4	Ar	0.00478404632267727	0	HSD17B4_AR	HSD17B4_AR	NA	Secreted Signaling	INDRA
Tregs	gd T cells	Hsd17b4	Ar	0.00399498404115628	0	HSD17B4_AR	HSD17B4_AR	NA	Secreted Signaling	INDRA
Ccr2- recruited macs	ILCs	Hsd17b4	Ar	0.00679125871709982	0	HSD17B4_AR	HSD17B4_AR	NA	Secreted Signaling	INDRA
Ccr2+ recruited macs	ILCs	Hsd17b4	Ar	0.00771853443265765	0	HSD17B4_AR	HSD17B4_AR	NA	Secreted Signaling	INDRA
Cd163+ macs	ILCs	Hsd17b4	Ar	0.00921640319782358	0	HSD17B4_AR	HSD17B4_AR	NA	Secreted Signaling	INDRA
Cx3cr1 high macs	ILCs	Hsd17b4	Ar	0.00878021512530796	0	HSD17B4_AR	HSD17B4_AR	NA	Secreted Signaling	INDRA
Dendritic cells	ILCs	Hsd17b4	Ar	0.0225006510634447	0	HSD17B4_AR	HSD17B4_AR	NA	Secreted Signaling	INDRA
Langerhans cells	ILCs	Hsd17b4	Ar	0.0684809701993107	0	HSD17B4_AR	HSD17B4_AR	NA	Secreted Signaling	INDRA
MHCII+ macs	ILCs	Hsd17b4	Ar	0.00986798390572322	0	HSD17B4_AR	HSD17B4_AR	NA	Secreted Signaling	INDRA
Tregs	ILCs	Hsd17b4	Ar	0.00824734527698267	0	HSD17B4_AR	HSD17B4_AR	NA	Secreted Signaling	INDRA
Ccr2- recruited macs	NF1	Hsd17b4	Ar	0.00133946309756023	0	HSD17B4_AR	HSD17B4_AR	NA	Secreted Signaling	INDRA
Ccr2+ recruited macs	NF1	Hsd17b4	Ar	0.00152349466903684	0	HSD17B4_AR	HSD17B4_AR	NA	Secreted Signaling	INDRA
Cd163+ macs	NF1	Hsd17b4	Ar	0.00182135270742838	0	HSD17B4_AR	HSD17B4_AR	NA	Secreted Signaling	INDRA
Cx3cr1 high macs	NF1	Hsd17b4	Ar	0.00173454016844796	0	HSD17B4_AR	HSD17B4_AR	NA	Secreted Signaling	INDRA
Dendritic cells	NF1	Hsd17b4	Ar	0.00449495342557662	0	HSD17B4_AR	HSD17B4_AR	NA	Secreted Signaling	INDRA
Langerhans cells	NF1	Hsd17b4	Ar	0.0142155368144571	0	HSD17B4_AR	HSD17B4_AR	NA	Secreted Signaling	INDRA
MHCII+ macs	NF1	Hsd17b4	Ar	0.00195114816760468	0	HSD17B4_AR	HSD17B4_AR	NA	Secreted Signaling	INDRA
Tregs	NF1	Hsd17b4	Ar	0.00162856865780228	0	HSD17B4_AR	HSD17B4_AR	NA	Secreted Signaling	INDRA
Ccr2- recruited macs	NF2	Hsd17b4	Ar	0.00079226626628847	0	HSD17B4_AR	HSD17B4_AR	NA	Secreted Signaling	INDRA
Ccr2+ recruited macs	NF2	Hsd17b4	Ar	0.000901185189618874	0	HSD17B4_AR	HSD17B4_AR	NA	Secreted Signaling	INDRA
Cd163+ macs	NF2	Hsd17b4	Ar	0.00107750696453284	0	HSD17B4_AR	HSD17B4_AR	NA	Secreted Signaling	INDRA
Cx3cr1 high macs	NF2	Hsd17b4	Ar	0.00102611247227554	0	HSD17B4_AR	HSD17B4_AR	NA	Secreted Signaling	INDRA
Dendritic cells	NF2	Hsd17b4	Ar	0.00266211345595571	0	HSD17B4_AR	HSD17B4_AR	NA	Secreted Signaling	INDRA
Langerhans cells	NF2	Hsd17b4	Ar	0.00845273453407586	0	HSD17B4_AR	HSD17B4_AR	NA	Secreted Signaling	INDRA
MHCII+ macs	NF2	Hsd17b4	Ar	0.00115435488395	0	HSD17B4_AR	HSD17B4_AR	NA	Secreted Signaling	INDRA
Tregs	NF2	Hsd17b4	Ar	0.000963380492678372	0	HSD17B4_AR	HSD17B4_AR	NA	Secreted Signaling	INDRA
Ccr2- recruited macs	NF3	Hsd17b4	Ar	0.00137905879778598	0	HSD17B4_AR	HSD17B4_AR	NA	Secreted Signaling	INDRA
Ccr2+ recruited macs	NF3	Hsd17b4	Ar	0.00156852195899522	0	HSD17B4_AR	HSD17B4_AR	NA	Secreted Signaling	INDRA
Cd163+ macs	NF3	Hsd17b4	Ar	0.0018751667381025	0	HSD17B4_AR	HSD17B4_AR	NA	Secreted Signaling	INDRA
Cx3cr1 high macs	NF3	Hsd17b4	Ar	0.00178579380835178	0	HSD17B4_AR	HSD17B4_AR	NA	Secreted Signaling	INDRA
Dendritic cells	NF3	Hsd17b4	Ar	0.00462739596061876	0	HSD17B4_AR	HSD17B4_AR	NA	Secreted Signaling	INDRA
Langerhans cells	NF3	Hsd17b4	Ar	0.0146301843842261	0	HSD17B4_AR	HSD17B4_AR	NA	Secreted Signaling	INDRA
MHCII+ macs	NF3	Hsd17b4	Ar	0.00200878944174372	0	HSD17B4_AR	HSD17B4_AR	NA	Secreted Signaling	INDRA
Tregs	NF3	Hsd17b4	Ar	0.00167669622252444	0	HSD17B4_AR	HSD17B4_AR	NA	Secreted Signaling	INDRA
Ccr2- recruited macs	NK cells	Hsd17b4	Ar	0.00116276710297619	0	HSD17B4_AR	HSD17B4_AR	NA	Secreted Signaling	INDRA
Ccr2+ recruited macs	NK cells	Hsd17b4	Ar	0.00132255420098432	0	HSD17B4_AR	HSD17B4_AR	NA	Secreted Signaling	INDRA
Cd163+ macs	NK cells	Hsd17b4	Ar	0.00158118863486821	0	HSD17B4_AR	HSD17B4_AR	NA	Secreted Signaling	INDRA
Cx3cr1 high macs	NK cells	Hsd17b4	Ar	0.00150580595272507	0	HSD17B4_AR	HSD17B4_AR	NA	Secreted Signaling	INDRA
Dendritic cells	NK cells	Hsd17b4	Ar	0.00390362632395541	0	HSD17B4_AR	HSD17B4_AR	NA	Secreted Signaling	INDRA
Langerhans cells	NK cells	Hsd17b4	Ar	0.0123613111519528	0	HSD17B4_AR	HSD17B4_AR	NA	Secreted Signaling	INDRA
MHCII+ macs	NK cells	Hsd17b4	Ar	0.00169389827344893	0	HSD17B4_AR	HSD17B4_AR	NA	Secreted Signaling	INDRA
Tregs	NK cells	Hsd17b4	Ar	0.00141378913854498	0	HSD17B4_AR	HSD17B4_AR	NA	Secreted Signaling	INDRA
Ccr2- recruited macs	PEP1	Hsd17b4	Ar	0.00130587043835848	0	HSD17B4_AR	HSD17B4_AR	NA	Secreted Signaling	INDRA
Ccr2+ recruited macs	PEP1	Hsd17b4	Ar	0.00148529351012294	0	HSD17B4_AR	HSD17B4_AR	NA	Secreted Signaling	INDRA
Cd163+ macs	PEP1	Hsd17b4	Ar	0.00177569613244878	0	HSD17B4_AR	HSD17B4_AR	NA	Secreted Signaling	INDRA
Cx3cr1 high macs	PEP1	Hsd17b4	Ar	0.00169105607128735	0	HSD17B4_AR	HSD17B4_AR	NA	Secreted Signaling	INDRA
Dendritic cells	PEP1	Hsd17b4	Ar	0.00438257089150523	0	HSD17B4_AR	HSD17B4_AR	NA	Secreted Signaling	INDRA
Langerhans cells	PEP1	Hsd17b4	Ar	0.0138635053928231	0	HSD17B4_AR	HSD17B4_AR	NA	Secreted Signaling	INDRA
MHCII+ macs	PEP1	Hsd17b4	Ar	0.00190224415854122	0	HSD17B4_AR	HSD17B4_AR	NA	Secreted Signaling	INDRA
Tregs	PEP1	Hsd17b4	Ar	0.00158773699061956	0	HSD17B4_AR	HSD17B4_AR	NA	Secreted Signaling	INDRA
Ccr2- recruited macs	PEP2	Hsd17b4	Ar	0.000551414698132351	0	HSD17B4_AR	HSD17B4_AR	NA	Secreted Signaling	INDRA
Ccr2+ recruited macs	PEP2	Hsd17b4	Ar	0.000627242693686216	0	HSD17B4_AR	HSD17B4_AR	NA	Secreted Signaling	INDRA
Cd163+ macs	PEP2	Hsd17b4	Ar	0.000750006367381046	0	HSD17B4_AR	HSD17B4_AR	NA	Secreted Signaling	INDRA
Cx3cr1 high macs	PEP2	Hsd17b4	Ar	0.000714221697525219	0	HSD17B4_AR	HSD17B4_AR	NA	Secreted Signaling	INDRA
Dendritic cells	PEP2	Hsd17b4	Ar	0.00185387680385937	0	HSD17B4_AR	HSD17B4_AR	NA	Secreted Signaling	INDRA
Langerhans cells	PEP2	Hsd17b4	Ar	0.0058968186939476	0	HSD17B4_AR	HSD17B4_AR	NA	Secreted Signaling	INDRA
MHCII+ macs	PEP2	Hsd17b4	Ar	0.000803515695179338	0	HSD17B4_AR	HSD17B4_AR	NA	Secreted Signaling	INDRA
Tregs	PEP2	Hsd17b4	Ar	0.000670544542047252	0	HSD17B4_AR	HSD17B4_AR	NA	Secreted Signaling	INDRA
Ccr2- recruited macs	Proliferating DCs/macs	Hsd17b4	Ar	0.00244087789112042	0	HSD17B4_AR	HSD17B4_AR	NA	Secreted Signaling	INDRA
Ccr2+ recruited macs	Proliferating DCs/macs	Hsd17b4	Ar	0.00277581447598874	0	HSD17B4_AR	HSD17B4_AR	NA	Secreted Signaling	INDRA
Cd163+ macs	Proliferating DCs/macs	Hsd17b4	Ar	0.00331769968006775	0	HSD17B4_AR	HSD17B4_AR	NA	Secreted Signaling	INDRA
Cx3cr1 high macs	Proliferating DCs/macs	Hsd17b4	Ar	0.00315979137353266	0	HSD17B4_AR	HSD17B4_AR	NA	Secreted Signaling	INDRA
Dendritic cells	Proliferating DCs/macs	Hsd17b4	Ar	0.00816984063413972	0	HSD17B4_AR	HSD17B4_AR	NA	Secreted Signaling	INDRA
Langerhans cells	Proliferating DCs/macs	Hsd17b4	Ar	0.0256329407288896	0	HSD17B4_AR	HSD17B4_AR	NA	Secreted Signaling	INDRA
MHCII+ macs	Proliferating DCs/macs	Hsd17b4	Ar	0.00355375000113844	0	HSD17B4_AR	HSD17B4_AR	NA	Secreted Signaling	INDRA
Tregs	Proliferating DCs/macs	Hsd17b4	Ar	0.00296700312436545	0	HSD17B4_AR	HSD17B4_AR	NA	Secreted Signaling	INDRA
Ccr2- recruited macs	Tconv	Hsd17b4	Ar	0.0018341986502096	0	HSD17B4_AR	HSD17B4_AR	NA	Secreted Signaling	INDRA
Ccr2+ recruited macs	Tconv	Hsd17b4	Ar	0.00208606096456249	0	HSD17B4_AR	HSD17B4_AR	NA	Secreted Signaling	INDRA
Cd163+ macs	Tconv	Hsd17b4	Ar	0.00249363150408359	0	HSD17B4_AR	HSD17B4_AR	NA	Secreted Signaling	INDRA
Cx3cr1 high macs	Tconv	Hsd17b4	Ar	0.00237485185930804	0	HSD17B4_AR	HSD17B4_AR	NA	Secreted Signaling	INDRA
Dendritic cells	Tconv	Hsd17b4	Ar	0.00614800571332029	0	HSD17B4_AR	HSD17B4_AR	NA	Secreted Signaling	INDRA
Langerhans cells	Tconv	Hsd17b4	Ar	0.0193738347494214	0	HSD17B4_AR	HSD17B4_AR	NA	Secreted Signaling	INDRA
MHCII+ macs	Tconv	Hsd17b4	Ar	0.00267120750886648	0	HSD17B4_AR	HSD17B4_AR	NA	Secreted Signaling	INDRA
Tregs	Tconv	Hsd17b4	Ar	0.00222984797016101	0	HSD17B4_AR	HSD17B4_AR	NA	Secreted Signaling	INDRA
Ccr2- recruited macs	B cells	Hsd17b12	Insr	0.00606234309742071	0	HSD17B12_INSR	HSD17B12_INSR	NA	Secreted Signaling	INDRA
Ccr2+ recruited macs	B cells	Hsd17b12	Insr	0.00575396167834341	0	HSD17B12_INSR	HSD17B12_INSR	NA	Secreted Signaling	INDRA
Cd163+ macs	B cells	Hsd17b12	Insr	0.0081403816280859	0	HSD17B12_INSR	HSD17B12_INSR	NA	Secreted Signaling	INDRA
Cx3cr1 high macs	B cells	Hsd17b12	Insr	0.00623605647099283	0	HSD17B12_INSR	HSD17B12_INSR	NA	Secreted Signaling	INDRA
Dendritic cells	B cells	Hsd17b12	Insr	0.00493691593006086	0	HSD17B12_INSR	HSD17B12_INSR	NA	Secreted Signaling	INDRA
gd T cells	B cells	Hsd17b12	Insr	0.00202221799338392	0	HSD17B12_INSR	HSD17B12_INSR	NA	Secreted Signaling	INDRA
ILCs	B cells	Hsd17b12	Insr	0.00174943454629876	0	HSD17B12_INSR	HSD17B12_INSR	NA	Secreted Signaling	INDRA
Langerhans cells	B cells	Hsd17b12	Insr	0.00469222585224599	0	HSD17B12_INSR	HSD17B12_INSR	NA	Secreted Signaling	INDRA
Mast cells	B cells	Hsd17b12	Insr	0.0020966053660686	0	HSD17B12_INSR	HSD17B12_INSR	NA	Secreted Signaling	INDRA
MHCII+ macs	B cells	Hsd17b12	Insr	0.00678549150742876	0	HSD17B12_INSR	HSD17B12_INSR	NA	Secreted Signaling	INDRA
NK cells	B cells	Hsd17b12	Insr	0.000989988708536083	0.01	HSD17B12_INSR	HSD17B12_INSR	NA	Secreted Signaling	INDRA
PEP1	B cells	Hsd17b12	Insr	0.00126310548502412	0	HSD17B12_INSR	HSD17B12_INSR	NA	Secreted Signaling	INDRA
Proliferating DCs/macs	B cells	Hsd17b12	Insr	0.00691746858004555	0	HSD17B12_INSR	HSD17B12_INSR	NA	Secreted Signaling	INDRA
Tconv	B cells	Hsd17b12	Insr	0.00189580692011058	0	HSD17B12_INSR	HSD17B12_INSR	NA	Secreted Signaling	INDRA
Tregs	B cells	Hsd17b12	Insr	0.00183646701972242	0	HSD17B12_INSR	HSD17B12_INSR	NA	Secreted Signaling	INDRA
Ccr2- recruited macs	Langerhans cells	Hsd17b12	Insr	0.00335303042718559	0	HSD17B12_INSR	HSD17B12_INSR	NA	Secreted Signaling	INDRA
Ccr2+ recruited macs	Langerhans cells	Hsd17b12	Insr	0.00318202606989179	0	HSD17B12_INSR	HSD17B12_INSR	NA	Secreted Signaling	INDRA
Cd163+ macs	Langerhans cells	Hsd17b12	Insr	0.00450658663465261	0	HSD17B12_INSR	HSD17B12_INSR	NA	Secreted Signaling	INDRA
Cx3cr1 high macs	Langerhans cells	Hsd17b12	Insr	0.00344937923963768	0	HSD17B12_INSR	HSD17B12_INSR	NA	Secreted Signaling	INDRA
Dendritic cells	Langerhans cells	Hsd17b12	Insr	0.00272918517743332	0	HSD17B12_INSR	HSD17B12_INSR	NA	Secreted Signaling	INDRA
gd T cells	Langerhans cells	Hsd17b12	Insr	0.00111644347217886	0	HSD17B12_INSR	HSD17B12_INSR	NA	Secreted Signaling	INDRA
ILCs	Langerhans cells	Hsd17b12	Insr	0.000965724610592767	0	HSD17B12_INSR	HSD17B12_INSR	NA	Secreted Signaling	INDRA
Langerhans cells	Langerhans cells	Hsd17b12	Insr	0.00259363241533429	0	HSD17B12_INSR	HSD17B12_INSR	NA	Secreted Signaling	INDRA
Mast cells	Langerhans cells	Hsd17b12	Insr	0.00115755053809092	0	HSD17B12_INSR	HSD17B12_INSR	NA	Secreted Signaling	INDRA
MHCII+ macs	Langerhans cells	Hsd17b12	Insr	0.00375421835774675	0	HSD17B12_INSR	HSD17B12_INSR	NA	Secreted Signaling	INDRA
NK cells	Langerhans cells	Hsd17b12	Insr	0.000546308370065883	0.01	HSD17B12_INSR	HSD17B12_INSR	NA	Secreted Signaling	INDRA
PEP1	Langerhans cells	Hsd17b12	Insr	0.00069710861317614	0.01	HSD17B12_INSR	HSD17B12_INSR	NA	Secreted Signaling	INDRA
Proliferating DCs/macs	Langerhans cells	Hsd17b12	Insr	0.00382746469801164	0	HSD17B12_INSR	HSD17B12_INSR	NA	Secreted Signaling	INDRA
Tconv	Langerhans cells	Hsd17b12	Insr	0.00104659398226742	0	HSD17B12_INSR	HSD17B12_INSR	NA	Secreted Signaling	INDRA
Tregs	Langerhans cells	Hsd17b12	Insr	0.00101380796009553	0	HSD17B12_INSR	HSD17B12_INSR	NA	Secreted Signaling	INDRA
Ccr2- recruited macs	NK cells	Hsd17b12	Insr	0.00307113508968169	0	HSD17B12_INSR	HSD17B12_INSR	NA	Secreted Signaling	INDRA
Ccr2+ recruited macs	NK cells	Hsd17b12	Insr	0.00291446533704779	0	HSD17B12_INSR	HSD17B12_INSR	NA	Secreted Signaling	INDRA
Cd163+ macs	NK cells	Hsd17b12	Insr	0.00412811143626123	0	HSD17B12_INSR	HSD17B12_INSR	NA	Secreted Signaling	INDRA
Cx3cr1 high macs	NK cells	Hsd17b12	Insr	0.00315940936107215	0	HSD17B12_INSR	HSD17B12_INSR	NA	Secreted Signaling	INDRA
Dendritic cells	NK cells	Hsd17b12	Insr	0.00249960609943346	0	HSD17B12_INSR	HSD17B12_INSR	NA	Secreted Signaling	INDRA
gd T cells	NK cells	Hsd17b12	Insr	0.00102238915793892	0.01	HSD17B12_INSR	HSD17B12_INSR	NA	Secreted Signaling	INDRA
ILCs	NK cells	Hsd17b12	Insr	0.000884356302486257	0.02	HSD17B12_INSR	HSD17B12_INSR	NA	Secreted Signaling	INDRA
Langerhans cells	NK cells	Hsd17b12	Insr	0.00237542887629175	0	HSD17B12_INSR	HSD17B12_INSR	NA	Secreted Signaling	INDRA
Mast cells	NK cells	Hsd17b12	Insr	0.00106003685130498	0	HSD17B12_INSR	HSD17B12_INSR	NA	Secreted Signaling	INDRA
MHCII+ macs	NK cells	Hsd17b12	Insr	0.00343871079779812	0	HSD17B12_INSR	HSD17B12_INSR	NA	Secreted Signaling	INDRA
NK cells	NK cells	Hsd17b12	Insr	0.000500260794714366	0.02	HSD17B12_INSR	HSD17B12_INSR	NA	Secreted Signaling	INDRA
PEP1	NK cells	Hsd17b12	Insr	0.000638358412781118	0.02	HSD17B12_INSR	HSD17B12_INSR	NA	Secreted Signaling	INDRA
Proliferating DCs/macs	NK cells	Hsd17b12	Insr	0.0035058231181928	0	HSD17B12_INSR	HSD17B12_INSR	NA	Secreted Signaling	INDRA
Tconv	NK cells	Hsd17b12	Insr	0.000958418463084976	0	HSD17B12_INSR	HSD17B12_INSR	NA	Secreted Signaling	INDRA
Tregs	NK cells	Hsd17b12	Insr	0.00092839209542332	0.02	HSD17B12_INSR	HSD17B12_INSR	NA	Secreted Signaling	INDRA
Ccr2- recruited macs	Tconv	Hsd17b12	Insr	0.00335185825593811	0	HSD17B12_INSR	HSD17B12_INSR	NA	Secreted Signaling	INDRA
Ccr2+ recruited macs	Tconv	Hsd17b12	Insr	0.00318091348851306	0	HSD17B12_INSR	HSD17B12_INSR	NA	Secreted Signaling	INDRA
Cd163+ macs	Tconv	Hsd17b12	Insr	0.00450501301956757	0	HSD17B12_INSR	HSD17B12_INSR	NA	Secreted Signaling	INDRA
Cx3cr1 high macs	Tconv	Hsd17b12	Insr	0.00344817350276276	0	HSD17B12_INSR	HSD17B12_INSR	NA	Secreted Signaling	INDRA
Dendritic cells	Tconv	Hsd17b12	Insr	0.00272823049652498	0	HSD17B12_INSR	HSD17B12_INSR	NA	Secreted Signaling	INDRA
gd T cells	Tconv	Hsd17b12	Insr	0.00111605230403332	0	HSD17B12_INSR	HSD17B12_INSR	NA	Secreted Signaling	INDRA
ILCs	Tconv	Hsd17b12	Insr	0.000965386198757532	0	HSD17B12_INSR	HSD17B12_INSR	NA	Secreted Signaling	INDRA
Langerhans cells	Tconv	Hsd17b12	Insr	0.00259272502809928	0	HSD17B12_INSR	HSD17B12_INSR	NA	Secreted Signaling	INDRA
Mast cells	Tconv	Hsd17b12	Insr	0.00115714498395297	0	HSD17B12_INSR	HSD17B12_INSR	NA	Secreted Signaling	INDRA
MHCII+ macs	Tconv	Hsd17b12	Insr	0.0037529064650788	0	HSD17B12_INSR	HSD17B12_INSR	NA	Secreted Signaling	INDRA
NK cells	Tconv	Hsd17b12	Insr	0.000546116850864298	0	HSD17B12_INSR	HSD17B12_INSR	NA	Secreted Signaling	INDRA
PEP1	Tconv	Hsd17b12	Insr	0.000696864264828044	0	HSD17B12_INSR	HSD17B12_INSR	NA	Secreted Signaling	INDRA
Proliferating DCs/macs	Tconv	Hsd17b12	Insr	0.00382612730808048	0	HSD17B12_INSR	HSD17B12_INSR	NA	Secreted Signaling	INDRA
Tconv	Tconv	Hsd17b12	Insr	0.00104622726164494	0	HSD17B12_INSR	HSD17B12_INSR	NA	Secreted Signaling	INDRA
Tregs	Tconv	Hsd17b12	Insr	0.00101345271585533	0	HSD17B12_INSR	HSD17B12_INSR	NA	Secreted Signaling	INDRA
Ccr2- recruited macs	Tregs	Hsd17b12	Insr	0.00386479264216302	0	HSD17B12_INSR	HSD17B12_INSR	NA	Secreted Signaling	INDRA
Ccr2+ recruited macs	Tregs	Hsd17b12	Insr	0.00366778449225138	0	HSD17B12_INSR	HSD17B12_INSR	NA	Secreted Signaling	INDRA
Cd163+ macs	Tregs	Hsd17b12	Insr	0.00519349494993472	0	HSD17B12_INSR	HSD17B12_INSR	NA	Secreted Signaling	INDRA
Cx3cr1 high macs	Tregs	Hsd17b12	Insr	0.00397578820068835	0	HSD17B12_INSR	HSD17B12_INSR	NA	Secreted Signaling	INDRA
Dendritic cells	Tregs	Hsd17b12	Insr	0.00314603246368164	0	HSD17B12_INSR	HSD17B12_INSR	NA	Secreted Signaling	INDRA
gd T cells	Tregs	Hsd17b12	Insr	0.00128728354636304	0	HSD17B12_INSR	HSD17B12_INSR	NA	Secreted Signaling	INDRA
ILCs	Tregs	Hsd17b12	Insr	0.00111352713914453	0.02	HSD17B12_INSR	HSD17B12_INSR	NA	Secreted Signaling	INDRA
Langerhans cells	Tregs	Hsd17b12	Insr	0.002989837863511	0	HSD17B12_INSR	HSD17B12_INSR	NA	Secreted Signaling	INDRA
Mast cells	Tregs	Hsd17b12	Insr	0.00133467248040228	0	HSD17B12_INSR	HSD17B12_INSR	NA	Secreted Signaling	INDRA
MHCII+ macs	Tregs	Hsd17b12	Insr	0.00432694675301083	0	HSD17B12_INSR	HSD17B12_INSR	NA	Secreted Signaling	INDRA
NK cells	Tregs	Hsd17b12	Insr	0.000629960424768591	0.03	HSD17B12_INSR	HSD17B12_INSR	NA	Secreted Signaling	INDRA
PEP1	Tregs	Hsd17b12	Insr	0.00080383299329323	0.03	HSD17B12_INSR	HSD17B12_INSR	NA	Secreted Signaling	INDRA
Proliferating DCs/macs	Tregs	Hsd17b12	Insr	0.00441131778066936	0	HSD17B12_INSR	HSD17B12_INSR	NA	Secreted Signaling	INDRA
Tconv	Tregs	Hsd17b12	Insr	0.00120675848184347	0.01	HSD17B12_INSR	HSD17B12_INSR	NA	Secreted Signaling	INDRA
Tregs	Tregs	Hsd17b12	Insr	0.00116896095368676	0.01	HSD17B12_INSR	HSD17B12_INSR	NA	Secreted Signaling	INDRA
B cells	B cells	Nampt	Insr	0.0020730285314478	0	NAMPT_INSR	NAMPT_INSR	NA	Secreted Signaling	INDRA
Ccr2- recruited macs	B cells	Nampt	Insr	0.00578863634936249	0	NAMPT_INSR	NAMPT_INSR	NA	Secreted Signaling	INDRA
Ccr2+ recruited macs	B cells	Nampt	Insr	0.00528083958007142	0	NAMPT_INSR	NAMPT_INSR	NA	Secreted Signaling	INDRA
Cd163+ macs	B cells	Nampt	Insr	0.0053741431699812	0	NAMPT_INSR	NAMPT_INSR	NA	Secreted Signaling	INDRA
Cx3cr1 high macs	B cells	Nampt	Insr	0.00581519025504416	0	NAMPT_INSR	NAMPT_INSR	NA	Secreted Signaling	INDRA
Dendritic cells	B cells	Nampt	Insr	0.00133490390065281	0	NAMPT_INSR	NAMPT_INSR	NA	Secreted Signaling	INDRA
Langerhans cells	B cells	Nampt	Insr	0.00100508339671888	0	NAMPT_INSR	NAMPT_INSR	NA	Secreted Signaling	INDRA
MHCII+ macs	B cells	Nampt	Insr	0.00468732400009927	0	NAMPT_INSR	NAMPT_INSR	NA	Secreted Signaling	INDRA
Neutrophils	B cells	Nampt	Insr	0.00267220321937873	0	NAMPT_INSR	NAMPT_INSR	NA	Secreted Signaling	INDRA
Proliferating DCs/macs	B cells	Nampt	Insr	0.000985699540030001	0	NAMPT_INSR	NAMPT_INSR	NA	Secreted Signaling	INDRA
B cells	Langerhans cells	Nampt	Insr	0.00114452149079366	0	NAMPT_INSR	NAMPT_INSR	NA	Secreted Signaling	INDRA
Ccr2- recruited macs	Langerhans cells	Nampt	Insr	0.00320125158031865	0	NAMPT_INSR	NAMPT_INSR	NA	Secreted Signaling	INDRA
Ccr2+ recruited macs	Langerhans cells	Nampt	Insr	0.00291976149843884	0	NAMPT_INSR	NAMPT_INSR	NA	Secreted Signaling	INDRA
Cd163+ macs	Langerhans cells	Nampt	Insr	0.00297147341042354	0	NAMPT_INSR	NAMPT_INSR	NA	Secreted Signaling	INDRA
Cx3cr1 high macs	Langerhans cells	Nampt	Insr	0.0032159749051156	0	NAMPT_INSR	NAMPT_INSR	NA	Secreted Signaling	INDRA
Dendritic cells	Langerhans cells	Nampt	Insr	0.000736757931889732	0	NAMPT_INSR	NAMPT_INSR	NA	Secreted Signaling	INDRA
Langerhans cells	Langerhans cells	Nampt	Insr	0.000554641871917265	0.01	NAMPT_INSR	NAMPT_INSR	NA	Secreted Signaling	INDRA
MHCII+ macs	Langerhans cells	Nampt	Insr	0.00259091720480818	0	NAMPT_INSR	NAMPT_INSR	NA	Secreted Signaling	INDRA
Neutrophils	Langerhans cells	Nampt	Insr	0.00147572340289366	0	NAMPT_INSR	NAMPT_INSR	NA	Secreted Signaling	INDRA
Proliferating DCs/macs	Langerhans cells	Nampt	Insr	0.000543940419007032	0	NAMPT_INSR	NAMPT_INSR	NA	Secreted Signaling	INDRA
B cells	NK cells	Nampt	Insr	0.00104810423757576	0	NAMPT_INSR	NAMPT_INSR	NA	Secreted Signaling	INDRA
Ccr2- recruited macs	NK cells	Nampt	Insr	0.00293207902506653	0	NAMPT_INSR	NAMPT_INSR	NA	Secreted Signaling	INDRA
Ccr2+ recruited macs	NK cells	Nampt	Insr	0.00267419412693986	0	NAMPT_INSR	NAMPT_INSR	NA	Secreted Signaling	INDRA
Cd163+ macs	NK cells	Nampt	Insr	0.00272156866528588	0	NAMPT_INSR	NAMPT_INSR	NA	Secreted Signaling	INDRA
Cx3cr1 high macs	NK cells	Nampt	Insr	0.00294556801893279	0	NAMPT_INSR	NAMPT_INSR	NA	Secreted Signaling	INDRA
Dendritic cells	NK cells	Nampt	Insr	0.000674668463117799	0.02	NAMPT_INSR	NAMPT_INSR	NA	Secreted Signaling	INDRA
Langerhans cells	NK cells	Nampt	Insr	0.000507892234192913	0.02	NAMPT_INSR	NAMPT_INSR	NA	Secreted Signaling	INDRA
MHCII+ macs	NK cells	Nampt	Insr	0.00237294155426421	0	NAMPT_INSR	NAMPT_INSR	NA	Secreted Signaling	INDRA
Neutrophils	NK cells	Nampt	Insr	0.00135144265123425	0	NAMPT_INSR	NAMPT_INSR	NA	Secreted Signaling	INDRA
Proliferating DCs/macs	NK cells	Nampt	Insr	0.000498092335499136	0.02	NAMPT_INSR	NAMPT_INSR	NA	Secreted Signaling	INDRA
B cells	Tconv	Nampt	Insr	0.00114412049622469	0	NAMPT_INSR	NAMPT_INSR	NA	Secreted Signaling	INDRA
Ccr2- recruited macs	Tconv	Nampt	Insr	0.00320013229840534	0	NAMPT_INSR	NAMPT_INSR	NA	Secreted Signaling	INDRA
Ccr2+ recruited macs	Tconv	Nampt	Insr	0.00291874034820877	0	NAMPT_INSR	NAMPT_INSR	NA	Secreted Signaling	INDRA
Cd163+ macs	Tconv	Nampt	Insr	0.00297043422847551	0	NAMPT_INSR	NAMPT_INSR	NA	Secreted Signaling	INDRA
Cx3cr1 high macs	Tconv	Nampt	Insr	0.00321485049195868	0	NAMPT_INSR	NAMPT_INSR	NA	Secreted Signaling	INDRA
Dendritic cells	Tconv	Nampt	Insr	0.000736499696028298	0	NAMPT_INSR	NAMPT_INSR	NA	Secreted Signaling	INDRA
Langerhans cells	Tconv	Nampt	Insr	0.000554447432862512	0	NAMPT_INSR	NAMPT_INSR	NA	Secreted Signaling	INDRA
MHCII+ macs	Tconv	Nampt	Insr	0.00259001076502803	0	NAMPT_INSR	NAMPT_INSR	NA	Secreted Signaling	INDRA
Neutrophils	Tconv	Nampt	Insr	0.00147520653979611	0	NAMPT_INSR	NAMPT_INSR	NA	Secreted Signaling	INDRA
Proliferating DCs/macs	Tconv	Nampt	Insr	0.000543749729485882	0	NAMPT_INSR	NAMPT_INSR	NA	Secreted Signaling	INDRA
B cells	Tregs	Nampt	Insr	0.00131965243473656	0.01	NAMPT_INSR	NAMPT_INSR	NA	Secreted Signaling	INDRA
Ccr2- recruited macs	Tregs	Nampt	Insr	0.00368993404644271	0	NAMPT_INSR	NAMPT_INSR	NA	Secreted Signaling	INDRA
Ccr2+ recruited macs	Tregs	Nampt	Insr	0.00336561858671116	0	NAMPT_INSR	NAMPT_INSR	NA	Secreted Signaling	INDRA
Cd163+ macs	Tregs	Nampt	Insr	0.00342519994948321	0	NAMPT_INSR	NAMPT_INSR	NA	Secreted Signaling	INDRA
Cx3cr1 high macs	Tregs	Nampt	Insr	0.00370689658099915	0	NAMPT_INSR	NAMPT_INSR	NA	Secreted Signaling	INDRA
Dendritic cells	Tregs	Nampt	Insr	0.000849547294526193	0.02	NAMPT_INSR	NAMPT_INSR	NA	Secreted Signaling	INDRA
Langerhans cells	Tregs	Nampt	Insr	0.000639569155948749	0.03	NAMPT_INSR	NAMPT_INSR	NA	Secreted Signaling	INDRA
MHCII+ macs	Tregs	Nampt	Insr	0.00298670911720535	0	NAMPT_INSR	NAMPT_INSR	NA	Secreted Signaling	INDRA
Neutrophils	Tregs	Nampt	Insr	0.00170144745551235	0	NAMPT_INSR	NAMPT_INSR	NA	Secreted Signaling	INDRA
Proliferating DCs/macs	Tregs	Nampt	Insr	0.000627230114884192	0.03	NAMPT_INSR	NAMPT_INSR	NA	Secreted Signaling	INDRA
Ccr2+ recruited macs	B cells	Comt	Insr	0.00107824802898507	0	COMT_INSR	COMT_INSR	NA	Secreted Signaling	INDRA
Cd163+ macs	B cells	Comt	Insr	0.00383614589699021	0	COMT_INSR	COMT_INSR	NA	Secreted Signaling	INDRA
Cx3cr1 high macs	B cells	Comt	Insr	0.00109751892883594	0	COMT_INSR	COMT_INSR	NA	Secreted Signaling	INDRA
Dendritic cells	B cells	Comt	Insr	0.000991060746794347	0	COMT_INSR	COMT_INSR	NA	Secreted Signaling	INDRA
gd T cells	B cells	Comt	Insr	0.00502556728893781	0	COMT_INSR	COMT_INSR	NA	Secreted Signaling	INDRA
ILCs	B cells	Comt	Insr	0.00167777259978948	0	COMT_INSR	COMT_INSR	NA	Secreted Signaling	INDRA
Mast cells	B cells	Comt	Insr	0.00755314202345112	0	COMT_INSR	COMT_INSR	NA	Secreted Signaling	INDRA
MHCII+ macs	B cells	Comt	Insr	0.00127631589003488	0	COMT_INSR	COMT_INSR	NA	Secreted Signaling	INDRA
NP	B cells	Comt	Insr	0.00151709178111084	0	COMT_INSR	COMT_INSR	NA	Secreted Signaling	INDRA
p_cLTMR2	B cells	Comt	Insr	0.00331234928971405	0	COMT_INSR	COMT_INSR	NA	Secreted Signaling	INDRA
PEP1	B cells	Comt	Insr	0.00186786975313887	0	COMT_INSR	COMT_INSR	NA	Secreted Signaling	INDRA
PEP2	B cells	Comt	Insr	0.00192075736088754	0	COMT_INSR	COMT_INSR	NA	Secreted Signaling	INDRA
Proliferating DCs/macs	B cells	Comt	Insr	0.00796226995530547	0	COMT_INSR	COMT_INSR	NA	Secreted Signaling	INDRA
Tconv	B cells	Comt	Insr	0.00174830427156954	0	COMT_INSR	COMT_INSR	NA	Secreted Signaling	INDRA
Tregs	B cells	Comt	Insr	0.00155356348084515	0	COMT_INSR	COMT_INSR	NA	Secreted Signaling	INDRA
Ccr2+ recruited macs	Langerhans cells	Comt	Insr	0.000595036329440903	0	COMT_INSR	COMT_INSR	NA	Secreted Signaling	INDRA
Cd163+ macs	Langerhans cells	Comt	Insr	0.00211961799800052	0	COMT_INSR	COMT_INSR	NA	Secreted Signaling	INDRA
Cx3cr1 high macs	Langerhans cells	Comt	Insr	0.000605676304014153	0	COMT_INSR	COMT_INSR	NA	Secreted Signaling	INDRA
Dendritic cells	Langerhans cells	Comt	Insr	0.000546900219099236	0	COMT_INSR	COMT_INSR	NA	Secreted Signaling	INDRA
gd T cells	Langerhans cells	Comt	Insr	0.0027783033801298	0	COMT_INSR	COMT_INSR	NA	Secreted Signaling	INDRA
ILCs	Langerhans cells	Comt	Insr	0.000926135927209369	0	COMT_INSR	COMT_INSR	NA	Secreted Signaling	INDRA
Mast cells	Langerhans cells	Comt	Insr	0.00418038080831502	0	COMT_INSR	COMT_INSR	NA	Secreted Signaling	INDRA
MHCII+ macs	Langerhans cells	Comt	Insr	0.000704403618024433	0	COMT_INSR	COMT_INSR	NA	Secreted Signaling	INDRA
NP	Langerhans cells	Comt	Insr	0.000837379213532571	0	COMT_INSR	COMT_INSR	NA	Secreted Signaling	INDRA
p_cLTMR2	Langerhans cells	Comt	Insr	0.00182976973666494	0	COMT_INSR	COMT_INSR	NA	Secreted Signaling	INDRA
PEP1	Langerhans cells	Comt	Insr	0.00103115813761012	0	COMT_INSR	COMT_INSR	NA	Secreted Signaling	INDRA
PEP2	Langerhans cells	Comt	Insr	0.0010603799280572	0	COMT_INSR	COMT_INSR	NA	Secreted Signaling	INDRA
Proliferating DCs/macs	Langerhans cells	Comt	Insr	0.0044076291354762	0	COMT_INSR	COMT_INSR	NA	Secreted Signaling	INDRA
Tconv	Langerhans cells	Comt	Insr	0.000965100185680003	0	COMT_INSR	COMT_INSR	NA	Secreted Signaling	INDRA
Tregs	Langerhans cells	Comt	Insr	0.000857524292545591	0	COMT_INSR	COMT_INSR	NA	Secreted Signaling	INDRA
Ccr2+ recruited macs	NK cells	Comt	Insr	0.000544883781105222	0	COMT_INSR	COMT_INSR	NA	Secreted Signaling	INDRA
Cd163+ macs	NK cells	Comt	Insr	0.0019412159040606	0	COMT_INSR	COMT_INSR	NA	Secreted Signaling	INDRA
Cx3cr1 high macs	NK cells	Comt	Insr	0.000554627464687237	0	COMT_INSR	COMT_INSR	NA	Secreted Signaling	INDRA
Dendritic cells	NK cells	Comt	Insr	0.000500802782609747	0.01	COMT_INSR	COMT_INSR	NA	Secreted Signaling	INDRA
gd T cells	NK cells	Comt	Insr	0.00254460302116698	0	COMT_INSR	COMT_INSR	NA	Secreted Signaling	INDRA
ILCs	NK cells	Comt	Insr	0.000848100380384407	0	COMT_INSR	COMT_INSR	NA	Secreted Signaling	INDRA
Mast cells	NK cells	Comt	Insr	0.00382919586949451	0	COMT_INSR	COMT_INSR	NA	Secreted Signaling	INDRA
MHCII+ macs	NK cells	Comt	Insr	0.000645039013585308	0	COMT_INSR	COMT_INSR	NA	Secreted Signaling	INDRA
NP	NK cells	Comt	Insr	0.000766816503524898	0	COMT_INSR	COMT_INSR	NA	Secreted Signaling	INDRA
p_cLTMR2	NK cells	Comt	Insr	0.00167572236226032	0	COMT_INSR	COMT_INSR	NA	Secreted Signaling	INDRA
PEP1	NK cells	Comt	Insr	0.000944281858692298	0	COMT_INSR	COMT_INSR	NA	Secreted Signaling	INDRA
PEP2	NK cells	Comt	Insr	0.000971044072271701	0	COMT_INSR	COMT_INSR	NA	Secreted Signaling	INDRA
Proliferating DCs/macs	NK cells	Comt	Insr	0.00403743094668834	0	COMT_INSR	COMT_INSR	NA	Secreted Signaling	INDRA
Tconv	NK cells	Comt	Insr	0.000883784442715828	0	COMT_INSR	COMT_INSR	NA	Secreted Signaling	INDRA
Tregs	NK cells	Comt	Insr	0.00078526536872932	0	COMT_INSR	COMT_INSR	NA	Secreted Signaling	INDRA
Ccr2+ recruited macs	Tconv	Comt	Insr	0.000594827737856363	0	COMT_INSR	COMT_INSR	NA	Secreted Signaling	INDRA
Cd163+ macs	Tconv	Comt	Insr	0.00211887609331402	0	COMT_INSR	COMT_INSR	NA	Secreted Signaling	INDRA
Cx3cr1 high macs	Tconv	Comt	Insr	0.000605463984817577	0	COMT_INSR	COMT_INSR	NA	Secreted Signaling	INDRA
Dendritic cells	Tconv	Comt	Insr	0.000546708492526765	0	COMT_INSR	COMT_INSR	NA	Secreted Signaling	INDRA
gd T cells	Tconv	Comt	Insr	0.00277733156530942	0	COMT_INSR	COMT_INSR	NA	Secreted Signaling	INDRA
ILCs	Tconv	Comt	Insr	0.000925811375291867	0	COMT_INSR	COMT_INSR	NA	Secreted Signaling	INDRA
Mast cells	Tconv	Comt	Insr	0.00417892061999973	0	COMT_INSR	COMT_INSR	NA	Secreted Signaling	INDRA
MHCII+ macs	Tconv	Comt	Insr	0.000704156714455673	0	COMT_INSR	COMT_INSR	NA	Secreted Signaling	INDRA
NP	Tconv	Comt	Insr	0.000837085739154757	0	COMT_INSR	COMT_INSR	NA	Secreted Signaling	INDRA
p_cLTMR2	Tconv	Comt	Insr	0.00182912909815596	0	COMT_INSR	COMT_INSR	NA	Secreted Signaling	INDRA
PEP1	Tconv	Comt	Insr	0.00103079682003941	0	COMT_INSR	COMT_INSR	NA	Secreted Signaling	INDRA
PEP2	Tconv	Comt	Insr	0.0010600083820429	0	COMT_INSR	COMT_INSR	NA	Secreted Signaling	INDRA
Proliferating DCs/macs	Tconv	Comt	Insr	0.00440608992154644	0	COMT_INSR	COMT_INSR	NA	Secreted Signaling	INDRA
Tconv	Tconv	Comt	Insr	0.000964761992446132	0	COMT_INSR	COMT_INSR	NA	Secreted Signaling	INDRA
Tregs	Tconv	Comt	Insr	0.000857223764025252	0	COMT_INSR	COMT_INSR	NA	Secreted Signaling	INDRA
Ccr2+ recruited macs	Tregs	Comt	Insr	0.000686144604401503	0	COMT_INSR	COMT_INSR	NA	Secreted Signaling	INDRA
Cd163+ macs	Tregs	Comt	Insr	0.00244359001146244	0	COMT_INSR	COMT_INSR	NA	Secreted Signaling	INDRA
Cx3cr1 high macs	Tregs	Comt	Insr	0.000698412567458807	0	COMT_INSR	COMT_INSR	NA	Secreted Signaling	INDRA
Dendritic cells	Tregs	Comt	Insr	0.000630642841969332	0	COMT_INSR	COMT_INSR	NA	Secreted Signaling	INDRA
gd T cells	Tregs	Comt	Insr	0.00320262873604812	0	COMT_INSR	COMT_INSR	NA	Secreted Signaling	INDRA
ILCs	Tregs	Comt	Insr	0.001067885950862	0	COMT_INSR	COMT_INSR	NA	Secreted Signaling	INDRA
Mast cells	Tregs	Comt	Insr	0.00481780842291747	0	COMT_INSR	COMT_INSR	NA	Secreted Signaling	INDRA
MHCII+ macs	Tregs	Comt	Insr	0.000812243924753353	0	COMT_INSR	COMT_INSR	NA	Secreted Signaling	INDRA
NP	Tregs	Comt	Insr	0.000965557679604489	0	COMT_INSR	COMT_INSR	NA	Secreted Signaling	INDRA
p_cLTMR2	Tregs	Comt	Insr	0.00210953368377639	0	COMT_INSR	COMT_INSR	NA	Secreted Signaling	INDRA
PEP1	Tregs	Comt	Insr	0.00118896323912543	0	COMT_INSR	COMT_INSR	NA	Secreted Signaling	INDRA
PEP2	Tregs	Comt	Insr	0.00122265156438309	0	COMT_INSR	COMT_INSR	NA	Secreted Signaling	INDRA
Proliferating DCs/macs	Tregs	Comt	Insr	0.00507953099649348	0	COMT_INSR	COMT_INSR	NA	Secreted Signaling	INDRA
Tconv	Tregs	Comt	Insr	0.001112807253499	0	COMT_INSR	COMT_INSR	NA	Secreted Signaling	INDRA
Tregs	Tregs	Comt	Insr	0.0009887833342316	0	COMT_INSR	COMT_INSR	NA	Secreted Signaling	INDRA
Ccr2- recruited macs	B cells	Hsd17b4	Insr	0.0010780713691371	0	HSD17B4_INSR	HSD17B4_INSR	NA	Secreted Signaling	INDRA
Ccr2+ recruited macs	B cells	Hsd17b4	Insr	0.0012262338940065	0	HSD17B4_INSR	HSD17B4_INSR	NA	Secreted Signaling	INDRA
Cd163+ macs	B cells	Hsd17b4	Insr	0.00146605989072606	0	HSD17B4_INSR	HSD17B4_INSR	NA	Secreted Signaling	INDRA
Cx3cr1 high macs	B cells	Hsd17b4	Insr	0.00139615826080347	0	HSD17B4_INSR	HSD17B4_INSR	NA	Secreted Signaling	INDRA
Dendritic cells	B cells	Hsd17b4	Insr	0.00362001048109315	0	HSD17B4_INSR	HSD17B4_INSR	NA	Secreted Signaling	INDRA
Langerhans cells	B cells	Hsd17b4	Insr	0.0114702828064831	0	HSD17B4_INSR	HSD17B4_INSR	NA	Secreted Signaling	INDRA
MHCII+ macs	B cells	Hsd17b4	Insr	0.00157057587890893	0	HSD17B4_INSR	HSD17B4_INSR	NA	Secreted Signaling	INDRA
Tregs	B cells	Hsd17b4	Insr	0.00131083300324122	0	HSD17B4_INSR	HSD17B4_INSR	NA	Secreted Signaling	INDRA
Ccr2- recruited macs	Langerhans cells	Hsd17b4	Insr	0.000594938791707561	0	HSD17B4_INSR	HSD17B4_INSR	NA	Secreted Signaling	INDRA
Ccr2+ recruited macs	Langerhans cells	Hsd17b4	Insr	0.000676747966311239	0	HSD17B4_INSR	HSD17B4_INSR	NA	Secreted Signaling	INDRA
Cd163+ macs	Langerhans cells	Hsd17b4	Insr	0.000809192945631885	0	HSD17B4_INSR	HSD17B4_INSR	NA	Secreted Signaling	INDRA
Cx3cr1 high macs	Langerhans cells	Hsd17b4	Insr	0.000770586514589928	0	HSD17B4_INSR	HSD17B4_INSR	NA	Secreted Signaling	INDRA
Dendritic cells	Langerhans cells	Hsd17b4	Insr	0.00200000070698263	0	HSD17B4_INSR	HSD17B4_INSR	NA	Secreted Signaling	INDRA
Langerhans cells	Langerhans cells	Hsd17b4	Insr	0.00635957982883248	0	HSD17B4_INSR	HSD17B4_INSR	NA	Secreted Signaling	INDRA
MHCII+ macs	Langerhans cells	Hsd17b4	Insr	0.000866921286127349	0	HSD17B4_INSR	HSD17B4_INSR	NA	Secreted Signaling	INDRA
Tregs	Langerhans cells	Hsd17b4	Insr	0.000723464948856367	0	HSD17B4_INSR	HSD17B4_INSR	NA	Secreted Signaling	INDRA
Ccr2- recruited macs	NK cells	Hsd17b4	Insr	0.000544794459843799	0	HSD17B4_INSR	HSD17B4_INSR	NA	Secreted Signaling	INDRA
Ccr2+ recruited macs	NK cells	Hsd17b4	Insr	0.00061971263537618	0	HSD17B4_INSR	HSD17B4_INSR	NA	Secreted Signaling	INDRA
Cd163+ macs	NK cells	Hsd17b4	Insr	0.000741003622017275	0	HSD17B4_INSR	HSD17B4_INSR	NA	Secreted Signaling	INDRA
Cx3cr1 high macs	NK cells	Hsd17b4	Insr	0.000705648192208198	0	HSD17B4_INSR	HSD17B4_INSR	NA	Secreted Signaling	INDRA
Dendritic cells	NK cells	Hsd17b4	Insr	0.00183164797328622	0	HSD17B4_INSR	HSD17B4_INSR	NA	Secreted Signaling	INDRA
Langerhans cells	NK cells	Hsd17b4	Insr	0.00582639611062997	0	HSD17B4_INSR	HSD17B4_INSR	NA	Secreted Signaling	INDRA
MHCII+ macs	NK cells	Hsd17b4	Insr	0.000793871157752969	0	HSD17B4_INSR	HSD17B4_INSR	NA	Secreted Signaling	INDRA
Tregs	NK cells	Hsd17b4	Insr	0.000662494988980133	0	HSD17B4_INSR	HSD17B4_INSR	NA	Secreted Signaling	INDRA
Ccr2- recruited macs	Tconv	Hsd17b4	Insr	0.000594730234294788	0	HSD17B4_INSR	HSD17B4_INSR	NA	Secreted Signaling	INDRA
Ccr2+ recruited macs	Tconv	Hsd17b4	Insr	0.00067651074988245	0	HSD17B4_INSR	HSD17B4_INSR	NA	Secreted Signaling	INDRA
Cd163+ macs	Tconv	Hsd17b4	Insr	0.00080890934163351	0	HSD17B4_INSR	HSD17B4_INSR	NA	Secreted Signaling	INDRA
Cx3cr1 high macs	Tconv	Hsd17b4	Insr	0.000770316430849346	0	HSD17B4_INSR	HSD17B4_INSR	NA	Secreted Signaling	INDRA
Dendritic cells	Tconv	Hsd17b4	Insr	0.00199930058662935	0	HSD17B4_INSR	HSD17B4_INSR	NA	Secreted Signaling	INDRA
Langerhans cells	Tconv	Hsd17b4	Insr	0.00635736331548856	0	HSD17B4_INSR	HSD17B4_INSR	NA	Secreted Signaling	INDRA
MHCII+ macs	Tconv	Hsd17b4	Insr	0.000866617467186998	0	HSD17B4_INSR	HSD17B4_INSR	NA	Secreted Signaling	INDRA
Tregs	Tconv	Hsd17b4	Insr	0.000723211368853202	0	HSD17B4_INSR	HSD17B4_INSR	NA	Secreted Signaling	INDRA
Ccr2- recruited macs	Tregs	Hsd17b4	Insr	0.000686032142546492	0	HSD17B4_INSR	HSD17B4_INSR	NA	Secreted Signaling	INDRA
Ccr2+ recruited macs	Tregs	Hsd17b4	Insr	0.00078035765168502	0	HSD17B4_INSR	HSD17B4_INSR	NA	Secreted Signaling	INDRA
Cd163+ macs	Tregs	Hsd17b4	Insr	0.000933060940808441	0	HSD17B4_INSR	HSD17B4_INSR	NA	Secreted Signaling	INDRA
Cx3cr1 high macs	Tregs	Hsd17b4	Insr	0.000888550048213204	0	HSD17B4_INSR	HSD17B4_INSR	NA	Secreted Signaling	INDRA
Dendritic cells	Tregs	Hsd17b4	Insr	0.00230573211689476	0	HSD17B4_INSR	HSD17B4_INSR	NA	Secreted Signaling	INDRA
Langerhans cells	Tregs	Hsd17b4	Insr	0.00732684852277518	0	HSD17B4_INSR	HSD17B4_INSR	NA	Secreted Signaling	INDRA
MHCII+ macs	Tregs	Hsd17b4	Insr	0.000999617262436069	0	HSD17B4_INSR	HSD17B4_INSR	NA	Secreted Signaling	INDRA
Tregs	Tregs	Hsd17b4	Insr	0.000834221004020474	0	HSD17B4_INSR	HSD17B4_INSR	NA	Secreted Signaling	INDRA
Ccr2- recruited macs	gd T cells	Srd5a3	Ar	0.00327097983290892	0	SRD5A3_AR	SRD5A3_AR	NA	Secreted Signaling	INDRA
Ccr2+ recruited macs	gd T cells	Srd5a3	Ar	0.00344338770004145	0	SRD5A3_AR	SRD5A3_AR	NA	Secreted Signaling	INDRA
Cd163+ macs	gd T cells	Srd5a3	Ar	0.00340130565805535	0	SRD5A3_AR	SRD5A3_AR	NA	Secreted Signaling	INDRA
Cx3cr1 high macs	gd T cells	Srd5a3	Ar	0.0034253038065291	0	SRD5A3_AR	SRD5A3_AR	NA	Secreted Signaling	INDRA
MHCII+ macs	gd T cells	Srd5a3	Ar	0.00372954498580788	0	SRD5A3_AR	SRD5A3_AR	NA	Secreted Signaling	INDRA
Proliferating DCs/macs	gd T cells	Srd5a3	Ar	0.0029239338874386	0	SRD5A3_AR	SRD5A3_AR	NA	Secreted Signaling	INDRA
Ccr2- recruited macs	ILCs	Srd5a3	Ar	0.00675792169606548	0	SRD5A3_AR	SRD5A3_AR	NA	Secreted Signaling	INDRA
Ccr2+ recruited macs	ILCs	Srd5a3	Ar	0.00711280886777339	0	SRD5A3_AR	SRD5A3_AR	NA	Secreted Signaling	INDRA
Cd163+ macs	ILCs	Srd5a3	Ar	0.00702619857701086	0	SRD5A3_AR	SRD5A3_AR	NA	Secreted Signaling	INDRA
Cx3cr1 high macs	ILCs	Srd5a3	Ar	0.00707559082873169	0	SRD5A3_AR	SRD5A3_AR	NA	Secreted Signaling	INDRA
MHCII+ macs	ILCs	Srd5a3	Ar	0.00770155095609972	0	SRD5A3_AR	SRD5A3_AR	NA	Secreted Signaling	INDRA
Proliferating DCs/macs	ILCs	Srd5a3	Ar	0.00604315962422731	0	SRD5A3_AR	SRD5A3_AR	NA	Secreted Signaling	INDRA
Ccr2- recruited macs	NF1	Srd5a3	Ar	0.00133285200982883	0	SRD5A3_AR	SRD5A3_AR	NA	Secreted Signaling	INDRA
Ccr2+ recruited macs	NF1	Srd5a3	Ar	0.00140324822625999	0	SRD5A3_AR	SRD5A3_AR	NA	Secreted Signaling	INDRA
Cd163+ macs	NF1	Srd5a3	Ar	0.00138606428846257	0	SRD5A3_AR	SRD5A3_AR	NA	Secreted Signaling	INDRA
Cx3cr1 high macs	NF1	Srd5a3	Ar	0.00139586367645639	0	SRD5A3_AR	SRD5A3_AR	NA	Secreted Signaling	INDRA
MHCII+ macs	NF1	Srd5a3	Ar	0.00152012156533014	0	SRD5A3_AR	SRD5A3_AR	NA	Secreted Signaling	INDRA
Proliferating DCs/macs	NF1	Srd5a3	Ar	0.00119119270335472	0	SRD5A3_AR	SRD5A3_AR	NA	Secreted Signaling	INDRA
Ccr2- recruited macs	NF2	Srd5a3	Ar	0.00078835380498222	0	SRD5A3_AR	SRD5A3_AR	NA	Secreted Signaling	INDRA
Ccr2+ recruited macs	NF2	Srd5a3	Ar	0.000830015581487104	0	SRD5A3_AR	SRD5A3_AR	NA	Secreted Signaling	INDRA
Cd163+ macs	NF2	Srd5a3	Ar	0.000819845589459647	0	SRD5A3_AR	SRD5A3_AR	NA	Secreted Signaling	INDRA
Cx3cr1 high macs	NF2	Srd5a3	Ar	0.000825645156351071	0	SRD5A3_AR	SRD5A3_AR	NA	Secreted Signaling	INDRA
MHCII+ macs	NF2	Srd5a3	Ar	0.00089918867361837	0	SRD5A3_AR	SRD5A3_AR	NA	Secreted Signaling	INDRA
Proliferating DCs/macs	NF2	Srd5a3	Ar	0.00070452449217907	0	SRD5A3_AR	SRD5A3_AR	NA	Secreted Signaling	INDRA
Ccr2- recruited macs	NF3	Srd5a3	Ar	0.00137225254905969	0	SRD5A3_AR	SRD5A3_AR	NA	Secreted Signaling	INDRA
Ccr2+ recruited macs	NF3	Srd5a3	Ar	0.00144472674290617	0	SRD5A3_AR	SRD5A3_AR	NA	Secreted Signaling	INDRA
Cd163+ macs	NF3	Srd5a3	Ar	0.00142703559215284	0	SRD5A3_AR	SRD5A3_AR	NA	Secreted Signaling	INDRA
Cx3cr1 high macs	NF3	Srd5a3	Ar	0.00143712422784434	0	SRD5A3_AR	SRD5A3_AR	NA	Secreted Signaling	INDRA
MHCII+ macs	NF3	Srd5a3	Ar	0.00156504931857423	0	SRD5A3_AR	SRD5A3_AR	NA	Secreted Signaling	INDRA
Proliferating DCs/macs	NF3	Srd5a3	Ar	0.00122641078366961	0	SRD5A3_AR	SRD5A3_AR	NA	Secreted Signaling	INDRA
Ccr2- recruited macs	NK cells	Srd5a3	Ar	0.00115702711003412	0	SRD5A3_AR	SRD5A3_AR	NA	Secreted Signaling	INDRA
Ccr2+ recruited macs	NK cells	Srd5a3	Ar	0.00121814824568483	0	SRD5A3_AR	SRD5A3_AR	NA	Secreted Signaling	INDRA
Cd163+ macs	NK cells	Srd5a3	Ar	0.00120322827940068	0	SRD5A3_AR	SRD5A3_AR	NA	Secreted Signaling	INDRA
Cx3cr1 high macs	NK cells	Srd5a3	Ar	0.00121173659673629	0	SRD5A3_AR	SRD5A3_AR	NA	Secreted Signaling	INDRA
MHCII+ macs	NK cells	Srd5a3	Ar	0.0013196254028953	0	SRD5A3_AR	SRD5A3_AR	NA	Secreted Signaling	INDRA
Proliferating DCs/macs	NK cells	Srd5a3	Ar	0.00103403562552547	0	SRD5A3_AR	SRD5A3_AR	NA	Secreted Signaling	INDRA
Ccr2- recruited macs	PEP1	Srd5a3	Ar	0.00129942493566556	0	SRD5A3_AR	SRD5A3_AR	NA	Secreted Signaling	INDRA
Ccr2+ recruited macs	PEP1	Srd5a3	Ar	0.00136805807862563	0	SRD5A3_AR	SRD5A3_AR	NA	Secreted Signaling	INDRA
Cd163+ macs	PEP1	Srd5a3	Ar	0.00135130449021863	0	SRD5A3_AR	SRD5A3_AR	NA	Secreted Signaling	INDRA
Cx3cr1 high macs	PEP1	Srd5a3	Ar	0.00136085846350337	0	SRD5A3_AR	SRD5A3_AR	NA	Secreted Signaling	INDRA
MHCII+ macs	PEP1	Srd5a3	Ar	0.00148200486041274	0	SRD5A3_AR	SRD5A3_AR	NA	Secreted Signaling	INDRA
Proliferating DCs/macs	PEP1	Srd5a3	Ar	0.00116131422247032	0	SRD5A3_AR	SRD5A3_AR	NA	Secreted Signaling	INDRA
Ccr2- recruited macs	PEP2	Srd5a3	Ar	0.000548690984886248	0	SRD5A3_AR	SRD5A3_AR	NA	Secreted Signaling	INDRA
Ccr2+ recruited macs	PEP2	Srd5a3	Ar	0.000577694731355334	0	SRD5A3_AR	SRD5A3_AR	NA	Secreted Signaling	INDRA
Cd163+ macs	PEP2	Srd5a3	Ar	0.000570614603687433	0	SRD5A3_AR	SRD5A3_AR	NA	Secreted Signaling	INDRA
Cx3cr1 high macs	PEP2	Srd5a3	Ar	0.000574652130885058	0	SRD5A3_AR	SRD5A3_AR	NA	Secreted Signaling	INDRA
MHCII+ macs	PEP2	Srd5a3	Ar	0.000625852698937852	0	SRD5A3_AR	SRD5A3_AR	NA	Secreted Signaling	INDRA
Proliferating DCs/macs	PEP2	Srd5a3	Ar	0.000490333624440057	0	SRD5A3_AR	SRD5A3_AR	NA	Secreted Signaling	INDRA
Ccr2- recruited macs	Proliferating DCs/macs	Srd5a3	Ar	0.00242884385416901	0	SRD5A3_AR	SRD5A3_AR	NA	Secreted Signaling	INDRA
Ccr2+ recruited macs	Proliferating DCs/macs	Srd5a3	Ar	0.00255697801521511	0	SRD5A3_AR	SRD5A3_AR	NA	Secreted Signaling	INDRA
Cd163+ macs	Proliferating DCs/macs	Srd5a3	Ar	0.00252570143393899	0	SRD5A3_AR	SRD5A3_AR	NA	Secreted Signaling	INDRA
Cx3cr1 high macs	Proliferating DCs/macs	Srd5a3	Ar	0.00254353746326687	0	SRD5A3_AR	SRD5A3_AR	NA	Secreted Signaling	INDRA
MHCII+ macs	Proliferating DCs/macs	Srd5a3	Ar	0.00276967635633727	0	SRD5A3_AR	SRD5A3_AR	NA	Secreted Signaling	INDRA
Proliferating DCs/macs	Proliferating DCs/macs	Srd5a3	Ar	0.0021709526352068	0	SRD5A3_AR	SRD5A3_AR	NA	Secreted Signaling	INDRA
Ccr2- recruited macs	Tconv	Srd5a3	Ar	0.00182515019593218	0	SRD5A3_AR	SRD5A3_AR	NA	Secreted Signaling	INDRA
Ccr2+ recruited macs	Tconv	Srd5a3	Ar	0.00192149771771306	0	SRD5A3_AR	SRD5A3_AR	NA	Secreted Signaling	INDRA
Cd163+ macs	Tconv	Srd5a3	Ar	0.00189797944752647	0	SRD5A3_AR	SRD5A3_AR	NA	Secreted Signaling	INDRA
Cx3cr1 high macs	Tconv	Srd5a3	Ar	0.00191139111641421	0	SRD5A3_AR	SRD5A3_AR	NA	Secreted Signaling	INDRA
MHCII+ macs	Tconv	Srd5a3	Ar	0.00208144490364019	0	SRD5A3_AR	SRD5A3_AR	NA	Secreted Signaling	INDRA
Proliferating DCs/macs	Tconv	Srd5a3	Ar	0.00163125350232769	0	SRD5A3_AR	SRD5A3_AR	NA	Secreted Signaling	INDRA
Neutrophils	gd T cells	Dhrs9	Ar	0.0102216129440742	0	DHRS9_AR	DHRS9_AR	NA	Secreted Signaling	INDRA
Neutrophils	ILCs	Dhrs9	Ar	0.0209622636574663	0	DHRS9_AR	DHRS9_AR	NA	Secreted Signaling	INDRA
Neutrophils	NF1	Dhrs9	Ar	0.00418236261288425	0	DHRS9_AR	DHRS9_AR	NA	Secreted Signaling	INDRA
Neutrophils	NF2	Dhrs9	Ar	0.00247666602406647	0	DHRS9_AR	DHRS9_AR	NA	Secreted Signaling	INDRA
Neutrophils	NF3	Dhrs9	Ar	0.00430563458346246	0	DHRS9_AR	DHRS9_AR	NA	Secreted Signaling	INDRA
Neutrophils	NK cells	Dhrs9	Ar	0.0036320079124738	0	DHRS9_AR	DHRS9_AR	NA	Secreted Signaling	INDRA
Neutrophils	PEP1	Dhrs9	Ar	0.00407776344089287	0	DHRS9_AR	DHRS9_AR	NA	Secreted Signaling	INDRA
Neutrophils	PEP2	Dhrs9	Ar	0.00172463517473768	0	DHRS9_AR	DHRS9_AR	NA	Secreted Signaling	INDRA
Neutrophils	Proliferating DCs/macs	Dhrs9	Ar	0.00760364052744224	0	DHRS9_AR	DHRS9_AR	NA	Secreted Signaling	INDRA
Neutrophils	Tconv	Dhrs9	Ar	0.00572111797832618	0	DHRS9_AR	DHRS9_AR	NA	Secreted Signaling	INDRA
B cells	B cells	Plcg2	Itpr1	0.0151786999535778	0	PLCG2_ITPR1	PLCG2_ITPR1	NA	Secreted Signaling	INDRA
Ccr2- recruited macs	B cells	Plcg2	Itpr1	0.00962670281238868	0	PLCG2_ITPR1	PLCG2_ITPR1	NA	Secreted Signaling	INDRA
Ccr2+ recruited macs	B cells	Plcg2	Itpr1	0.010283350149967	0	PLCG2_ITPR1	PLCG2_ITPR1	NA	Secreted Signaling	INDRA
Cd163+ macs	B cells	Plcg2	Itpr1	0.00299763830712485	0	PLCG2_ITPR1	PLCG2_ITPR1	NA	Secreted Signaling	INDRA
Cx3cr1 high macs	B cells	Plcg2	Itpr1	0.0118147889849429	0	PLCG2_ITPR1	PLCG2_ITPR1	NA	Secreted Signaling	INDRA
Dendritic cells	B cells	Plcg2	Itpr1	0.00831377450478837	0	PLCG2_ITPR1	PLCG2_ITPR1	NA	Secreted Signaling	INDRA
Langerhans cells	B cells	Plcg2	Itpr1	0.00805401182831356	0	PLCG2_ITPR1	PLCG2_ITPR1	NA	Secreted Signaling	INDRA
MHCII+ macs	B cells	Plcg2	Itpr1	0.00869302406038248	0	PLCG2_ITPR1	PLCG2_ITPR1	NA	Secreted Signaling	INDRA
Neutrophils	B cells	Plcg2	Itpr1	0.00192446243963236	0	PLCG2_ITPR1	PLCG2_ITPR1	NA	Secreted Signaling	INDRA
Proliferating DCs/macs	B cells	Plcg2	Itpr1	0.0033855661416002	0	PLCG2_ITPR1	PLCG2_ITPR1	NA	Secreted Signaling	INDRA
B cells	Ccr2+ recruited macs	Plcg2	Itpr1	0.0049391773298198	0	PLCG2_ITPR1	PLCG2_ITPR1	NA	Secreted Signaling	INDRA
Ccr2- recruited macs	Ccr2+ recruited macs	Plcg2	Itpr1	0.00312067885328363	0	PLCG2_ITPR1	PLCG2_ITPR1	NA	Secreted Signaling	INDRA
Ccr2+ recruited macs	Ccr2+ recruited macs	Plcg2	Itpr1	0.00333503799789031	0	PLCG2_ITPR1	PLCG2_ITPR1	NA	Secreted Signaling	INDRA
Cd163+ macs	Ccr2+ recruited macs	Plcg2	Itpr1	0.000967365436734115	0	PLCG2_ITPR1	PLCG2_ITPR1	NA	Secreted Signaling	INDRA
Cx3cr1 high macs	Ccr2+ recruited macs	Plcg2	Itpr1	0.00383571591312152	0	PLCG2_ITPR1	PLCG2_ITPR1	NA	Secreted Signaling	INDRA
Dendritic cells	Ccr2+ recruited macs	Plcg2	Itpr1	0.00269265570053504	0	PLCG2_ITPR1	PLCG2_ITPR1	NA	Secreted Signaling	INDRA
Langerhans cells	Ccr2+ recruited macs	Plcg2	Itpr1	0.00260806216761652	0	PLCG2_ITPR1	PLCG2_ITPR1	NA	Secreted Signaling	INDRA
MHCII+ macs	Ccr2+ recruited macs	Plcg2	Itpr1	0.00281621479325626	0	PLCG2_ITPR1	PLCG2_ITPR1	NA	Secreted Signaling	INDRA
Neutrophils	Ccr2+ recruited macs	Plcg2	Itpr1	0.000620589286511657	0	PLCG2_ITPR1	PLCG2_ITPR1	NA	Secreted Signaling	INDRA
Proliferating DCs/macs	Ccr2+ recruited macs	Plcg2	Itpr1	0.00109284131123433	0	PLCG2_ITPR1	PLCG2_ITPR1	NA	Secreted Signaling	INDRA
B cells	Cx3cr1 high macs	Plcg2	Itpr1	0.00492115326432965	0	PLCG2_ITPR1	PLCG2_ITPR1	NA	Secreted Signaling	INDRA
Ccr2- recruited macs	Cx3cr1 high macs	Plcg2	Itpr1	0.00310927012388479	0	PLCG2_ITPR1	PLCG2_ITPR1	NA	Secreted Signaling	INDRA
Ccr2+ recruited macs	Cx3cr1 high macs	Plcg2	Itpr1	0.00332284821606412	0	PLCG2_ITPR1	PLCG2_ITPR1	NA	Secreted Signaling	INDRA
Cd163+ macs	Cx3cr1 high macs	Plcg2	Itpr1	0.000963821284028033	0	PLCG2_ITPR1	PLCG2_ITPR1	NA	Secreted Signaling	INDRA
Cx3cr1 high macs	Cx3cr1 high macs	Plcg2	Itpr1	0.00382170313795534	0	PLCG2_ITPR1	PLCG2_ITPR1	NA	Secreted Signaling	INDRA
Dendritic cells	Cx3cr1 high macs	Plcg2	Itpr1	0.00268280754781115	0	PLCG2_ITPR1	PLCG2_ITPR1	NA	Secreted Signaling	INDRA
Langerhans cells	Cx3cr1 high macs	Plcg2	Itpr1	0.00259852260220418	0	PLCG2_ITPR1	PLCG2_ITPR1	NA	Secreted Signaling	INDRA
MHCII+ macs	Cx3cr1 high macs	Plcg2	Itpr1	0.0028059160053927	0	PLCG2_ITPR1	PLCG2_ITPR1	NA	Secreted Signaling	INDRA
Neutrophils	Cx3cr1 high macs	Plcg2	Itpr1	0.000618314836983626	0	PLCG2_ITPR1	PLCG2_ITPR1	NA	Secreted Signaling	INDRA
Proliferating DCs/macs	Cx3cr1 high macs	Plcg2	Itpr1	0.0010888379515295	0	PLCG2_ITPR1	PLCG2_ITPR1	NA	Secreted Signaling	INDRA
B cells	Dendritic cells	Plcg2	Itpr1	0.0124277296676364	0	PLCG2_ITPR1	PLCG2_ITPR1	NA	Secreted Signaling	INDRA
Ccr2- recruited macs	Dendritic cells	Plcg2	Itpr1	0.00787392500804681	0	PLCG2_ITPR1	PLCG2_ITPR1	NA	Secreted Signaling	INDRA
Ccr2+ recruited macs	Dendritic cells	Plcg2	Itpr1	0.00841202906995493	0	PLCG2_ITPR1	PLCG2_ITPR1	NA	Secreted Signaling	INDRA
Cd163+ macs	Dendritic cells	Plcg2	Itpr1	0.00244886012645387	0	PLCG2_ITPR1	PLCG2_ITPR1	NA	Secreted Signaling	INDRA
Cx3cr1 high macs	Dendritic cells	Plcg2	Itpr1	0.00966750524681216	0	PLCG2_ITPR1	PLCG2_ITPR1	NA	Secreted Signaling	INDRA
Dendritic cells	Dendritic cells	Plcg2	Itpr1	0.0067984065994792	0	PLCG2_ITPR1	PLCG2_ITPR1	NA	Secreted Signaling	INDRA
Langerhans cells	Dendritic cells	Plcg2	Itpr1	0.00658567694393184	0	PLCG2_ITPR1	PLCG2_ITPR1	NA	Secreted Signaling	INDRA
MHCII+ macs	Dendritic cells	Plcg2	Itpr1	0.00710902514063487	0	PLCG2_ITPR1	PLCG2_ITPR1	NA	Secreted Signaling	INDRA
Neutrophils	Dendritic cells	Plcg2	Itpr1	0.00157184101424275	0	PLCG2_ITPR1	PLCG2_ITPR1	NA	Secreted Signaling	INDRA
Proliferating DCs/macs	Dendritic cells	Plcg2	Itpr1	0.00276596696703401	0	PLCG2_ITPR1	PLCG2_ITPR1	NA	Secreted Signaling	INDRA
B cells	gd T cells	Plcg2	Itpr1	0.00520990533967489	0	PLCG2_ITPR1	PLCG2_ITPR1	NA	Secreted Signaling	INDRA
Ccr2- recruited macs	gd T cells	Plcg2	Itpr1	0.0032920604226931	0	PLCG2_ITPR1	PLCG2_ITPR1	NA	Secreted Signaling	INDRA
Ccr2+ recruited macs	gd T cells	Plcg2	Itpr1	0.00351815020564129	0	PLCG2_ITPR1	PLCG2_ITPR1	NA	Secreted Signaling	INDRA
Cd163+ macs	gd T cells	Plcg2	Itpr1	0.00102061232261616	0	PLCG2_ITPR1	PLCG2_ITPR1	NA	Secreted Signaling	INDRA
Cx3cr1 high macs	gd T cells	Plcg2	Itpr1	0.00404620653155697	0	PLCG2_ITPR1	PLCG2_ITPR1	NA	Secreted Signaling	INDRA
Dendritic cells	gd T cells	Plcg2	Itpr1	0.00284059805753746	0	PLCG2_ITPR1	PLCG2_ITPR1	NA	Secreted Signaling	INDRA
Langerhans cells	gd T cells	Plcg2	Itpr1	0.00275136953159722	0	PLCG2_ITPR1	PLCG2_ITPR1	NA	Secreted Signaling	INDRA
MHCII+ macs	gd T cells	Plcg2	Itpr1	0.0029709256239908	0	PLCG2_ITPR1	PLCG2_ITPR1	NA	Secreted Signaling	INDRA
Neutrophils	gd T cells	Plcg2	Itpr1	0.000654761014556219	0	PLCG2_ITPR1	PLCG2_ITPR1	NA	Secreted Signaling	INDRA
Proliferating DCs/macs	gd T cells	Plcg2	Itpr1	0.00115298681941861	0	PLCG2_ITPR1	PLCG2_ITPR1	NA	Secreted Signaling	INDRA
B cells	ILCs	Plcg2	Itpr1	0.00440460405092767	0	PLCG2_ITPR1	PLCG2_ITPR1	NA	Secreted Signaling	INDRA
Ccr2- recruited macs	ILCs	Plcg2	Itpr1	0.00278237357608201	0	PLCG2_ITPR1	PLCG2_ITPR1	NA	Secreted Signaling	INDRA
Ccr2+ recruited macs	ILCs	Plcg2	Itpr1	0.0029735638786465	0	PLCG2_ITPR1	PLCG2_ITPR1	NA	Secreted Signaling	INDRA
Cd163+ macs	ILCs	Plcg2	Itpr1	0.000862293759866568	0	PLCG2_ITPR1	PLCG2_ITPR1	NA	Secreted Signaling	INDRA
Cx3cr1 high macs	ILCs	Plcg2	Itpr1	0.00342016113593096	0	PLCG2_ITPR1	PLCG2_ITPR1	NA	Secreted Signaling	INDRA
Dendritic cells	ILCs	Plcg2	Itpr1	0.00240063964158619	0	PLCG2_ITPR1	PLCG2_ITPR1	NA	Secreted Signaling	INDRA
Langerhans cells	ILCs	Plcg2	Itpr1	0.00232519881110616	0	PLCG2_ITPR1	PLCG2_ITPR1	NA	Secreted Signaling	INDRA
MHCII+ macs	ILCs	Plcg2	Itpr1	0.00251083259887918	0	PLCG2_ITPR1	PLCG2_ITPR1	NA	Secreted Signaling	INDRA
Neutrophils	ILCs	Plcg2	Itpr1	0.000553162304695366	0	PLCG2_ITPR1	PLCG2_ITPR1	NA	Secreted Signaling	INDRA
Proliferating DCs/macs	ILCs	Plcg2	Itpr1	0.000974154195574549	0	PLCG2_ITPR1	PLCG2_ITPR1	NA	Secreted Signaling	INDRA
B cells	MHCII+ macs	Plcg2	Itpr1	0.00336638852044781	0	PLCG2_ITPR1	PLCG2_ITPR1	NA	Secreted Signaling	INDRA
Ccr2- recruited macs	MHCII+ macs	Plcg2	Itpr1	0.00212571988956672	0	PLCG2_ITPR1	PLCG2_ITPR1	NA	Secreted Signaling	INDRA
Ccr2+ recruited macs	MHCII+ macs	Plcg2	Itpr1	0.00227189114945828	0	PLCG2_ITPR1	PLCG2_ITPR1	NA	Secreted Signaling	INDRA
Cd163+ macs	MHCII+ macs	Plcg2	Itpr1	0.000658489016071792	0	PLCG2_ITPR1	PLCG2_ITPR1	NA	Secreted Signaling	INDRA
Cx3cr1 high macs	MHCII+ macs	Plcg2	Itpr1	0.00261338095176431	0	PLCG2_ITPR1	PLCG2_ITPR1	NA	Secreted Signaling	INDRA
Dendritic cells	MHCII+ macs	Plcg2	Itpr1	0.00183391133886252	0	PLCG2_ITPR1	PLCG2_ITPR1	NA	Secreted Signaling	INDRA
Langerhans cells	MHCII+ macs	Plcg2	Itpr1	0.00177624840715365	0	PLCG2_ITPR1	PLCG2_ITPR1	NA	Secreted Signaling	INDRA
MHCII+ macs	MHCII+ macs	Plcg2	Itpr1	0.00191814063569587	0	PLCG2_ITPR1	PLCG2_ITPR1	NA	Secreted Signaling	INDRA
Neutrophils	MHCII+ macs	Plcg2	Itpr1	0.000422390470735733	0	PLCG2_ITPR1	PLCG2_ITPR1	NA	Secreted Signaling	INDRA
Proliferating DCs/macs	MHCII+ macs	Plcg2	Itpr1	0.000743930713800231	0	PLCG2_ITPR1	PLCG2_ITPR1	NA	Secreted Signaling	INDRA
B cells	NK cells	Plcg2	Itpr1	0.00700136131405502	0	PLCG2_ITPR1	PLCG2_ITPR1	NA	Secreted Signaling	INDRA
Ccr2- recruited macs	NK cells	Plcg2	Itpr1	0.0044269890911424	0	PLCG2_ITPR1	PLCG2_ITPR1	NA	Secreted Signaling	INDRA
Ccr2+ recruited macs	NK cells	Plcg2	Itpr1	0.004730652754484	0	PLCG2_ITPR1	PLCG2_ITPR1	NA	Secreted Signaling	INDRA
Cd163+ macs	NK cells	Plcg2	Itpr1	0.00137354472202532	0	PLCG2_ITPR1	PLCG2_ITPR1	NA	Secreted Signaling	INDRA
Cx3cr1 high macs	NK cells	Plcg2	Itpr1	0.00543970603297534	0	PLCG2_ITPR1	PLCG2_ITPR1	NA	Secreted Signaling	INDRA
Dendritic cells	NK cells	Plcg2	Itpr1	0.00382048291754514	0	PLCG2_ITPR1	PLCG2_ITPR1	NA	Secreted Signaling	INDRA
Langerhans cells	NK cells	Plcg2	Itpr1	0.00370058859444208	0	PLCG2_ITPR1	PLCG2_ITPR1	NA	Secreted Signaling	INDRA
MHCII+ macs	NK cells	Plcg2	Itpr1	0.00399558777824748	0	PLCG2_ITPR1	PLCG2_ITPR1	NA	Secreted Signaling	INDRA
Neutrophils	NK cells	Plcg2	Itpr1	0.000881291970676956	0	PLCG2_ITPR1	PLCG2_ITPR1	NA	Secreted Signaling	INDRA
Proliferating DCs/macs	NK cells	Plcg2	Itpr1	0.00155162382476231	0	PLCG2_ITPR1	PLCG2_ITPR1	NA	Secreted Signaling	INDRA
B cells	Proliferating DCs/macs	Plcg2	Itpr1	0.00461419321179134	0	PLCG2_ITPR1	PLCG2_ITPR1	NA	Secreted Signaling	INDRA
Ccr2- recruited macs	Proliferating DCs/macs	Plcg2	Itpr1	0.00291499635564873	0	PLCG2_ITPR1	PLCG2_ITPR1	NA	Secreted Signaling	INDRA
Ccr2+ recruited macs	Proliferating DCs/macs	Plcg2	Itpr1	0.00311527133963874	0	PLCG2_ITPR1	PLCG2_ITPR1	NA	Secreted Signaling	INDRA
Cd163+ macs	Proliferating DCs/macs	Plcg2	Itpr1	0.000903478202366506	0.03	PLCG2_ITPR1	PLCG2_ITPR1	NA	Secreted Signaling	INDRA
Cx3cr1 high macs	Proliferating DCs/macs	Plcg2	Itpr1	0.00358307504501812	0	PLCG2_ITPR1	PLCG2_ITPR1	NA	Secreted Signaling	INDRA
Dendritic cells	Proliferating DCs/macs	Plcg2	Itpr1	0.00251511283514518	0	PLCG2_ITPR1	PLCG2_ITPR1	NA	Secreted Signaling	INDRA
Langerhans cells	Proliferating DCs/macs	Plcg2	Itpr1	0.00243608343430537	0	PLCG2_ITPR1	PLCG2_ITPR1	NA	Secreted Signaling	INDRA
MHCII+ macs	Proliferating DCs/macs	Plcg2	Itpr1	0.00263054642813416	0	PLCG2_ITPR1	PLCG2_ITPR1	NA	Secreted Signaling	INDRA
Neutrophils	Proliferating DCs/macs	Plcg2	Itpr1	0.000579590730326116	0.1	PLCG2_ITPR1	PLCG2_ITPR1	NA	Secreted Signaling	INDRA
Proliferating DCs/macs	Proliferating DCs/macs	Plcg2	Itpr1	0.00102067580236495	0.05	PLCG2_ITPR1	PLCG2_ITPR1	NA	Secreted Signaling	INDRA
B cells	Tconv	Plcg2	Itpr1	0.00757687514252965	0	PLCG2_ITPR1	PLCG2_ITPR1	NA	Secreted Signaling	INDRA
Ccr2- recruited macs	Tconv	Plcg2	Itpr1	0.00479190999924476	0	PLCG2_ITPR1	PLCG2_ITPR1	NA	Secreted Signaling	INDRA
Ccr2+ recruited macs	Tconv	Plcg2	Itpr1	0.00512047620423336	0	PLCG2_ITPR1	PLCG2_ITPR1	NA	Secreted Signaling	INDRA
Cd163+ macs	Tconv	Plcg2	Itpr1	0.00148714329164886	0	PLCG2_ITPR1	PLCG2_ITPR1	NA	Secreted Signaling	INDRA
Cx3cr1 high macs	Tconv	Plcg2	Itpr1	0.00588761247997623	0	PLCG2_ITPR1	PLCG2_ITPR1	NA	Secreted Signaling	INDRA
Dendritic cells	Tconv	Plcg2	Itpr1	0.00413561662576227	0	PLCG2_ITPR1	PLCG2_ITPR1	NA	Secreted Signaling	INDRA
Langerhans cells	Tconv	Plcg2	Itpr1	0.0040058725506421	0	PLCG2_ITPR1	PLCG2_ITPR1	NA	Secreted Signaling	INDRA
MHCII+ macs	Tconv	Plcg2	Itpr1	0.00432510235520763	0	PLCG2_ITPR1	PLCG2_ITPR1	NA	Secreted Signaling	INDRA
Neutrophils	Tconv	Plcg2	Itpr1	0.000954217837728455	0	PLCG2_ITPR1	PLCG2_ITPR1	NA	Secreted Signaling	INDRA
Proliferating DCs/macs	Tconv	Plcg2	Itpr1	0.00167992559274304	0	PLCG2_ITPR1	PLCG2_ITPR1	NA	Secreted Signaling	INDRA
B cells	Tregs	Plcg2	Itpr1	0.0148443881048701	0	PLCG2_ITPR1	PLCG2_ITPR1	NA	Secreted Signaling	INDRA
Ccr2- recruited macs	Tregs	Plcg2	Itpr1	0.00941350520573975	0	PLCG2_ITPR1	PLCG2_ITPR1	NA	Secreted Signaling	INDRA
Ccr2+ recruited macs	Tregs	Plcg2	Itpr1	0.0100557577710484	0	PLCG2_ITPR1	PLCG2_ITPR1	NA	Secreted Signaling	INDRA
Cd163+ macs	Tregs	Plcg2	Itpr1	0.00293081670547343	0	PLCG2_ITPR1	PLCG2_ITPR1	NA	Secreted Signaling	INDRA
Cx3cr1 high macs	Tregs	Plcg2	Itpr1	0.0115536982818792	0	PLCG2_ITPR1	PLCG2_ITPR1	NA	Secreted Signaling	INDRA
Dendritic cells	Tregs	Plcg2	Itpr1	0.00812941496753557	0	PLCG2_ITPR1	PLCG2_ITPR1	NA	Secreted Signaling	INDRA
Langerhans cells	Tregs	Plcg2	Itpr1	0.00787536683333238	0	PLCG2_ITPR1	PLCG2_ITPR1	NA	Secreted Signaling	INDRA
MHCII+ macs	Tregs	Plcg2	Itpr1	0.00850032667828662	0	PLCG2_ITPR1	PLCG2_ITPR1	NA	Secreted Signaling	INDRA
Neutrophils	Tregs	Plcg2	Itpr1	0.00188151830121358	0	PLCG2_ITPR1	PLCG2_ITPR1	NA	Secreted Signaling	INDRA
Proliferating DCs/macs	Tregs	Plcg2	Itpr1	0.00331012578957048	0	PLCG2_ITPR1	PLCG2_ITPR1	NA	Secreted Signaling	INDRA
Langerhans cells	B cells	Plcd3	Itpr1	0.00198202561405053	0	PLCD3_ITPR1	PLCD3_ITPR1	NA	Secreted Signaling	INDRA
Langerhans cells	Ccr2+ recruited macs	Plcd3	Itpr1	0.000639176895486291	0	PLCD3_ITPR1	PLCD3_ITPR1	NA	Secreted Signaling	INDRA
Langerhans cells	Cx3cr1 high macs	Plcd3	Itpr1	0.000636834366087271	0	PLCD3_ITPR1	PLCD3_ITPR1	NA	Secreted Signaling	INDRA
Langerhans cells	Dendritic cells	Plcd3	Itpr1	0.00161887393100593	0	PLCD3_ITPR1	PLCD3_ITPR1	NA	Secreted Signaling	INDRA
Langerhans cells	gd T cells	Plcd3	Itpr1	0.000674371428992857	0	PLCD3_ITPR1	PLCD3_ITPR1	NA	Secreted Signaling	INDRA
Langerhans cells	ILCs	Plcd3	Itpr1	0.000569731522589115	0	PLCD3_ITPR1	PLCD3_ITPR1	NA	Secreted Signaling	INDRA
Langerhans cells	MHCII+ macs	Plcd3	Itpr1	0.000435044302814528	0	PLCD3_ITPR1	PLCD3_ITPR1	NA	Secreted Signaling	INDRA
Langerhans cells	NK cells	Plcd3	Itpr1	0.000907680936280855	0	PLCD3_ITPR1	PLCD3_ITPR1	NA	Secreted Signaling	INDRA
Langerhans cells	Proliferating DCs/macs	Plcd3	Itpr1	0.000596951102625313	0	PLCD3_ITPR1	PLCD3_ITPR1	NA	Secreted Signaling	INDRA
Langerhans cells	Tconv	Plcd3	Itpr1	0.000982788311025136	0	PLCD3_ITPR1	PLCD3_ITPR1	NA	Secreted Signaling	INDRA
Langerhans cells	Tregs	Plcd3	Itpr1	0.0019377994545329	0	PLCD3_ITPR1	PLCD3_ITPR1	NA	Secreted Signaling	INDRA
B cells	B cells	Cbl	Itpr1	0.00519004000409904	0	CBL_ITPR1	CBL_ITPR1	NA	Secreted Signaling	INDRA
Ccr2- recruited macs	B cells	Cbl	Itpr1	0.0199591884569147	0	CBL_ITPR1	CBL_ITPR1	NA	Secreted Signaling	INDRA
Ccr2+ recruited macs	B cells	Cbl	Itpr1	0.0169360318670331	0	CBL_ITPR1	CBL_ITPR1	NA	Secreted Signaling	INDRA
Cd163+ macs	B cells	Cbl	Itpr1	0.0166370563253387	0	CBL_ITPR1	CBL_ITPR1	NA	Secreted Signaling	INDRA
cLTMR1	B cells	Cbl	Itpr1	0.00689075085174942	0	CBL_ITPR1	CBL_ITPR1	NA	Secreted Signaling	INDRA
Cx3cr1 high macs	B cells	Cbl	Itpr1	0.0169045759276495	0	CBL_ITPR1	CBL_ITPR1	NA	Secreted Signaling	INDRA
Dendritic cells	B cells	Cbl	Itpr1	0.0110017406160939	0	CBL_ITPR1	CBL_ITPR1	NA	Secreted Signaling	INDRA
gd T cells	B cells	Cbl	Itpr1	0.00993765964614616	0	CBL_ITPR1	CBL_ITPR1	NA	Secreted Signaling	INDRA
ILCs	B cells	Cbl	Itpr1	0.00421309159650677	0.01	CBL_ITPR1	CBL_ITPR1	NA	Secreted Signaling	INDRA
Langerhans cells	B cells	Cbl	Itpr1	0.00874050373148349	0	CBL_ITPR1	CBL_ITPR1	NA	Secreted Signaling	INDRA
Mast cells	B cells	Cbl	Itpr1	0.00423069190078847	0	CBL_ITPR1	CBL_ITPR1	NA	Secreted Signaling	INDRA
MHCII+ macs	B cells	Cbl	Itpr1	0.0153019507353164	0	CBL_ITPR1	CBL_ITPR1	NA	Secreted Signaling	INDRA
Neutrophils	B cells	Cbl	Itpr1	0.00630946174947491	0	CBL_ITPR1	CBL_ITPR1	NA	Secreted Signaling	INDRA
NF1	B cells	Cbl	Itpr1	0.00334749179005761	0.02	CBL_ITPR1	CBL_ITPR1	NA	Secreted Signaling	INDRA
NF3	B cells	Cbl	Itpr1	0.00803598932748891	0	CBL_ITPR1	CBL_ITPR1	NA	Secreted Signaling	INDRA
NK cells	B cells	Cbl	Itpr1	0.0133815785815576	0	CBL_ITPR1	CBL_ITPR1	NA	Secreted Signaling	INDRA
p_cLTMR2	B cells	Cbl	Itpr1	0.00396410406753196	0.01	CBL_ITPR1	CBL_ITPR1	NA	Secreted Signaling	INDRA
PEP1	B cells	Cbl	Itpr1	0.00446877798578592	0	CBL_ITPR1	CBL_ITPR1	NA	Secreted Signaling	INDRA
PEP2	B cells	Cbl	Itpr1	0.00568578401723734	0	CBL_ITPR1	CBL_ITPR1	NA	Secreted Signaling	INDRA
Proliferating DCs/macs	B cells	Cbl	Itpr1	0.0072348710702287	0	CBL_ITPR1	CBL_ITPR1	NA	Secreted Signaling	INDRA
Tconv	B cells	Cbl	Itpr1	0.00952177669994891	0	CBL_ITPR1	CBL_ITPR1	NA	Secreted Signaling	INDRA
Tregs	B cells	Cbl	Itpr1	0.0178559303077602	0	CBL_ITPR1	CBL_ITPR1	NA	Secreted Signaling	INDRA
B cells	Ccr2+ recruited macs	Cbl	Itpr1	0.00167737182470932	0	CBL_ITPR1	CBL_ITPR1	NA	Secreted Signaling	INDRA
Ccr2- recruited macs	Ccr2+ recruited macs	Cbl	Itpr1	0.00651609491122568	0	CBL_ITPR1	CBL_ITPR1	NA	Secreted Signaling	INDRA
Ccr2+ recruited macs	Ccr2+ recruited macs	Cbl	Itpr1	0.00551765837918861	0	CBL_ITPR1	CBL_ITPR1	NA	Secreted Signaling	INDRA
Cd163+ macs	Ccr2+ recruited macs	Cbl	Itpr1	0.00541914276603032	0	CBL_ITPR1	CBL_ITPR1	NA	Secreted Signaling	INDRA
cLTMR1	Ccr2+ recruited macs	Cbl	Itpr1	0.00222960527211595	0	CBL_ITPR1	CBL_ITPR1	NA	Secreted Signaling	INDRA
Cx3cr1 high macs	Ccr2+ recruited macs	Cbl	Itpr1	0.00550729141176653	0	CBL_ITPR1	CBL_ITPR1	NA	Secreted Signaling	INDRA
Dendritic cells	Ccr2+ recruited macs	Cbl	Itpr1	0.0035697731272205	0	CBL_ITPR1	CBL_ITPR1	NA	Secreted Signaling	INDRA
gd T cells	Ccr2+ recruited macs	Cbl	Itpr1	0.0032221651603715	0	CBL_ITPR1	CBL_ITPR1	NA	Secreted Signaling	INDRA
ILCs	Ccr2+ recruited macs	Cbl	Itpr1	0.00136072692520462	0	CBL_ITPR1	CBL_ITPR1	NA	Secreted Signaling	INDRA
Langerhans cells	Ccr2+ recruited macs	Cbl	Itpr1	0.00283168812026106	0	CBL_ITPR1	CBL_ITPR1	NA	Secreted Signaling	INDRA
Mast cells	Ccr2+ recruited macs	Cbl	Itpr1	0.00136642774980827	0	CBL_ITPR1	CBL_ITPR1	NA	Secreted Signaling	INDRA
MHCII+ macs	Ccr2+ recruited macs	Cbl	Itpr1	0.00497970378212419	0	CBL_ITPR1	CBL_ITPR1	NA	Secreted Signaling	INDRA
Neutrophils	Ccr2+ recruited macs	Cbl	Itpr1	0.00204071252357605	0	CBL_ITPR1	CBL_ITPR1	NA	Secreted Signaling	INDRA
NF1	Ccr2+ recruited macs	Cbl	Itpr1	0.00108052317413576	0	CBL_ITPR1	CBL_ITPR1	NA	Secreted Signaling	INDRA
NF3	Ccr2+ recruited macs	Cbl	Itpr1	0.00260219412549014	0	CBL_ITPR1	CBL_ITPR1	NA	Secreted Signaling	INDRA
NK cells	Ccr2+ recruited macs	Cbl	Itpr1	0.00434903692557891	0	CBL_ITPR1	CBL_ITPR1	NA	Secreted Signaling	INDRA
p_cLTMR2	Ccr2+ recruited macs	Cbl	Itpr1	0.00128009326231271	0	CBL_ITPR1	CBL_ITPR1	NA	Secreted Signaling	INDRA
PEP1	Ccr2+ recruited macs	Cbl	Itpr1	0.00144355840498546	0	CBL_ITPR1	CBL_ITPR1	NA	Secreted Signaling	INDRA
PEP2	Ccr2+ recruited macs	Cbl	Itpr1	0.00183821158163809	0	CBL_ITPR1	CBL_ITPR1	NA	Secreted Signaling	INDRA
Proliferating DCs/macs	Ccr2+ recruited macs	Cbl	Itpr1	0.00234149932856419	0	CBL_ITPR1	CBL_ITPR1	NA	Secreted Signaling	INDRA
Tconv	Ccr2+ recruited macs	Cbl	Itpr1	0.00308644406349423	0	CBL_ITPR1	CBL_ITPR1	NA	Secreted Signaling	INDRA
Tregs	Ccr2+ recruited macs	Cbl	Itpr1	0.00582102821943958	0	CBL_ITPR1	CBL_ITPR1	NA	Secreted Signaling	INDRA
B cells	Cx3cr1 high macs	Cbl	Itpr1	0.00167123076140769	0	CBL_ITPR1	CBL_ITPR1	NA	Secreted Signaling	INDRA
Ccr2- recruited macs	Cx3cr1 high macs	Cbl	Itpr1	0.00649235389750226	0	CBL_ITPR1	CBL_ITPR1	NA	Secreted Signaling	INDRA
Ccr2+ recruited macs	Cx3cr1 high macs	Cbl	Itpr1	0.00549753498123582	0	CBL_ITPR1	CBL_ITPR1	NA	Secreted Signaling	INDRA
Cd163+ macs	Cx3cr1 high macs	Cbl	Itpr1	0.00539937671267319	0	CBL_ITPR1	CBL_ITPR1	NA	Secreted Signaling	INDRA
cLTMR1	Cx3cr1 high macs	Cbl	Itpr1	0.00222144691350989	0	CBL_ITPR1	CBL_ITPR1	NA	Secreted Signaling	INDRA
Cx3cr1 high macs	Cx3cr1 high macs	Cbl	Itpr1	0.00548720561446101	0	CBL_ITPR1	CBL_ITPR1	NA	Secreted Signaling	INDRA
Dendritic cells	Cx3cr1 high macs	Cbl	Itpr1	0.00355672843494216	0	CBL_ITPR1	CBL_ITPR1	NA	Secreted Signaling	INDRA
gd T cells	Cx3cr1 high macs	Cbl	Itpr1	0.00321038660724133	0	CBL_ITPR1	CBL_ITPR1	NA	Secreted Signaling	INDRA
ILCs	Cx3cr1 high macs	Cbl	Itpr1	0.00135574356326726	0.02	CBL_ITPR1	CBL_ITPR1	NA	Secreted Signaling	INDRA
Langerhans cells	Cx3cr1 high macs	Cbl	Itpr1	0.00282133290714002	0	CBL_ITPR1	CBL_ITPR1	NA	Secreted Signaling	INDRA
Mast cells	Cx3cr1 high macs	Cbl	Itpr1	0.00136142353832199	0.03	CBL_ITPR1	CBL_ITPR1	NA	Secreted Signaling	INDRA
MHCII+ macs	Cx3cr1 high macs	Cbl	Itpr1	0.00496153256474332	0	CBL_ITPR1	CBL_ITPR1	NA	Secreted Signaling	INDRA
Neutrophils	Cx3cr1 high macs	Cbl	Itpr1	0.00203324393479513	0.02	CBL_ITPR1	CBL_ITPR1	NA	Secreted Signaling	INDRA
NF1	Cx3cr1 high macs	Cbl	Itpr1	0.00107656489031291	0.03	CBL_ITPR1	CBL_ITPR1	NA	Secreted Signaling	INDRA
NF3	Cx3cr1 high macs	Cbl	Itpr1	0.00259267596794858	0	CBL_ITPR1	CBL_ITPR1	NA	Secreted Signaling	INDRA
NK cells	Cx3cr1 high macs	Cbl	Itpr1	0.00433315702483306	0	CBL_ITPR1	CBL_ITPR1	NA	Secreted Signaling	INDRA
p_cLTMR2	Cx3cr1 high macs	Cbl	Itpr1	0.00127540482621906	0.03	CBL_ITPR1	CBL_ITPR1	NA	Secreted Signaling	INDRA
PEP1	Cx3cr1 high macs	Cbl	Itpr1	0.00143827212793847	0.02	CBL_ITPR1	CBL_ITPR1	NA	Secreted Signaling	INDRA
PEP2	Cx3cr1 high macs	Cbl	Itpr1	0.0018314827446124	0.02	CBL_ITPR1	CBL_ITPR1	NA	Secreted Signaling	INDRA
Proliferating DCs/macs	Cx3cr1 high macs	Cbl	Itpr1	0.00233293249522833	0.01	CBL_ITPR1	CBL_ITPR1	NA	Secreted Signaling	INDRA
Tconv	Cx3cr1 high macs	Cbl	Itpr1	0.00307516010522022	0	CBL_ITPR1	CBL_ITPR1	NA	Secreted Signaling	INDRA
Tregs	Cx3cr1 high macs	Cbl	Itpr1	0.00579980485691413	0	CBL_ITPR1	CBL_ITPR1	NA	Secreted Signaling	INDRA
B cells	Dendritic cells	Cbl	Itpr1	0.00424160599678032	0	CBL_ITPR1	CBL_ITPR1	NA	Secreted Signaling	INDRA
Ccr2- recruited macs	Dendritic cells	Cbl	Itpr1	0.0163561974743223	0	CBL_ITPR1	CBL_ITPR1	NA	Secreted Signaling	INDRA
Ccr2+ recruited macs	Dendritic cells	Cbl	Itpr1	0.0138710507243258	0	CBL_ITPR1	CBL_ITPR1	NA	Secreted Signaling	INDRA
Cd163+ macs	Dendritic cells	Cbl	Itpr1	0.0136254320479437	0	CBL_ITPR1	CBL_ITPR1	NA	Secreted Signaling	INDRA
cLTMR1	Dendritic cells	Cbl	Itpr1	0.00563328684884202	0	CBL_ITPR1	CBL_ITPR1	NA	Secreted Signaling	INDRA
Cx3cr1 high macs	Dendritic cells	Cbl	Itpr1	0.0138452073170384	0	CBL_ITPR1	CBL_ITPR1	NA	Secreted Signaling	INDRA
Dendritic cells	Dendritic cells	Cbl	Itpr1	0.00900087874972689	0	CBL_ITPR1	CBL_ITPR1	NA	Secreted Signaling	INDRA
gd T cells	Dendritic cells	Cbl	Itpr1	0.00812872920956427	0	CBL_ITPR1	CBL_ITPR1	NA	Secreted Signaling	INDRA
ILCs	Dendritic cells	Cbl	Itpr1	0.00344256848515489	0	CBL_ITPR1	CBL_ITPR1	NA	Secreted Signaling	INDRA
Langerhans cells	Dendritic cells	Cbl	Itpr1	0.007147915688502	0	CBL_ITPR1	CBL_ITPR1	NA	Secreted Signaling	INDRA
Mast cells	Dendritic cells	Cbl	Itpr1	0.00345696108289127	0	CBL_ITPR1	CBL_ITPR1	NA	Secreted Signaling	INDRA
MHCII+ macs	Dendritic cells	Cbl	Itpr1	0.0125289268006915	0	CBL_ITPR1	CBL_ITPR1	NA	Secreted Signaling	INDRA
Neutrophils	Dendritic cells	Cbl	Itpr1	0.0051575238476728	0	CBL_ITPR1	CBL_ITPR1	NA	Secreted Signaling	INDRA
NF1	Dendritic cells	Cbl	Itpr1	0.00273484155680105	0	CBL_ITPR1	CBL_ITPR1	NA	Secreted Signaling	INDRA
NF3	Dendritic cells	Cbl	Itpr1	0.00657091837774221	0	CBL_ITPR1	CBL_ITPR1	NA	Secreted Signaling	INDRA
NK cells	Dendritic cells	Cbl	Itpr1	0.0109526941601295	0	CBL_ITPR1	CBL_ITPR1	NA	Secreted Signaling	INDRA
p_cLTMR2	Dendritic cells	Cbl	Itpr1	0.00323896962472309	0	CBL_ITPR1	CBL_ITPR1	NA	Secreted Signaling	INDRA
PEP1	Dendritic cells	Cbl	Itpr1	0.00365166443100862	0	CBL_ITPR1	CBL_ITPR1	NA	Secreted Signaling	INDRA
PEP2	Dendritic cells	Cbl	Itpr1	0.00464718036428095	0	CBL_ITPR1	CBL_ITPR1	NA	Secreted Signaling	INDRA
Proliferating DCs/macs	Dendritic cells	Cbl	Itpr1	0.00591498404368879	0	CBL_ITPR1	CBL_ITPR1	NA	Secreted Signaling	INDRA
Tconv	Dendritic cells	Cbl	Itpr1	0.00778795304251663	0	CBL_ITPR1	CBL_ITPR1	NA	Secreted Signaling	INDRA
Tregs	Dendritic cells	Cbl	Itpr1	0.0146269484915668	0	CBL_ITPR1	CBL_ITPR1	NA	Secreted Signaling	INDRA
B cells	gd T cells	Cbl	Itpr1	0.00176963050583136	0.02	CBL_ITPR1	CBL_ITPR1	NA	Secreted Signaling	INDRA
Ccr2- recruited macs	gd T cells	Cbl	Itpr1	0.00687266052508156	0	CBL_ITPR1	CBL_ITPR1	NA	Secreted Signaling	INDRA
Ccr2+ recruited macs	gd T cells	Cbl	Itpr1	0.00581990885255117	0	CBL_ITPR1	CBL_ITPR1	NA	Secreted Signaling	INDRA
Cd163+ macs	gd T cells	Cbl	Itpr1	0.00571602769450562	0	CBL_ITPR1	CBL_ITPR1	NA	Secreted Signaling	INDRA
cLTMR1	gd T cells	Cbl	Itpr1	0.00235216629198299	0.02	CBL_ITPR1	CBL_ITPR1	NA	Secreted Signaling	INDRA
Cx3cr1 high macs	gd T cells	Cbl	Itpr1	0.00580897731268971	0	CBL_ITPR1	CBL_ITPR1	NA	Secreted Signaling	INDRA
Dendritic cells	gd T cells	Cbl	Itpr1	0.00376572490816933	0	CBL_ITPR1	CBL_ITPR1	NA	Secreted Signaling	INDRA
gd T cells	gd T cells	Cbl	Itpr1	0.00339910115500616	0	CBL_ITPR1	CBL_ITPR1	NA	Secreted Signaling	INDRA
ILCs	gd T cells	Cbl	Itpr1	0.00143559457140629	0.02	CBL_ITPR1	CBL_ITPR1	NA	Secreted Signaling	INDRA
Langerhans cells	gd T cells	Cbl	Itpr1	0.00298724644314771	0	CBL_ITPR1	CBL_ITPR1	NA	Secreted Signaling	INDRA
Mast cells	gd T cells	Cbl	Itpr1	0.00144160860447529	0.02	CBL_ITPR1	CBL_ITPR1	NA	Secreted Signaling	INDRA
MHCII+ macs	gd T cells	Cbl	Itpr1	0.00525264141695744	0	CBL_ITPR1	CBL_ITPR1	NA	Secreted Signaling	INDRA
Neutrophils	gd T cells	Cbl	Itpr1	0.00215291254592373	0.02	CBL_ITPR1	CBL_ITPR1	NA	Secreted Signaling	INDRA
NF1	gd T cells	Cbl	Itpr1	0.00113999151621511	0.03	CBL_ITPR1	CBL_ITPR1	NA	Secreted Signaling	INDRA
NF3	gd T cells	Cbl	Itpr1	0.00274517994073301	0	CBL_ITPR1	CBL_ITPR1	NA	Secreted Signaling	INDRA
NK cells	gd T cells	Cbl	Itpr1	0.00458756707247994	0	CBL_ITPR1	CBL_ITPR1	NA	Secreted Signaling	INDRA
p_cLTMR2	gd T cells	Cbl	Itpr1	0.00135053041744992	0.02	CBL_ITPR1	CBL_ITPR1	NA	Secreted Signaling	INDRA
PEP1	gd T cells	Cbl	Itpr1	0.00152297651635063	0.03	CBL_ITPR1	CBL_ITPR1	NA	Secreted Signaling	INDRA
PEP2	gd T cells	Cbl	Itpr1	0.00193929957435038	0.01	CBL_ITPR1	CBL_ITPR1	NA	Secreted Signaling	INDRA
Proliferating DCs/macs	gd T cells	Cbl	Itpr1	0.00247019591792073	0.02	CBL_ITPR1	CBL_ITPR1	NA	Secreted Signaling	INDRA
Tconv	gd T cells	Cbl	Itpr1	0.00325595166601486	0	CBL_ITPR1	CBL_ITPR1	NA	Secreted Signaling	INDRA
Tregs	gd T cells	Cbl	Itpr1	0.00613979431730575	0	CBL_ITPR1	CBL_ITPR1	NA	Secreted Signaling	INDRA
B cells	ILCs	Cbl	Itpr1	0.00149529729099595	0.01	CBL_ITPR1	CBL_ITPR1	NA	Secreted Signaling	INDRA
Ccr2- recruited macs	ILCs	Cbl	Itpr1	0.00581184673129127	0	CBL_ITPR1	CBL_ITPR1	NA	Secreted Signaling	INDRA
Ccr2+ recruited macs	ILCs	Cbl	Itpr1	0.00492078499818674	0	CBL_ITPR1	CBL_ITPR1	NA	Secreted Signaling	INDRA
Cd163+ macs	ILCs	Cbl	Itpr1	0.00483287453432323	0	CBL_ITPR1	CBL_ITPR1	NA	Secreted Signaling	INDRA
cLTMR1	ILCs	Cbl	Itpr1	0.00198770652355465	0.01	CBL_ITPR1	CBL_ITPR1	NA	Secreted Signaling	INDRA
Cx3cr1 high macs	ILCs	Cbl	Itpr1	0.00491153394016422	0	CBL_ITPR1	CBL_ITPR1	NA	Secreted Signaling	INDRA
Dendritic cells	ILCs	Cbl	Itpr1	0.0031829380687549	0	CBL_ITPR1	CBL_ITPR1	NA	Secreted Signaling	INDRA
gd T cells	ILCs	Cbl	Itpr1	0.00287288970323489	0	CBL_ITPR1	CBL_ITPR1	NA	Secreted Signaling	INDRA
ILCs	ILCs	Cbl	Itpr1	0.00121298164519957	0.02	CBL_ITPR1	CBL_ITPR1	NA	Secreted Signaling	INDRA
Langerhans cells	ILCs	Cbl	Itpr1	0.00252463229101624	0	CBL_ITPR1	CBL_ITPR1	NA	Secreted Signaling	INDRA
Mast cells	ILCs	Cbl	Itpr1	0.00121806423952134	0.02	CBL_ITPR1	CBL_ITPR1	NA	Secreted Signaling	INDRA
MHCII+ macs	ILCs	Cbl	Itpr1	0.00444076384999987	0	CBL_ITPR1	CBL_ITPR1	NA	Secreted Signaling	INDRA
Neutrophils	ILCs	Cbl	Itpr1	0.00181927013405485	0.02	CBL_ITPR1	CBL_ITPR1	NA	Secreted Signaling	INDRA
NF1	ILCs	Cbl	Itpr1	0.000963172569499704	0.03	CBL_ITPR1	CBL_ITPR1	NA	Secreted Signaling	INDRA
NF3	ILCs	Cbl	Itpr1	0.00231996572056896	0.01	CBL_ITPR1	CBL_ITPR1	NA	Secreted Signaling	INDRA
NK cells	ILCs	Cbl	Itpr1	0.00387808634425585	0	CBL_ITPR1	CBL_ITPR1	NA	Secreted Signaling	INDRA
p_cLTMR2	ILCs	Cbl	Itpr1	0.00114109303632221	0.03	CBL_ITPR1	CBL_ITPR1	NA	Secreted Signaling	INDRA
PEP1	ILCs	Cbl	Itpr1	0.00128683102114892	0.03	CBL_ITPR1	CBL_ITPR1	NA	Secreted Signaling	INDRA
PEP2	ILCs	Cbl	Itpr1	0.00163870695076951	0.01	CBL_ITPR1	CBL_ITPR1	NA	Secreted Signaling	INDRA
Proliferating DCs/macs	ILCs	Cbl	Itpr1	0.002087486146901	0.01	CBL_ITPR1	CBL_ITPR1	NA	Secreted Signaling	INDRA
Tconv	ILCs	Cbl	Itpr1	0.00275183985248198	0	CBL_ITPR1	CBL_ITPR1	NA	Secreted Signaling	INDRA
Tregs	ILCs	Cbl	Itpr1	0.00519150908363798	0	CBL_ITPR1	CBL_ITPR1	NA	Secreted Signaling	INDRA
B cells	MHCII+ macs	Cbl	Itpr1	0.00114205198970238	0	CBL_ITPR1	CBL_ITPR1	NA	Secreted Signaling	INDRA
Ccr2- recruited macs	MHCII+ macs	Cbl	Itpr1	0.00444340842611048	0	CBL_ITPR1	CBL_ITPR1	NA	Secreted Signaling	INDRA
Ccr2+ recruited macs	MHCII+ macs	Cbl	Itpr1	0.00376135938550945	0	CBL_ITPR1	CBL_ITPR1	NA	Secreted Signaling	INDRA
Cd163+ macs	MHCII+ macs	Cbl	Itpr1	0.00369408531593958	0	CBL_ITPR1	CBL_ITPR1	NA	Secreted Signaling	INDRA
cLTMR1	MHCII+ macs	Cbl	Itpr1	0.00151831257671646	0	CBL_ITPR1	CBL_ITPR1	NA	Secreted Signaling	INDRA
Cx3cr1 high macs	MHCII+ macs	Cbl	Itpr1	0.00375427981972	0	CBL_ITPR1	CBL_ITPR1	NA	Secreted Signaling	INDRA
Dendritic cells	MHCII+ macs	Cbl	Itpr1	0.00243197976428004	0	CBL_ITPR1	CBL_ITPR1	NA	Secreted Signaling	INDRA
gd T cells	MHCII+ macs	Cbl	Itpr1	0.0021949207900587	0	CBL_ITPR1	CBL_ITPR1	NA	Secreted Signaling	INDRA
ILCs	MHCII+ macs	Cbl	Itpr1	0.000926368012410538	0	CBL_ITPR1	CBL_ITPR1	NA	Secreted Signaling	INDRA
Langerhans cells	MHCII+ macs	Cbl	Itpr1	0.00192868915440298	0	CBL_ITPR1	CBL_ITPR1	NA	Secreted Signaling	INDRA
Mast cells	MHCII+ macs	Cbl	Itpr1	0.000930250766612474	0	CBL_ITPR1	CBL_ITPR1	NA	Secreted Signaling	INDRA
MHCII+ macs	MHCII+ macs	Cbl	Itpr1	0.00339405409793037	0	CBL_ITPR1	CBL_ITPR1	NA	Secreted Signaling	INDRA
Neutrophils	MHCII+ macs	Cbl	Itpr1	0.00138959680803497	0	CBL_ITPR1	CBL_ITPR1	NA	Secreted Signaling	INDRA
NF1	MHCII+ macs	Cbl	Itpr1	0.000735542482866943	0	CBL_ITPR1	CBL_ITPR1	NA	Secreted Signaling	INDRA
NF3	MHCII+ macs	Cbl	Itpr1	0.0017722485892871	0	CBL_ITPR1	CBL_ITPR1	NA	Secreted Signaling	INDRA
NK cells	MHCII+ macs	Cbl	Itpr1	0.00296360762725883	0	CBL_ITPR1	CBL_ITPR1	NA	Secreted Signaling	INDRA
p_cLTMR2	MHCII+ macs	Cbl	Itpr1	0.000871451035397556	0	CBL_ITPR1	CBL_ITPR1	NA	Secreted Signaling	INDRA
PEP1	MHCII+ macs	Cbl	Itpr1	0.000982784799100248	0	CBL_ITPR1	CBL_ITPR1	NA	Secreted Signaling	INDRA
PEP2	MHCII+ macs	Cbl	Itpr1	0.0012516253762465	0	CBL_ITPR1	CBL_ITPR1	NA	Secreted Signaling	INDRA
Proliferating DCs/macs	MHCII+ macs	Cbl	Itpr1	0.00159456703734145	0	CBL_ITPR1	CBL_ITPR1	NA	Secreted Signaling	INDRA
Tconv	MHCII+ macs	Cbl	Itpr1	0.00210237708090767	0	CBL_ITPR1	CBL_ITPR1	NA	Secreted Signaling	INDRA
Tregs	MHCII+ macs	Cbl	Itpr1	0.00396855039390573	0	CBL_ITPR1	CBL_ITPR1	NA	Secreted Signaling	INDRA
B cells	NK cells	Cbl	Itpr1	0.0023809594799707	0.05	CBL_ITPR1	CBL_ITPR1	NA	Secreted Signaling	INDRA
Ccr2- recruited macs	NK cells	Cbl	Itpr1	0.00923055925908063	0	CBL_ITPR1	CBL_ITPR1	NA	Secreted Signaling	INDRA
Ccr2+ recruited macs	NK cells	Cbl	Itpr1	0.00781946930141145	0	CBL_ITPR1	CBL_ITPR1	NA	Secreted Signaling	INDRA
Cd163+ macs	NK cells	Cbl	Itpr1	0.00768017315294196	0	CBL_ITPR1	CBL_ITPR1	NA	Secreted Signaling	INDRA
cLTMR1	NK cells	Cbl	Itpr1	0.00316409771062419	0.01	CBL_ITPR1	CBL_ITPR1	NA	Secreted Signaling	INDRA
Cx3cr1 high macs	NK cells	Cbl	Itpr1	0.00780481147014217	0	CBL_ITPR1	CBL_ITPR1	NA	Secreted Signaling	INDRA
Dendritic cells	NK cells	Cbl	Itpr1	0.00506311857942955	0	CBL_ITPR1	CBL_ITPR1	NA	Secreted Signaling	INDRA
gd T cells	NK cells	Cbl	Itpr1	0.00457076259064781	0	CBL_ITPR1	CBL_ITPR1	NA	Secreted Signaling	INDRA
ILCs	NK cells	Cbl	Itpr1	0.00193175223151343	0.08	CBL_ITPR1	CBL_ITPR1	NA	Secreted Signaling	INDRA
Langerhans cells	NK cells	Cbl	Itpr1	0.00401751491052498	0.01	CBL_ITPR1	CBL_ITPR1	NA	Secreted Signaling	INDRA
Mast cells	NK cells	Cbl	Itpr1	0.00193984074438724	0.12	CBL_ITPR1	CBL_ITPR1	NA	Secreted Signaling	INDRA
MHCII+ macs	NK cells	Cbl	Itpr1	0.00705868816679562	0	CBL_ITPR1	CBL_ITPR1	NA	Secreted Signaling	INDRA
Neutrophils	NK cells	Cbl	Itpr1	0.00289626432638332	0.02	CBL_ITPR1	CBL_ITPR1	NA	Secreted Signaling	INDRA
NF1	NK cells	Cbl	Itpr1	0.00153414238866736	0.09	CBL_ITPR1	CBL_ITPR1	NA	Secreted Signaling	INDRA
NF3	NK cells	Cbl	Itpr1	0.00369227150866974	0	CBL_ITPR1	CBL_ITPR1	NA	Secreted Signaling	INDRA
NK cells	NK cells	Cbl	Itpr1	0.006166354924786	0	CBL_ITPR1	CBL_ITPR1	NA	Secreted Signaling	INDRA
p_cLTMR2	NK cells	Cbl	Itpr1	0.00181734245254869	0.07	CBL_ITPR1	CBL_ITPR1	NA	Secreted Signaling	INDRA
PEP1	NK cells	Cbl	Itpr1	0.00204927238386815	0.09	CBL_ITPR1	CBL_ITPR1	NA	Secreted Signaling	INDRA
PEP2	NK cells	Cbl	Itpr1	0.00260908850010589	0	CBL_ITPR1	CBL_ITPR1	NA	Secreted Signaling	INDRA
Proliferating DCs/macs	NK cells	Cbl	Itpr1	0.00332273364365829	0.03	CBL_ITPR1	CBL_ITPR1	NA	Secreted Signaling	INDRA
Tconv	NK cells	Cbl	Itpr1	0.00437848662624587	0	CBL_ITPR1	CBL_ITPR1	NA	Secreted Signaling	INDRA
Tregs	NK cells	Cbl	Itpr1	0.00824834677306548	0	CBL_ITPR1	CBL_ITPR1	NA	Secreted Signaling	INDRA
B cells	Proliferating DCs/macs	Cbl	Itpr1	0.0015666675247317	0.13	CBL_ITPR1	CBL_ITPR1	NA	Secreted Signaling	INDRA
Ccr2- recruited macs	Proliferating DCs/macs	Cbl	Itpr1	0.0060879888119276	0.01	CBL_ITPR1	CBL_ITPR1	NA	Secreted Signaling	INDRA
Ccr2+ recruited macs	Proliferating DCs/macs	Cbl	Itpr1	0.00515480899707781	0	CBL_ITPR1	CBL_ITPR1	NA	Secreted Signaling	INDRA
Cd163+ macs	Proliferating DCs/macs	Cbl	Itpr1	0.00506273893536369	0.01	CBL_ITPR1	CBL_ITPR1	NA	Secreted Signaling	INDRA
cLTMR1	Proliferating DCs/macs	Cbl	Itpr1	0.00208253033104782	0.16	CBL_ITPR1	CBL_ITPR1	NA	Secreted Signaling	INDRA
Cx3cr1 high macs	Proliferating DCs/macs	Cbl	Itpr1	0.00514512024964588	0	CBL_ITPR1	CBL_ITPR1	NA	Secreted Signaling	INDRA
Dendritic cells	Proliferating DCs/macs	Cbl	Itpr1	0.00333459004552315	0.03	CBL_ITPR1	CBL_ITPR1	NA	Secreted Signaling	INDRA
gd T cells	Proliferating DCs/macs	Cbl	Itpr1	0.00300981394266221	0.04	CBL_ITPR1	CBL_ITPR1	NA	Secreted Signaling	INDRA
ILCs	Proliferating DCs/macs	Cbl	Itpr1	0.00127089416170468	0.24	CBL_ITPR1	CBL_ITPR1	NA	Secreted Signaling	INDRA
Langerhans cells	Proliferating DCs/macs	Cbl	Itpr1	0.00264500233025083	0.09	CBL_ITPR1	CBL_ITPR1	NA	Secreted Signaling	INDRA
Mast cells	Proliferating DCs/macs	Cbl	Itpr1	0.00127621910901072	0.24	CBL_ITPR1	CBL_ITPR1	NA	Secreted Signaling	INDRA
MHCII+ macs	Proliferating DCs/macs	Cbl	Itpr1	0.00465206560279241	0.02	CBL_ITPR1	CBL_ITPR1	NA	Secreted Signaling	INDRA
Neutrophils	Proliferating DCs/macs	Cbl	Itpr1	0.00190607400723853	0.15	CBL_ITPR1	CBL_ITPR1	NA	Secreted Signaling	INDRA
NF1	Proliferating DCs/macs	Cbl	Itpr1	0.00100917026865625	0.26	CBL_ITPR1	CBL_ITPR1	NA	Secreted Signaling	INDRA
NF3	Proliferating DCs/macs	Cbl	Itpr1	0.00243060139491304	0.11	CBL_ITPR1	CBL_ITPR1	NA	Secreted Signaling	INDRA
NK cells	Proliferating DCs/macs	Cbl	Itpr1	0.00406272386627858	0.03	CBL_ITPR1	CBL_ITPR1	NA	Secreted Signaling	INDRA
p_cLTMR2	Proliferating DCs/macs	Cbl	Itpr1	0.00119557741627498	0.25	CBL_ITPR1	CBL_ITPR1	NA	Secreted Signaling	INDRA
PEP1	Proliferating DCs/macs	Cbl	Itpr1	0.00134826463787436	0.21	CBL_ITPR1	CBL_ITPR1	NA	Secreted Signaling	INDRA
PEP2	Proliferating DCs/macs	Cbl	Itpr1	0.00171691032851992	0.16	CBL_ITPR1	CBL_ITPR1	NA	Secreted Signaling	INDRA
Proliferating DCs/macs	Proliferating DCs/macs	Cbl	Itpr1	0.00218705952363018	0.13	CBL_ITPR1	CBL_ITPR1	NA	Secreted Signaling	INDRA
Tconv	Proliferating DCs/macs	Cbl	Itpr1	0.00288301143940705	0.05	CBL_ITPR1	CBL_ITPR1	NA	Secreted Signaling	INDRA
Tregs	Proliferating DCs/macs	Cbl	Itpr1	0.00543833788466532	0.01	CBL_ITPR1	CBL_ITPR1	NA	Secreted Signaling	INDRA
B cells	Tconv	Cbl	Itpr1	0.00257766089887236	0	CBL_ITPR1	CBL_ITPR1	NA	Secreted Signaling	INDRA
Ccr2- recruited macs	Tconv	Cbl	Itpr1	0.00998747075805289	0	CBL_ITPR1	CBL_ITPR1	NA	Secreted Signaling	INDRA
Ccr2+ recruited macs	Tconv	Cbl	Itpr1	0.00846165878410391	0	CBL_ITPR1	CBL_ITPR1	NA	Secreted Signaling	INDRA
Cd163+ macs	Tconv	Cbl	Itpr1	0.00831101848929145	0	CBL_ITPR1	CBL_ITPR1	NA	Secreted Signaling	INDRA
cLTMR1	Tconv	Cbl	Itpr1	0.00342527544617618	0	CBL_ITPR1	CBL_ITPR1	NA	Secreted Signaling	INDRA
Cx3cr1 high macs	Tconv	Cbl	Itpr1	0.00844580739648306	0	CBL_ITPR1	CBL_ITPR1	NA	Secreted Signaling	INDRA
Dendritic cells	Tconv	Cbl	Itpr1	0.00548018760330316	0	CBL_ITPR1	CBL_ITPR1	NA	Secreted Signaling	INDRA
gd T cells	Tconv	Cbl	Itpr1	0.00494747598945364	0	CBL_ITPR1	CBL_ITPR1	NA	Secreted Signaling	INDRA
ILCs	Tconv	Cbl	Itpr1	0.00209142048561075	0.03	CBL_ITPR1	CBL_ITPR1	NA	Secreted Signaling	INDRA
Langerhans cells	Tconv	Cbl	Itpr1	0.0043488299139608	0	CBL_ITPR1	CBL_ITPR1	NA	Secreted Signaling	INDRA
Mast cells	Tconv	Cbl	Itpr1	0.00210017614467715	0.02	CBL_ITPR1	CBL_ITPR1	NA	Secreted Signaling	INDRA
MHCII+ macs	Tconv	Cbl	Itpr1	0.00763887802799809	0	CBL_ITPR1	CBL_ITPR1	NA	Secreted Signaling	INDRA
Neutrophils	Tconv	Cbl	Itpr1	0.00313540352239359	0	CBL_ITPR1	CBL_ITPR1	NA	Secreted Signaling	INDRA
NF1	Tconv	Cbl	Itpr1	0.00166100104403617	0.01	CBL_ITPR1	CBL_ITPR1	NA	Secreted Signaling	INDRA
NF3	Tconv	Cbl	Itpr1	0.0039968720906604	0	CBL_ITPR1	CBL_ITPR1	NA	Secreted Signaling	INDRA
NK cells	Tconv	Cbl	Itpr1	0.00667369229503273	0	CBL_ITPR1	CBL_ITPR1	NA	Secreted Signaling	INDRA
p_cLTMR2	Tconv	Cbl	Itpr1	0.00196757285175881	0.03	CBL_ITPR1	CBL_ITPR1	NA	Secreted Signaling	INDRA
PEP1	Tconv	Cbl	Itpr1	0.00221863262936907	0	CBL_ITPR1	CBL_ITPR1	NA	Secreted Signaling	INDRA
PEP2	Tconv	Cbl	Itpr1	0.00282458328842348	0	CBL_ITPR1	CBL_ITPR1	NA	Secreted Signaling	INDRA
Proliferating DCs/macs	Tconv	Cbl	Itpr1	0.00359695859667553	0.01	CBL_ITPR1	CBL_ITPR1	NA	Secreted Signaling	INDRA
Tconv	Tconv	Cbl	Itpr1	0.00473942846316814	0	CBL_ITPR1	CBL_ITPR1	NA	Secreted Signaling	INDRA
Tregs	Tconv	Cbl	Itpr1	0.00892544181863905	0	CBL_ITPR1	CBL_ITPR1	NA	Secreted Signaling	INDRA
B cells	Tregs	Cbl	Itpr1	0.00507459541477582	0	CBL_ITPR1	CBL_ITPR1	NA	Secreted Signaling	INDRA
Ccr2- recruited macs	Tregs	Cbl	Itpr1	0.019521673167528	0	CBL_ITPR1	CBL_ITPR1	NA	Secreted Signaling	INDRA
Ccr2+ recruited macs	Tregs	Cbl	Itpr1	0.0165636656527583	0	CBL_ITPR1	CBL_ITPR1	NA	Secreted Signaling	INDRA
Cd163+ macs	Tregs	Cbl	Itpr1	0.0162711547742654	0	CBL_ITPR1	CBL_ITPR1	NA	Secreted Signaling	INDRA
cLTMR1	Tregs	Cbl	Itpr1	0.0067377327386058	0	CBL_ITPR1	CBL_ITPR1	NA	Secreted Signaling	INDRA
Cx3cr1 high macs	Tregs	Cbl	Itpr1	0.0165328896920785	0	CBL_ITPR1	CBL_ITPR1	NA	Secreted Signaling	INDRA
Dendritic cells	Tregs	Cbl	Itpr1	0.0107584215612966	0	CBL_ITPR1	CBL_ITPR1	NA	Secreted Signaling	INDRA
gd T cells	Tregs	Cbl	Itpr1	0.00971764301139602	0	CBL_ITPR1	CBL_ITPR1	NA	Secreted Signaling	INDRA
ILCs	Tregs	Cbl	Itpr1	0.00411928776457617	0	CBL_ITPR1	CBL_ITPR1	NA	Secreted Signaling	INDRA
Langerhans cells	Tregs	Cbl	Itpr1	0.00854676294649072	0	CBL_ITPR1	CBL_ITPR1	NA	Secreted Signaling	INDRA
Mast cells	Tregs	Cbl	Itpr1	0.00413649782862821	0	CBL_ITPR1	CBL_ITPR1	NA	Secreted Signaling	INDRA
MHCII+ macs	Tregs	Cbl	Itpr1	0.0149649655302801	0	CBL_ITPR1	CBL_ITPR1	NA	Secreted Signaling	INDRA
Neutrophils	Tregs	Cbl	Itpr1	0.00616927173200972	0	CBL_ITPR1	CBL_ITPR1	NA	Secreted Signaling	INDRA
NF1	Tregs	Cbl	Itpr1	0.00327289706016234	0	CBL_ITPR1	CBL_ITPR1	NA	Secreted Signaling	INDRA
NF3	Tregs	Cbl	Itpr1	0.00785774092059445	0	CBL_ITPR1	CBL_ITPR1	NA	Secreted Signaling	INDRA
NK cells	Tregs	Cbl	Itpr1	0.0130863224848546	0	CBL_ITPR1	CBL_ITPR1	NA	Secreted Signaling	INDRA
p_cLTMR2	Tregs	Cbl	Itpr1	0.00387582232719237	0.01	CBL_ITPR1	CBL_ITPR1	NA	Secreted Signaling	INDRA
PEP1	Tregs	Cbl	Itpr1	0.00436930631489864	0	CBL_ITPR1	CBL_ITPR1	NA	Secreted Signaling	INDRA
PEP2	Tregs	Cbl	Itpr1	0.00555937397568101	0	CBL_ITPR1	CBL_ITPR1	NA	Secreted Signaling	INDRA
Proliferating DCs/macs	Tregs	Cbl	Itpr1	0.00707426575272689	0	CBL_ITPR1	CBL_ITPR1	NA	Secreted Signaling	INDRA
Tconv	Tregs	Cbl	Itpr1	0.00931088099121106	0	CBL_ITPR1	CBL_ITPR1	NA	Secreted Signaling	INDRA
Tregs	Tregs	Cbl	Itpr1	0.0174636979261056	0	CBL_ITPR1	CBL_ITPR1	NA	Secreted Signaling	INDRA
B cells	B cells	Pld4	Itpr1	0.00499507796275545	0	PLD4_ITPR1	PLD4_ITPR1	NA	Secreted Signaling	INDRA
Ccr2- recruited macs	B cells	Pld4	Itpr1	0.00323774384271073	0	PLD4_ITPR1	PLD4_ITPR1	NA	Secreted Signaling	INDRA
Ccr2+ recruited macs	B cells	Pld4	Itpr1	0.0120266518245693	0	PLD4_ITPR1	PLD4_ITPR1	NA	Secreted Signaling	INDRA
Cd163+ macs	B cells	Pld4	Itpr1	0.00336250937594476	0	PLD4_ITPR1	PLD4_ITPR1	NA	Secreted Signaling	INDRA
Cx3cr1 high macs	B cells	Pld4	Itpr1	0.00990556484241497	0	PLD4_ITPR1	PLD4_ITPR1	NA	Secreted Signaling	INDRA
Dendritic cells	B cells	Pld4	Itpr1	0.0102026164320631	0	PLD4_ITPR1	PLD4_ITPR1	NA	Secreted Signaling	INDRA
MHCII+ macs	B cells	Pld4	Itpr1	0.00968302695426226	0	PLD4_ITPR1	PLD4_ITPR1	NA	Secreted Signaling	INDRA
B cells	Ccr2+ recruited macs	Pld4	Itpr1	0.00161414783606544	0	PLD4_ITPR1	PLD4_ITPR1	NA	Secreted Signaling	INDRA
Ccr2- recruited macs	Ccr2+ recruited macs	Pld4	Itpr1	0.00104502015364116	0	PLD4_ITPR1	PLD4_ITPR1	NA	Secreted Signaling	INDRA
Ccr2+ recruited macs	Ccr2+ recruited macs	Pld4	Itpr1	0.00390506340479925	0	PLD4_ITPR1	PLD4_ITPR1	NA	Secreted Signaling	INDRA
Cd163+ macs	Ccr2+ recruited macs	Pld4	Itpr1	0.001085381714758	0	PLD4_ITPR1	PLD4_ITPR1	NA	Secreted Signaling	INDRA
Cx3cr1 high macs	Ccr2+ recruited macs	Pld4	Itpr1	0.00321168845525029	0	PLD4_ITPR1	PLD4_ITPR1	NA	Secreted Signaling	INDRA
Dendritic cells	Ccr2+ recruited macs	Pld4	Itpr1	0.00330867252936799	0	PLD4_ITPR1	PLD4_ITPR1	NA	Secreted Signaling	INDRA
MHCII+ macs	Ccr2+ recruited macs	Pld4	Itpr1	0.00313905804697667	0	PLD4_ITPR1	PLD4_ITPR1	NA	Secreted Signaling	INDRA
B cells	Cx3cr1 high macs	Pld4	Itpr1	0.00160823787062959	0	PLD4_ITPR1	PLD4_ITPR1	NA	Secreted Signaling	INDRA
Ccr2- recruited macs	Cx3cr1 high macs	Pld4	Itpr1	0.00104119179257889	0	PLD4_ITPR1	PLD4_ITPR1	NA	Secreted Signaling	INDRA
Ccr2+ recruited macs	Cx3cr1 high macs	Pld4	Itpr1	0.00389079827638624	0	PLD4_ITPR1	PLD4_ITPR1	NA	Secreted Signaling	INDRA
Cd163+ macs	Cx3cr1 high macs	Pld4	Itpr1	0.00108140565189656	0	PLD4_ITPR1	PLD4_ITPR1	NA	Secreted Signaling	INDRA
Cx3cr1 high macs	Cx3cr1 high macs	Pld4	Itpr1	0.00319994807653712	0	PLD4_ITPR1	PLD4_ITPR1	NA	Secreted Signaling	INDRA
Dendritic cells	Cx3cr1 high macs	Pld4	Itpr1	0.0032965787963061	0	PLD4_ITPR1	PLD4_ITPR1	NA	Secreted Signaling	INDRA
MHCII+ macs	Cx3cr1 high macs	Pld4	Itpr1	0.00312758233683336	0	PLD4_ITPR1	PLD4_ITPR1	NA	Secreted Signaling	INDRA
B cells	Dendritic cells	Pld4	Itpr1	0.00408212535284574	0	PLD4_ITPR1	PLD4_ITPR1	NA	Secreted Signaling	INDRA
Ccr2- recruited macs	Dendritic cells	Pld4	Itpr1	0.0026451261179023	0	PLD4_ITPR1	PLD4_ITPR1	NA	Secreted Signaling	INDRA
Ccr2+ recruited macs	Dendritic cells	Pld4	Itpr1	0.00984124645531242	0	PLD4_ITPR1	PLD4_ITPR1	NA	Secreted Signaling	INDRA
Cd163+ macs	Dendritic cells	Pld4	Itpr1	0.00274711823449679	0	PLD4_ITPR1	PLD4_ITPR1	NA	Secreted Signaling	INDRA
Cx3cr1 high macs	Dendritic cells	Pld4	Itpr1	0.00810242874201068	0	PLD4_ITPR1	PLD4_ITPR1	NA	Secreted Signaling	INDRA
Dendritic cells	Dendritic cells	Pld4	Itpr1	0.00834586304866494	0	PLD4_ITPR1	PLD4_ITPR1	NA	Secreted Signaling	INDRA
MHCII+ macs	Dendritic cells	Pld4	Itpr1	0.00792007596725268	0	PLD4_ITPR1	PLD4_ITPR1	NA	Secreted Signaling	INDRA
B cells	gd T cells	Pld4	Itpr1	0.00170293500784332	0	PLD4_ITPR1	PLD4_ITPR1	NA	Secreted Signaling	INDRA
Ccr2- recruited macs	gd T cells	Pld4	Itpr1	0.00110253668616372	0	PLD4_ITPR1	PLD4_ITPR1	NA	Secreted Signaling	INDRA
Ccr2+ recruited macs	gd T cells	Pld4	Itpr1	0.00411934383331512	0	PLD4_ITPR1	PLD4_ITPR1	NA	Secreted Signaling	INDRA
Cd163+ macs	gd T cells	Pld4	Itpr1	0.00114511714795283	0	PLD4_ITPR1	PLD4_ITPR1	NA	Secreted Signaling	INDRA
Cx3cr1 high macs	gd T cells	Pld4	Itpr1	0.00338805110699419	0	PLD4_ITPR1	PLD4_ITPR1	NA	Secreted Signaling	INDRA
Dendritic cells	gd T cells	Pld4	Itpr1	0.00349034219524817	0	PLD4_ITPR1	PLD4_ITPR1	NA	Secreted Signaling	INDRA
MHCII+ macs	gd T cells	Pld4	Itpr1	0.0033114456128315	0	PLD4_ITPR1	PLD4_ITPR1	NA	Secreted Signaling	INDRA
B cells	ILCs	Pld4	Itpr1	0.0014389262171821	0	PLD4_ITPR1	PLD4_ITPR1	NA	Secreted Signaling	INDRA
Ccr2- recruited macs	ILCs	Pld4	Itpr1	0.000931521771542312	0	PLD4_ITPR1	PLD4_ITPR1	NA	Secreted Signaling	INDRA
Ccr2+ recruited macs	ILCs	Pld4	Itpr1	0.00348202190233158	0	PLD4_ITPR1	PLD4_ITPR1	NA	Secreted Signaling	INDRA
Cd163+ macs	ILCs	Pld4	Itpr1	0.000967503957653916	0	PLD4_ITPR1	PLD4_ITPR1	NA	Secreted Signaling	INDRA
Cx3cr1 high macs	ILCs	Pld4	Itpr1	0.00286354538688673	0	PLD4_ITPR1	PLD4_ITPR1	NA	Secreted Signaling	INDRA
Dendritic cells	ILCs	Pld4	Itpr1	0.00295004762059908	0	PLD4_ITPR1	PLD4_ITPR1	NA	Secreted Signaling	INDRA
MHCII+ macs	ILCs	Pld4	Itpr1	0.00279876591950098	0	PLD4_ITPR1	PLD4_ITPR1	NA	Secreted Signaling	INDRA
B cells	MHCII+ macs	Pld4	Itpr1	0.0010989832206876	0	PLD4_ITPR1	PLD4_ITPR1	NA	Secreted Signaling	INDRA
Ccr2- recruited macs	MHCII+ macs	Pld4	Itpr1	0.000711366507183515	0	PLD4_ITPR1	PLD4_ITPR1	NA	Secreted Signaling	INDRA
Ccr2+ recruited macs	MHCII+ macs	Pld4	Itpr1	0.00266068837021809	0	PLD4_ITPR1	PLD4_ITPR1	NA	Secreted Signaling	INDRA
Cd163+ macs	MHCII+ macs	Pld4	Itpr1	0.00073885097531545	0	PLD4_ITPR1	PLD4_ITPR1	NA	Secreted Signaling	INDRA
Cx3cr1 high macs	MHCII+ macs	Pld4	Itpr1	0.0021877767865704	0	PLD4_ITPR1	PLD4_ITPR1	NA	Secreted Signaling	INDRA
Dendritic cells	MHCII+ macs	Pld4	Itpr1	0.00225391148506101	0	PLD4_ITPR1	PLD4_ITPR1	NA	Secreted Signaling	INDRA
MHCII+ macs	MHCII+ macs	Pld4	Itpr1	0.00213825185554788	0	PLD4_ITPR1	PLD4_ITPR1	NA	Secreted Signaling	INDRA
B cells	NK cells	Pld4	Itpr1	0.00229127652632531	0	PLD4_ITPR1	PLD4_ITPR1	NA	Secreted Signaling	INDRA
Ccr2- recruited macs	NK cells	Pld4	Itpr1	0.00148375682689746	0	PLD4_ITPR1	PLD4_ITPR1	NA	Secreted Signaling	INDRA
Ccr2+ recruited macs	NK cells	Pld4	Itpr1	0.00553789151149492	0	PLD4_ITPR1	PLD4_ITPR1	NA	Secreted Signaling	INDRA
Cd163+ macs	NK cells	Pld4	Itpr1	0.00154103746809325	0	PLD4_ITPR1	PLD4_ITPR1	NA	Secreted Signaling	INDRA
Cx3cr1 high macs	NK cells	Pld4	Itpr1	0.00455592103181377	0	PLD4_ITPR1	PLD4_ITPR1	NA	Secreted Signaling	INDRA
Dendritic cells	NK cells	Pld4	Itpr1	0.00469330607254762	0	PLD4_ITPR1	PLD4_ITPR1	NA	Secreted Signaling	INDRA
MHCII+ macs	NK cells	Pld4	Itpr1	0.00445302741379624	0	PLD4_ITPR1	PLD4_ITPR1	NA	Secreted Signaling	INDRA
B cells	Proliferating DCs/macs	Pld4	Itpr1	0.00150760993351859	0.02	PLD4_ITPR1	PLD4_ITPR1	NA	Secreted Signaling	INDRA
Ccr2- recruited macs	Proliferating DCs/macs	Pld4	Itpr1	0.000976009417753229	0	PLD4_ITPR1	PLD4_ITPR1	NA	Secreted Signaling	INDRA
Ccr2+ recruited macs	Proliferating DCs/macs	Pld4	Itpr1	0.00364787166430166	0	PLD4_ITPR1	PLD4_ITPR1	NA	Secreted Signaling	INDRA
Cd163+ macs	Proliferating DCs/macs	Pld4	Itpr1	0.00101370829862709	0	PLD4_ITPR1	PLD4_ITPR1	NA	Secreted Signaling	INDRA
Cx3cr1 high macs	Proliferating DCs/macs	Pld4	Itpr1	0.00300002560859719	0	PLD4_ITPR1	PLD4_ITPR1	NA	Secreted Signaling	INDRA
Dendritic cells	Proliferating DCs/macs	Pld4	Itpr1	0.00309063787028983	0	PLD4_ITPR1	PLD4_ITPR1	NA	Secreted Signaling	INDRA
MHCII+ macs	Proliferating DCs/macs	Pld4	Itpr1	0.00293216774824119	0	PLD4_ITPR1	PLD4_ITPR1	NA	Secreted Signaling	INDRA
B cells	Tconv	Pld4	Itpr1	0.00248058726912011	0	PLD4_ITPR1	PLD4_ITPR1	NA	Secreted Signaling	INDRA
Ccr2- recruited macs	Tconv	Pld4	Itpr1	0.00160645578974335	0	PLD4_ITPR1	PLD4_ITPR1	NA	Secreted Signaling	INDRA
Ccr2+ recruited macs	Tconv	Pld4	Itpr1	0.00599383384693509	0	PLD4_ITPR1	PLD4_ITPR1	NA	Secreted Signaling	INDRA
Cd163+ macs	Tconv	Pld4	Itpr1	0.00166846532672587	0	PLD4_ITPR1	PLD4_ITPR1	NA	Secreted Signaling	INDRA
Cx3cr1 high macs	Tconv	Pld4	Itpr1	0.00493141727795936	0	PLD4_ITPR1	PLD4_ITPR1	NA	Secreted Signaling	INDRA
Dendritic cells	Tconv	Pld4	Itpr1	0.00508006772451392	0	PLD4_ITPR1	PLD4_ITPR1	NA	Secreted Signaling	INDRA
MHCII+ macs	Tconv	Pld4	Itpr1	0.00482008429386508	0	PLD4_ITPR1	PLD4_ITPR1	NA	Secreted Signaling	INDRA
B cells	Tregs	Pld4	Itpr1	0.00488394871873363	0	PLD4_ITPR1	PLD4_ITPR1	NA	Secreted Signaling	INDRA
Ccr2- recruited macs	Tregs	Pld4	Itpr1	0.00316558694284014	0	PLD4_ITPR1	PLD4_ITPR1	NA	Secreted Signaling	INDRA
Ccr2+ recruited macs	Tregs	Pld4	Itpr1	0.0117609349636748	0	PLD4_ITPR1	PLD4_ITPR1	NA	Secreted Signaling	INDRA
Cd163+ macs	Tregs	Pld4	Itpr1	0.00328758110153104	0	PLD4_ITPR1	PLD4_ITPR1	NA	Secreted Signaling	INDRA
Cx3cr1 high macs	Tregs	Pld4	Itpr1	0.00968625182461363	0	PLD4_ITPR1	PLD4_ITPR1	NA	Secreted Signaling	INDRA
Dendritic cells	Tregs	Pld4	Itpr1	0.0099767928499447	0	PLD4_ITPR1	PLD4_ITPR1	NA	Secreted Signaling	INDRA
MHCII+ macs	Tregs	Pld4	Itpr1	0.0094685938917393	0	PLD4_ITPR1	PLD4_ITPR1	NA	Secreted Signaling	INDRA
ILCs	B cells	Plcb4	Itpr1	0.00317370365891576	0	PLCB4_ITPR1	PLCB4_ITPR1	NA	Secreted Signaling	INDRA
Tconv	B cells	Plcb4	Itpr1	0.00304238130782783	0	PLCB4_ITPR1	PLCB4_ITPR1	NA	Secreted Signaling	INDRA
Tregs	B cells	Plcb4	Itpr1	0.00424275139404157	0	PLCB4_ITPR1	PLCB4_ITPR1	NA	Secreted Signaling	INDRA
ILCs	Ccr2+ recruited macs	Plcb4	Itpr1	0.00102430585729852	0	PLCB4_ITPR1	PLCB4_ITPR1	NA	Secreted Signaling	INDRA
Tconv	Ccr2+ recruited macs	Plcb4	Itpr1	0.000981834257336063	0	PLCB4_ITPR1	PLCB4_ITPR1	NA	Secreted Signaling	INDRA
Tregs	Ccr2+ recruited macs	Plcb4	Itpr1	0.00137033395740114	0	PLCB4_ITPR1	PLCB4_ITPR1	NA	Secreted Signaling	INDRA
ILCs	Cx3cr1 high macs	Plcb4	Itpr1	0.00102055330414186	0	PLCB4_ITPR1	PLCB4_ITPR1	NA	Secreted Signaling	INDRA
Tconv	Cx3cr1 high macs	Plcb4	Itpr1	0.000978237146879524	0	PLCB4_ITPR1	PLCB4_ITPR1	NA	Secreted Signaling	INDRA
Tregs	Cx3cr1 high macs	Plcb4	Itpr1	0.00136531545993165	0	PLCB4_ITPR1	PLCB4_ITPR1	NA	Secreted Signaling	INDRA
ILCs	Dendritic cells	Plcb4	Itpr1	0.00259277698529829	0	PLCB4_ITPR1	PLCB4_ITPR1	NA	Secreted Signaling	INDRA
Tconv	Dendritic cells	Plcb4	Itpr1	0.00248543243768008	0	PLCB4_ITPR1	PLCB4_ITPR1	NA	Secreted Signaling	INDRA
Tregs	Dendritic cells	Plcb4	Itpr1	0.00346682275221294	0	PLCB4_ITPR1	PLCB4_ITPR1	NA	Secreted Signaling	INDRA
ILCs	gd T cells	Plcb4	Itpr1	0.00108068353560265	0	PLCB4_ITPR1	PLCB4_ITPR1	NA	Secreted Signaling	INDRA
Tconv	gd T cells	Plcb4	Itpr1	0.00103587672757298	0	PLCB4_ITPR1	PLCB4_ITPR1	NA	Secreted Signaling	INDRA
Tregs	gd T cells	Plcb4	Itpr1	0.0014457294204689	0	PLCB4_ITPR1	PLCB4_ITPR1	NA	Secreted Signaling	INDRA
ILCs	ILCs	Plcb4	Itpr1	0.000913055173714358	0	PLCB4_ITPR1	PLCB4_ITPR1	NA	Secreted Signaling	INDRA
Tconv	ILCs	Plcb4	Itpr1	0.000875192407115129	0	PLCB4_ITPR1	PLCB4_ITPR1	NA	Secreted Signaling	INDRA
Tregs	ILCs	Plcb4	Itpr1	0.00122154683908359	0	PLCB4_ITPR1	PLCB4_ITPR1	NA	Secreted Signaling	INDRA
ILCs	MHCII+ macs	Plcb4	Itpr1	0.000697261247414425	0	PLCB4_ITPR1	PLCB4_ITPR1	NA	Secreted Signaling	INDRA
Tconv	MHCII+ macs	Plcb4	Itpr1	0.000668341083181376	0	PLCB4_ITPR1	PLCB4_ITPR1	NA	Secreted Signaling	INDRA
Tregs	MHCII+ macs	Plcb4	Itpr1	0.000932911239714973	0	PLCB4_ITPR1	PLCB4_ITPR1	NA	Secreted Signaling	INDRA
ILCs	NK cells	Plcb4	Itpr1	0.00145435859252725	0	PLCB4_ITPR1	PLCB4_ITPR1	NA	Secreted Signaling	INDRA
Tconv	NK cells	Plcb4	Itpr1	0.00139408026171362	0	PLCB4_ITPR1	PLCB4_ITPR1	NA	Secreted Signaling	INDRA
Tregs	NK cells	Plcb4	Itpr1	0.00194538297468678	0	PLCB4_ITPR1	PLCB4_ITPR1	NA	Secreted Signaling	INDRA
ILCs	Proliferating DCs/macs	Plcb4	Itpr1	0.000956661736056258	0	PLCB4_ITPR1	PLCB4_ITPR1	NA	Secreted Signaling	INDRA
Tconv	Proliferating DCs/macs	Plcb4	Itpr1	0.000916992342933304	0	PLCB4_ITPR1	PLCB4_ITPR1	NA	Secreted Signaling	INDRA
Tregs	Proliferating DCs/macs	Plcb4	Itpr1	0.0012798677676268	0	PLCB4_ITPR1	PLCB4_ITPR1	NA	Secreted Signaling	INDRA
ILCs	Tconv	Plcb4	Itpr1	0.0015746303082255	0	PLCB4_ITPR1	PLCB4_ITPR1	NA	Secreted Signaling	INDRA
Tconv	Tconv	Plcb4	Itpr1	0.0015093746494445	0	PLCB4_ITPR1	PLCB4_ITPR1	NA	Secreted Signaling	INDRA
Tregs	Tconv	Plcb4	Itpr1	0.00210617549523148	0	PLCB4_ITPR1	PLCB4_ITPR1	NA	Secreted Signaling	INDRA
ILCs	Tregs	Plcb4	Itpr1	0.00310296952629867	0	PLCB4_ITPR1	PLCB4_ITPR1	NA	Secreted Signaling	INDRA
Tconv	Tregs	Plcb4	Itpr1	0.00297456529705403	0	PLCB4_ITPR1	PLCB4_ITPR1	NA	Secreted Signaling	INDRA
Tregs	Tregs	Plcb4	Itpr1	0.00414828994231191	0	PLCB4_ITPR1	PLCB4_ITPR1	NA	Secreted Signaling	INDRA
Basophils	B cells	Plcb1	Itpr1	0.0077239659330703	0	PLCB1_ITPR1	PLCB1_ITPR1	NA	Secreted Signaling	INDRA
Ccr2- recruited macs	B cells	Plcb1	Itpr1	0.0265108542585731	0	PLCB1_ITPR1	PLCB1_ITPR1	NA	Secreted Signaling	INDRA
Ccr2+ recruited macs	B cells	Plcb1	Itpr1	0.0237026290084271	0	PLCB1_ITPR1	PLCB1_ITPR1	NA	Secreted Signaling	INDRA
Cx3cr1 high macs	B cells	Plcb1	Itpr1	0.0213335446440858	0	PLCB1_ITPR1	PLCB1_ITPR1	NA	Secreted Signaling	INDRA
MHCII+ macs	B cells	Plcb1	Itpr1	0.00429886003079852	0	PLCB1_ITPR1	PLCB1_ITPR1	NA	Secreted Signaling	INDRA
Basophils	Ccr2+ recruited macs	Plcb1	Itpr1	0.00250062361655001	0	PLCB1_ITPR1	PLCB1_ITPR1	NA	Secreted Signaling	INDRA
Ccr2- recruited macs	Ccr2+ recruited macs	Plcb1	Itpr1	0.00869416978772055	0	PLCB1_ITPR1	PLCB1_ITPR1	NA	Secreted Signaling	INDRA
Ccr2+ recruited macs	Ccr2+ recruited macs	Plcb1	Itpr1	0.00775817863631085	0	PLCB1_ITPR1	PLCB1_ITPR1	NA	Secreted Signaling	INDRA
Cx3cr1 high macs	Ccr2+ recruited macs	Plcb1	Itpr1	0.00697136686059263	0	PLCB1_ITPR1	PLCB1_ITPR1	NA	Secreted Signaling	INDRA
MHCII+ macs	Ccr2+ recruited macs	Plcb1	Itpr1	0.00138850902801341	0	PLCB1_ITPR1	PLCB1_ITPR1	NA	Secreted Signaling	INDRA
Basophils	Cx3cr1 high macs	Plcb1	Itpr1	0.00249147604978891	0	PLCB1_ITPR1	PLCB1_ITPR1	NA	Secreted Signaling	INDRA
Ccr2- recruited macs	Cx3cr1 high macs	Plcb1	Itpr1	0.00866256227884426	0	PLCB1_ITPR1	PLCB1_ITPR1	NA	Secreted Signaling	INDRA
Ccr2+ recruited macs	Cx3cr1 high macs	Plcb1	Itpr1	0.0077299473736107	0	PLCB1_ITPR1	PLCB1_ITPR1	NA	Secreted Signaling	INDRA
Cx3cr1 high macs	Cx3cr1 high macs	Plcb1	Itpr1	0.00694597868719723	0	PLCB1_ITPR1	PLCB1_ITPR1	NA	Secreted Signaling	INDRA
MHCII+ macs	Cx3cr1 high macs	Plcb1	Itpr1	0.00138342406120775	0	PLCB1_ITPR1	PLCB1_ITPR1	NA	Secreted Signaling	INDRA
Basophils	Dendritic cells	Plcb1	Itpr1	0.00631541895273548	0	PLCB1_ITPR1	PLCB1_ITPR1	NA	Secreted Signaling	INDRA
Ccr2- recruited macs	Dendritic cells	Plcb1	Itpr1	0.0217514194232745	0	PLCB1_ITPR1	PLCB1_ITPR1	NA	Secreted Signaling	INDRA
Ccr2+ recruited macs	Dendritic cells	Plcb1	Itpr1	0.0194372823631729	0	PLCB1_ITPR1	PLCB1_ITPR1	NA	Secreted Signaling	INDRA
Cx3cr1 high macs	Dendritic cells	Plcb1	Itpr1	0.0174868845345837	0	PLCB1_ITPR1	PLCB1_ITPR1	NA	Secreted Signaling	INDRA
MHCII+ macs	Dendritic cells	Plcb1	Itpr1	0.00351270625144762	0	PLCB1_ITPR1	PLCB1_ITPR1	NA	Secreted Signaling	INDRA
Basophils	gd T cells	Plcb1	Itpr1	0.00263804307943964	0	PLCB1_ITPR1	PLCB1_ITPR1	NA	Secreted Signaling	INDRA
Ccr2- recruited macs	gd T cells	Plcb1	Itpr1	0.00916882133516743	0	PLCB1_ITPR1	PLCB1_ITPR1	NA	Secreted Signaling	INDRA
Ccr2+ recruited macs	gd T cells	Plcb1	Itpr1	0.00818215223565292	0	PLCB1_ITPR1	PLCB1_ITPR1	NA	Secreted Signaling	INDRA
Cx3cr1 high macs	gd T cells	Plcb1	Itpr1	0.00735266092093589	0	PLCB1_ITPR1	PLCB1_ITPR1	NA	Secreted Signaling	INDRA
MHCII+ macs	gd T cells	Plcb1	Itpr1	0.00146490301244188	0	PLCB1_ITPR1	PLCB1_ITPR1	NA	Secreted Signaling	INDRA
Basophils	ILCs	Plcb1	Itpr1	0.00222938670835342	0	PLCB1_ITPR1	PLCB1_ITPR1	NA	Secreted Signaling	INDRA
Ccr2- recruited macs	ILCs	Plcb1	Itpr1	0.00775635691333084	0	PLCB1_ITPR1	PLCB1_ITPR1	NA	Secreted Signaling	INDRA
Ccr2+ recruited macs	ILCs	Plcb1	Itpr1	0.00692062334584548	0	PLCB1_ITPR1	PLCB1_ITPR1	NA	Secreted Signaling	INDRA
Cx3cr1 high macs	ILCs	Plcb1	Itpr1	0.00621822165632468	0	PLCB1_ITPR1	PLCB1_ITPR1	NA	Secreted Signaling	INDRA
MHCII+ macs	ILCs	Plcb1	Itpr1	0.00123775095609902	0	PLCB1_ITPR1	PLCB1_ITPR1	NA	Secreted Signaling	INDRA
Basophils	MHCII+ macs	Plcb1	Itpr1	0.00170301773331886	0	PLCB1_ITPR1	PLCB1_ITPR1	NA	Secreted Signaling	INDRA
Ccr2- recruited macs	MHCII+ macs	Plcb1	Itpr1	0.00593280284072258	0	PLCB1_ITPR1	PLCB1_ITPR1	NA	Secreted Signaling	INDRA
Ccr2+ recruited macs	MHCII+ macs	Plcb1	Itpr1	0.0052925059337544	0	PLCB1_ITPR1	PLCB1_ITPR1	NA	Secreted Signaling	INDRA
Cx3cr1 high macs	MHCII+ macs	Plcb1	Itpr1	0.00475455724173382	0	PLCB1_ITPR1	PLCB1_ITPR1	NA	Secreted Signaling	INDRA
MHCII+ macs	MHCII+ macs	Plcb1	Itpr1	0.000945290158819262	0	PLCB1_ITPR1	PLCB1_ITPR1	NA	Secreted Signaling	INDRA
Basophils	NK cells	Plcb1	Itpr1	0.00354830376988869	0	PLCB1_ITPR1	PLCB1_ITPR1	NA	Secreted Signaling	INDRA
Ccr2- recruited macs	NK cells	Plcb1	Itpr1	0.012304735275942	0	PLCB1_ITPR1	PLCB1_ITPR1	NA	Secreted Signaling	INDRA
Ccr2+ recruited macs	NK cells	Plcb1	Itpr1	0.0109843473703004	0	PLCB1_ITPR1	PLCB1_ITPR1	NA	Secreted Signaling	INDRA
Cx3cr1 high macs	NK cells	Plcb1	Itpr1	0.00987360279102396	0	PLCB1_ITPR1	PLCB1_ITPR1	NA	Secreted Signaling	INDRA
MHCII+ macs	NK cells	Plcb1	Itpr1	0.00197117000468574	0	PLCB1_ITPR1	PLCB1_ITPR1	NA	Secreted Signaling	INDRA
Basophils	Proliferating DCs/macs	Plcb1	Itpr1	0.00233571291865242	0.02	PLCB1_ITPR1	PLCB1_ITPR1	NA	Secreted Signaling	INDRA
Ccr2- recruited macs	Proliferating DCs/macs	Plcb1	Itpr1	0.00812413479690002	0	PLCB1_ITPR1	PLCB1_ITPR1	NA	Secreted Signaling	INDRA
Ccr2+ recruited macs	Proliferating DCs/macs	Plcb1	Itpr1	0.00724906332818235	0	PLCB1_ITPR1	PLCB1_ITPR1	NA	Secreted Signaling	INDRA
Cx3cr1 high macs	Proliferating DCs/macs	Plcb1	Itpr1	0.00651354559388396	0	PLCB1_ITPR1	PLCB1_ITPR1	NA	Secreted Signaling	INDRA
MHCII+ macs	Proliferating DCs/macs	Plcb1	Itpr1	0.00129684452147661	0	PLCB1_ITPR1	PLCB1_ITPR1	NA	Secreted Signaling	INDRA
Basophils	Tconv	Plcb1	Itpr1	0.00384107326323545	0	PLCB1_ITPR1	PLCB1_ITPR1	NA	Secreted Signaling	INDRA
Ccr2- recruited macs	Tconv	Plcb1	Itpr1	0.0133103444974282	0	PLCB1_ITPR1	PLCB1_ITPR1	NA	Secreted Signaling	INDRA
Ccr2+ recruited macs	Tconv	Plcb1	Itpr1	0.0118833456801654	0	PLCB1_ITPR1	PLCB1_ITPR1	NA	Secreted Signaling	INDRA
Cx3cr1 high macs	Tconv	Plcb1	Itpr1	0.0106826757074265	0	PLCB1_ITPR1	PLCB1_ITPR1	NA	Secreted Signaling	INDRA
MHCII+ macs	Tconv	Plcb1	Itpr1	0.00213408935354703	0	PLCB1_ITPR1	PLCB1_ITPR1	NA	Secreted Signaling	INDRA
Basophils	Tregs	Plcb1	Itpr1	0.00755258590423674	0	PLCB1_ITPR1	PLCB1_ITPR1	NA	Secreted Signaling	INDRA
Ccr2- recruited macs	Tregs	Plcb1	Itpr1	0.0259335235259866	0	PLCB1_ITPR1	PLCB1_ITPR1	NA	Secreted Signaling	INDRA
Ccr2+ recruited macs	Tregs	Plcb1	Itpr1	0.0231849969115156	0	PLCB1_ITPR1	PLCB1_ITPR1	NA	Secreted Signaling	INDRA
Cx3cr1 high macs	Tregs	Plcb1	Itpr1	0.0208665442268471	0	PLCB1_ITPR1	PLCB1_ITPR1	NA	Secreted Signaling	INDRA
MHCII+ macs	Tregs	Plcb1	Itpr1	0.00420315463835218	0	PLCB1_ITPR1	PLCB1_ITPR1	NA	Secreted Signaling	INDRA
B cells	B cells	Itpkb	Itpr1	0.00507651528852961	0.02	ITPKB_ITPR1	ITPKB_ITPR1	NA	Secreted Signaling	INDRA
Basophils	B cells	Itpkb	Itpr1	0.0135724058639113	0	ITPKB_ITPR1	ITPKB_ITPR1	NA	Secreted Signaling	INDRA
Ccr2- recruited macs	B cells	Itpkb	Itpr1	0.0147840191306915	0	ITPKB_ITPR1	ITPKB_ITPR1	NA	Secreted Signaling	INDRA
Ccr2+ recruited macs	B cells	Itpkb	Itpr1	0.0260807407142085	0	ITPKB_ITPR1	ITPKB_ITPR1	NA	Secreted Signaling	INDRA
Cd163+ macs	B cells	Itpkb	Itpr1	0.0106030738047863	0	ITPKB_ITPR1	ITPKB_ITPR1	NA	Secreted Signaling	INDRA
cLTMR1	B cells	Itpkb	Itpr1	0.0309703802814989	0	ITPKB_ITPR1	ITPKB_ITPR1	NA	Secreted Signaling	INDRA
Cx3cr1 high macs	B cells	Itpkb	Itpr1	0.00975212528604594	0	ITPKB_ITPR1	ITPKB_ITPR1	NA	Secreted Signaling	INDRA
Dendritic cells	B cells	Itpkb	Itpr1	0.010153768805009	0	ITPKB_ITPR1	ITPKB_ITPR1	NA	Secreted Signaling	INDRA
gd T cells	B cells	Itpkb	Itpr1	0.0346860475667593	0	ITPKB_ITPR1	ITPKB_ITPR1	NA	Secreted Signaling	INDRA
ILCs	B cells	Itpkb	Itpr1	0.0268136449192457	0	ITPKB_ITPR1	ITPKB_ITPR1	NA	Secreted Signaling	INDRA
Langerhans cells	B cells	Itpkb	Itpr1	0.00327751243241429	0.06	ITPKB_ITPR1	ITPKB_ITPR1	NA	Secreted Signaling	INDRA
Mast cells	B cells	Itpkb	Itpr1	0.00422496446338815	0.03	ITPKB_ITPR1	ITPKB_ITPR1	NA	Secreted Signaling	INDRA
MHCII+ macs	B cells	Itpkb	Itpr1	0.0242640613359178	0	ITPKB_ITPR1	ITPKB_ITPR1	NA	Secreted Signaling	INDRA
Neutrophils	B cells	Itpkb	Itpr1	0.00774497756243519	0	ITPKB_ITPR1	ITPKB_ITPR1	NA	Secreted Signaling	INDRA
NK cells	B cells	Itpkb	Itpr1	0.0260272528806275	0	ITPKB_ITPR1	ITPKB_ITPR1	NA	Secreted Signaling	INDRA
NP	B cells	Itpkb	Itpr1	0.00470676214804174	0.01	ITPKB_ITPR1	ITPKB_ITPR1	NA	Secreted Signaling	INDRA
p_cLTMR2	B cells	Itpkb	Itpr1	0.00877525081129116	0	ITPKB_ITPR1	ITPKB_ITPR1	NA	Secreted Signaling	INDRA
PEP1	B cells	Itpkb	Itpr1	0.00525775958364469	0	ITPKB_ITPR1	ITPKB_ITPR1	NA	Secreted Signaling	INDRA
PEP2	B cells	Itpkb	Itpr1	0.0072233856868314	0	ITPKB_ITPR1	ITPKB_ITPR1	NA	Secreted Signaling	INDRA
Proliferating DCs/macs	B cells	Itpkb	Itpr1	0.0206023163700656	0	ITPKB_ITPR1	ITPKB_ITPR1	NA	Secreted Signaling	INDRA
Tconv	B cells	Itpkb	Itpr1	0.0321131746981717	0	ITPKB_ITPR1	ITPKB_ITPR1	NA	Secreted Signaling	INDRA
Tregs	B cells	Itpkb	Itpr1	0.0284538354874549	0	ITPKB_ITPR1	ITPKB_ITPR1	NA	Secreted Signaling	INDRA
B cells	Ccr2+ recruited macs	Itpkb	Itpr1	0.00164055500171584	0	ITPKB_ITPR1	ITPKB_ITPR1	NA	Secreted Signaling	INDRA
Basophils	Ccr2+ recruited macs	Itpkb	Itpr1	0.00441163209408329	0	ITPKB_ITPR1	ITPKB_ITPR1	NA	Secreted Signaling	INDRA
Ccr2- recruited macs	Ccr2+ recruited macs	Itpkb	Itpr1	0.00480944719643953	0	ITPKB_ITPR1	ITPKB_ITPR1	NA	Secreted Signaling	INDRA
Ccr2+ recruited macs	Ccr2+ recruited macs	Itpkb	Itpr1	0.00855057617426548	0	ITPKB_ITPR1	ITPKB_ITPR1	NA	Secreted Signaling	INDRA
Cd163+ macs	Ccr2+ recruited macs	Itpkb	Itpr1	0.00343947972688065	0	ITPKB_ITPR1	ITPKB_ITPR1	NA	Secreted Signaling	INDRA
cLTMR1	Ccr2+ recruited macs	Itpkb	Itpr1	0.0101880258327355	0	ITPKB_ITPR1	ITPKB_ITPR1	NA	Secreted Signaling	INDRA
Cx3cr1 high macs	Ccr2+ recruited macs	Itpkb	Itpr1	0.00316160753083064	0	ITPKB_ITPR1	ITPKB_ITPR1	NA	Secreted Signaling	INDRA
Dendritic cells	Ccr2+ recruited macs	Itpkb	Itpr1	0.00329272161465116	0	ITPKB_ITPR1	ITPKB_ITPR1	NA	Secreted Signaling	INDRA
gd T cells	Ccr2+ recruited macs	Itpkb	Itpr1	0.0114397679649531	0	ITPKB_ITPR1	ITPKB_ITPR1	NA	Secreted Signaling	INDRA
ILCs	Ccr2+ recruited macs	Itpkb	Itpr1	0.00879530775221425	0	ITPKB_ITPR1	ITPKB_ITPR1	NA	Secreted Signaling	INDRA
Langerhans cells	Ccr2+ recruited macs	Itpkb	Itpr1	0.00105788452109649	0	ITPKB_ITPR1	ITPKB_ITPR1	NA	Secreted Signaling	INDRA
Mast cells	Ccr2+ recruited macs	Itpkb	Itpr1	0.00136457258985794	0	ITPKB_ITPR1	ITPKB_ITPR1	NA	Secreted Signaling	INDRA
MHCII+ macs	Ccr2+ recruited macs	Itpkb	Itpr1	0.0079450161648819	0	ITPKB_ITPR1	ITPKB_ITPR1	NA	Secreted Signaling	INDRA
Neutrophils	Ccr2+ recruited macs	Itpkb	Itpr1	0.00250746200961349	0	ITPKB_ITPR1	ITPKB_ITPR1	NA	Secreted Signaling	INDRA
NK cells	Ccr2+ recruited macs	Itpkb	Itpr1	0.00853272519498562	0	ITPKB_ITPR1	ITPKB_ITPR1	NA	Secreted Signaling	INDRA
NP	Ccr2+ recruited macs	Itpkb	Itpr1	0.00152068100408244	0	ITPKB_ITPR1	ITPKB_ITPR1	NA	Secreted Signaling	INDRA
p_cLTMR2	Ccr2+ recruited macs	Itpkb	Itpr1	0.00284301261065623	0	ITPKB_ITPR1	ITPKB_ITPR1	NA	Secreted Signaling	INDRA
PEP1	Ccr2+ recruited macs	Itpkb	Itpr1	0.00169933644455878	0	ITPKB_ITPR1	ITPKB_ITPR1	NA	Secreted Signaling	INDRA
PEP2	Ccr2+ recruited macs	Itpkb	Itpr1	0.00233776389743588	0	ITPKB_ITPR1	ITPKB_ITPR1	NA	Secreted Signaling	INDRA
Proliferating DCs/macs	Ccr2+ recruited macs	Itpkb	Itpr1	0.00672903162696278	0	ITPKB_ITPR1	ITPKB_ITPR1	NA	Secreted Signaling	INDRA
Tconv	Ccr2+ recruited macs	Itpkb	Itpr1	0.0105723264518052	0	ITPKB_ITPR1	ITPKB_ITPR1	NA	Secreted Signaling	INDRA
Tregs	Ccr2+ recruited macs	Itpkb	Itpr1	0.00934389912475543	0	ITPKB_ITPR1	ITPKB_ITPR1	NA	Secreted Signaling	INDRA
B cells	Cx3cr1 high macs	Itpkb	Itpr1	0.00163454850861145	0	ITPKB_ITPR1	ITPKB_ITPR1	NA	Secreted Signaling	INDRA
Basophils	Cx3cr1 high macs	Itpkb	Itpr1	0.00439552464484302	0	ITPKB_ITPR1	ITPKB_ITPR1	NA	Secreted Signaling	INDRA
Ccr2- recruited macs	Cx3cr1 high macs	Itpkb	Itpr1	0.00479189426286711	0	ITPKB_ITPR1	ITPKB_ITPR1	NA	Secreted Signaling	INDRA
Ccr2+ recruited macs	Cx3cr1 high macs	Itpkb	Itpr1	0.00851948621111774	0	ITPKB_ITPR1	ITPKB_ITPR1	NA	Secreted Signaling	INDRA
Cd163+ macs	Cx3cr1 high macs	Itpkb	Itpr1	0.00342690951628028	0	ITPKB_ITPR1	ITPKB_ITPR1	NA	Secreted Signaling	INDRA
cLTMR1	Cx3cr1 high macs	Itpkb	Itpr1	0.0101510430478792	0	ITPKB_ITPR1	ITPKB_ITPR1	NA	Secreted Signaling	INDRA
Cx3cr1 high macs	Cx3cr1 high macs	Itpkb	Itpr1	0.00315004964519796	0.01	ITPKB_ITPR1	ITPKB_ITPR1	NA	Secreted Signaling	INDRA
Dendritic cells	Cx3cr1 high macs	Itpkb	Itpr1	0.00328068599285224	0	ITPKB_ITPR1	ITPKB_ITPR1	NA	Secreted Signaling	INDRA
gd T cells	Cx3cr1 high macs	Itpkb	Itpr1	0.0113982936505902	0	ITPKB_ITPR1	ITPKB_ITPR1	NA	Secreted Signaling	INDRA
ILCs	Cx3cr1 high macs	Itpkb	Itpr1	0.00876333580836937	0	ITPKB_ITPR1	ITPKB_ITPR1	NA	Secreted Signaling	INDRA
Langerhans cells	Cx3cr1 high macs	Itpkb	Itpr1	0.00105400908201413	0.03	ITPKB_ITPR1	ITPKB_ITPR1	NA	Secreted Signaling	INDRA
Mast cells	Cx3cr1 high macs	Itpkb	Itpr1	0.00135957516319706	0.03	ITPKB_ITPR1	ITPKB_ITPR1	NA	Secreted Signaling	INDRA
MHCII+ macs	Cx3cr1 high macs	Itpkb	Itpr1	0.00791611044257767	0	ITPKB_ITPR1	ITPKB_ITPR1	NA	Secreted Signaling	INDRA
Neutrophils	Cx3cr1 high macs	Itpkb	Itpr1	0.00249828948988256	0.03	ITPKB_ITPR1	ITPKB_ITPR1	NA	Secreted Signaling	INDRA
NK cells	Cx3cr1 high macs	Itpkb	Itpr1	0.00850169958156797	0	ITPKB_ITPR1	ITPKB_ITPR1	NA	Secreted Signaling	INDRA
NP	Cx3cr1 high macs	Itpkb	Itpr1	0.00151511273440352	0.02	ITPKB_ITPR1	ITPKB_ITPR1	NA	Secreted Signaling	INDRA
p_cLTMR2	Cx3cr1 high macs	Itpkb	Itpr1	0.00283261610259399	0.01	ITPKB_ITPR1	ITPKB_ITPR1	NA	Secreted Signaling	INDRA
PEP1	Cx3cr1 high macs	Itpkb	Itpr1	0.00169311510247968	0.02	ITPKB_ITPR1	ITPKB_ITPR1	NA	Secreted Signaling	INDRA
PEP2	Cx3cr1 high macs	Itpkb	Itpr1	0.00232921069899795	0.02	ITPKB_ITPR1	ITPKB_ITPR1	NA	Secreted Signaling	INDRA
Proliferating DCs/macs	Cx3cr1 high macs	Itpkb	Itpr1	0.00670452002630471	0	ITPKB_ITPR1	ITPKB_ITPR1	NA	Secreted Signaling	INDRA
Tconv	Cx3cr1 high macs	Itpkb	Itpr1	0.010533963492583	0	ITPKB_ITPR1	ITPKB_ITPR1	NA	Secreted Signaling	INDRA
Tregs	Cx3cr1 high macs	Itpkb	Itpr1	0.00930995171946045	0	ITPKB_ITPR1	ITPKB_ITPR1	NA	Secreted Signaling	INDRA
B cells	Dendritic cells	Itpkb	Itpr1	0.0041487404037939	0	ITPKB_ITPR1	ITPKB_ITPR1	NA	Secreted Signaling	INDRA
Basophils	Dendritic cells	Itpkb	Itpr1	0.0111092744773272	0	ITPKB_ITPR1	ITPKB_ITPR1	NA	Secreted Signaling	INDRA
Ccr2- recruited macs	Dendritic cells	Itpkb	Itpr1	0.0121037012072762	0	ITPKB_ITPR1	ITPKB_ITPR1	NA	Secreted Signaling	INDRA
Ccr2+ recruited macs	Dendritic cells	Itpkb	Itpr1	0.0213968260090725	0	ITPKB_ITPR1	ITPKB_ITPR1	NA	Secreted Signaling	INDRA
Cd163+ macs	Dendritic cells	Itpkb	Itpr1	0.00867408066919986	0	ITPKB_ITPR1	ITPKB_ITPR1	NA	Secreted Signaling	INDRA
cLTMR1	Dendritic cells	Itpkb	Itpr1	0.0254312515928414	0	ITPKB_ITPR1	ITPKB_ITPR1	NA	Secreted Signaling	INDRA
Cx3cr1 high macs	Dendritic cells	Itpkb	Itpr1	0.00797669516673909	0	ITPKB_ITPR1	ITPKB_ITPR1	NA	Secreted Signaling	INDRA
Dendritic cells	Dendritic cells	Itpkb	Itpr1	0.00830583050449987	0	ITPKB_ITPR1	ITPKB_ITPR1	NA	Secreted Signaling	INDRA
gd T cells	Dendritic cells	Itpkb	Itpr1	0.0285019091284001	0	ITPKB_ITPR1	ITPKB_ITPR1	NA	Secreted Signaling	INDRA
ILCs	Dendritic cells	Itpkb	Itpr1	0.0220010792820745	0	ITPKB_ITPR1	ITPKB_ITPR1	NA	Secreted Signaling	INDRA
Langerhans cells	Dendritic cells	Itpkb	Itpr1	0.00267763525103709	0	ITPKB_ITPR1	ITPKB_ITPR1	NA	Secreted Signaling	INDRA
Mast cells	Dendritic cells	Itpkb	Itpr1	0.00345227747736968	0	ITPKB_ITPR1	ITPKB_ITPR1	NA	Secreted Signaling	INDRA
MHCII+ macs	Dendritic cells	Itpkb	Itpr1	0.0198997428608888	0	ITPKB_ITPR1	ITPKB_ITPR1	NA	Secreted Signaling	INDRA
Neutrophils	Dendritic cells	Itpkb	Itpr1	0.00633262334253202	0	ITPKB_ITPR1	ITPKB_ITPR1	NA	Secreted Signaling	INDRA
NK cells	Dendritic cells	Itpkb	Itpr1	0.0213527336004045	0	ITPKB_ITPR1	ITPKB_ITPR1	NA	Secreted Signaling	INDRA
NP	Dendritic cells	Itpkb	Itpr1	0.00384630144648813	0	ITPKB_ITPR1	ITPKB_ITPR1	NA	Secreted Signaling	INDRA
p_cLTMR2	Dendritic cells	Itpkb	Itpr1	0.00717637741462544	0	ITPKB_ITPR1	ITPKB_ITPR1	NA	Secreted Signaling	INDRA
PEP1	Dendritic cells	Itpkb	Itpr1	0.00429700387432372	0	ITPKB_ITPR1	ITPKB_ITPR1	NA	Secreted Signaling	INDRA
PEP2	Dendritic cells	Itpkb	Itpr1	0.00590558152131954	0	ITPKB_ITPR1	ITPKB_ITPR1	NA	Secreted Signaling	INDRA
Proliferating DCs/macs	Dendritic cells	Itpkb	Itpr1	0.0168852295132457	0	ITPKB_ITPR1	ITPKB_ITPR1	NA	Secreted Signaling	INDRA
Tconv	Dendritic cells	Itpkb	Itpr1	0.0263752175833417	0	ITPKB_ITPR1	ITPKB_ITPR1	NA	Secreted Signaling	INDRA
Tregs	Dendritic cells	Itpkb	Itpr1	0.023353949694503	0	ITPKB_ITPR1	ITPKB_ITPR1	NA	Secreted Signaling	INDRA
B cells	gd T cells	Itpkb	Itpr1	0.00173079219739725	0.03	ITPKB_ITPR1	ITPKB_ITPR1	NA	Secreted Signaling	INDRA
Basophils	gd T cells	Itpkb	Itpr1	0.00465357933071477	0	ITPKB_ITPR1	ITPKB_ITPR1	NA	Secreted Signaling	INDRA
Ccr2- recruited macs	gd T cells	Itpkb	Itpr1	0.00507310064331116	0	ITPKB_ITPR1	ITPKB_ITPR1	NA	Secreted Signaling	INDRA
Ccr2+ recruited macs	gd T cells	Itpkb	Itpr1	0.00901745964956935	0	ITPKB_ITPR1	ITPKB_ITPR1	NA	Secreted Signaling	INDRA
[truncated: 132,508 more rows]
