# Supplementary material for: Nociceptor-immune interactomes reveal insult-specific immune signatures of pain
Source: Nat Immunol. 2024 May 28;25(7):1296–305. doi: 10.1038/s41590-024-01857-2 (PMC11224023; doi:10.1038/s41590-024-01857-2)
Supplement: Supplementary file 10 — Immune-DRG neurons interactome in UV burn at Tmax. [file 41590_2024_1857_MOESM10_ESM.csv]

source	target	ligand	receptor	prob	pval	interaction_name	interaction_name_2	pathway_name	annotation	evidence
NP	gd T cells	Aldh1a3	Tnfrsf9	0.007926393	0	ALDH1A3_TNFRSF9	ALDH1A3_TNFRSF9	NA	Secreted Signaling	INDRA
p_cLTMR2	gd T cells	Aldh1a3	Tnfrsf9	0.016969719	0	ALDH1A3_TNFRSF9	ALDH1A3_TNFRSF9	NA	Secreted Signaling	INDRA
SST	gd T cells	Aldh1a3	Tnfrsf9	0.009036847	0	ALDH1A3_TNFRSF9	ALDH1A3_TNFRSF9	NA	Secreted Signaling	INDRA
NP	ILCs	Aldh1a3	Tnfrsf9	0.003078694	0	ALDH1A3_TNFRSF9	ALDH1A3_TNFRSF9	NA	Secreted Signaling	INDRA
p_cLTMR2	ILCs	Aldh1a3	Tnfrsf9	0.006628169	0	ALDH1A3_TNFRSF9	ALDH1A3_TNFRSF9	NA	Secreted Signaling	INDRA
SST	ILCs	Aldh1a3	Tnfrsf9	0.003512411	0	ALDH1A3_TNFRSF9	ALDH1A3_TNFRSF9	NA	Secreted Signaling	INDRA
NP	Langerhans cells	Aldh1a3	Tnfrsf9	0.007134114	0	ALDH1A3_TNFRSF9	ALDH1A3_TNFRSF9	NA	Secreted Signaling	INDRA
p_cLTMR2	Langerhans cells	Aldh1a3	Tnfrsf9	0.015287448	0	ALDH1A3_TNFRSF9	ALDH1A3_TNFRSF9	NA	Secreted Signaling	INDRA
SST	Langerhans cells	Aldh1a3	Tnfrsf9	0.008134483	0	ALDH1A3_TNFRSF9	ALDH1A3_TNFRSF9	NA	Secreted Signaling	INDRA
NP	NK cells	Aldh1a3	Tnfrsf9	0.007741233	0	ALDH1A3_TNFRSF9	ALDH1A3_TNFRSF9	NA	Secreted Signaling	INDRA
p_cLTMR2	NK cells	Aldh1a3	Tnfrsf9	0.016576839	0	ALDH1A3_TNFRSF9	ALDH1A3_TNFRSF9	NA	Secreted Signaling	INDRA
SST	NK cells	Aldh1a3	Tnfrsf9	0.008825978	0	ALDH1A3_TNFRSF9	ALDH1A3_TNFRSF9	NA	Secreted Signaling	INDRA
NP	Tconv	Aldh1a3	Tnfrsf9	0.007367127	0	ALDH1A3_TNFRSF9	ALDH1A3_TNFRSF9	NA	Secreted Signaling	INDRA
p_cLTMR2	Tconv	Aldh1a3	Tnfrsf9	0.01578253	0	ALDH1A3_TNFRSF9	ALDH1A3_TNFRSF9	NA	Secreted Signaling	INDRA
SST	Tconv	Aldh1a3	Tnfrsf9	0.008399893	0	ALDH1A3_TNFRSF9	ALDH1A3_TNFRSF9	NA	Secreted Signaling	INDRA
NP	Tregs	Aldh1a3	Tnfrsf9	0.019326103	0	ALDH1A3_TNFRSF9	ALDH1A3_TNFRSF9	NA	Secreted Signaling	INDRA
p_cLTMR2	Tregs	Aldh1a3	Tnfrsf9	0.040840097	0	ALDH1A3_TNFRSF9	ALDH1A3_TNFRSF9	NA	Secreted Signaling	INDRA
SST	Tregs	Aldh1a3	Tnfrsf9	0.021998195	0	ALDH1A3_TNFRSF9	ALDH1A3_TNFRSF9	NA	Secreted Signaling	INDRA
Dendritic cells	gd T cells	Haao	Tnfrsf9	0.003559904	0	HAAO_TNFRSF9	HAAO_TNFRSF9	NA	Secreted Signaling	INDRA
Dendritic cells	ILCs	Haao	Tnfrsf9	0.001378992	0	HAAO_TNFRSF9	HAAO_TNFRSF9	NA	Secreted Signaling	INDRA
Dendritic cells	Langerhans cells	Haao	Tnfrsf9	0.003202667	0	HAAO_TNFRSF9	HAAO_TNFRSF9	NA	Secreted Signaling	INDRA
Dendritic cells	NK cells	Haao	Tnfrsf9	0.003476388	0	HAAO_TNFRSF9	HAAO_TNFRSF9	NA	Secreted Signaling	INDRA
Dendritic cells	Tconv	Haao	Tnfrsf9	0.003307699	0	HAAO_TNFRSF9	HAAO_TNFRSF9	NA	Secreted Signaling	INDRA
Dendritic cells	Tregs	Haao	Tnfrsf9	0.008735039	0	HAAO_TNFRSF9	HAAO_TNFRSF9	NA	Secreted Signaling	INDRA
Ccr2- recruited macs	gd T cells	Aldh3b1	Tnfrsf9	0.003002192	0	ALDH3B1_TNFRSF9	ALDH3B1_TNFRSF9	NA	Secreted Signaling	INDRA
Cd163+ macs	gd T cells	Aldh3b1	Tnfrsf9	0.003900755	0	ALDH3B1_TNFRSF9	ALDH3B1_TNFRSF9	NA	Secreted Signaling	INDRA
Cx3cr1 high macs	gd T cells	Aldh3b1	Tnfrsf9	0.003916751	0	ALDH3B1_TNFRSF9	ALDH3B1_TNFRSF9	NA	Secreted Signaling	INDRA
MHCII+ macs	gd T cells	Aldh3b1	Tnfrsf9	0.003542902	0	ALDH3B1_TNFRSF9	ALDH3B1_TNFRSF9	NA	Secreted Signaling	INDRA
NK cells	gd T cells	Aldh3b1	Tnfrsf9	0.000693167	0	ALDH3B1_TNFRSF9	ALDH3B1_TNFRSF9	NA	Secreted Signaling	INDRA
Ccr2- recruited macs	ILCs	Aldh3b1	Tnfrsf9	0.001162554	0	ALDH3B1_TNFRSF9	ALDH3B1_TNFRSF9	NA	Secreted Signaling	INDRA
Cd163+ macs	ILCs	Aldh3b1	Tnfrsf9	0.001511343	0	ALDH3B1_TNFRSF9	ALDH3B1_TNFRSF9	NA	Secreted Signaling	INDRA
Cx3cr1 high macs	ILCs	Aldh3b1	Tnfrsf9	0.001517556	0	ALDH3B1_TNFRSF9	ALDH3B1_TNFRSF9	NA	Secreted Signaling	INDRA
MHCII+ macs	ILCs	Aldh3b1	Tnfrsf9	0.001372392	0	ALDH3B1_TNFRSF9	ALDH3B1_TNFRSF9	NA	Secreted Signaling	INDRA
NK cells	ILCs	Aldh3b1	Tnfrsf9	0.000268038	0	ALDH3B1_TNFRSF9	ALDH3B1_TNFRSF9	NA	Secreted Signaling	INDRA
Ccr2- recruited macs	Langerhans cells	Aldh3b1	Tnfrsf9	0.00270077	0	ALDH3B1_TNFRSF9	ALDH3B1_TNFRSF9	NA	Secreted Signaling	INDRA
Cd163+ macs	Langerhans cells	Aldh3b1	Tnfrsf9	0.003509433	0	ALDH3B1_TNFRSF9	ALDH3B1_TNFRSF9	NA	Secreted Signaling	INDRA
Cx3cr1 high macs	Langerhans cells	Aldh3b1	Tnfrsf9	0.00352383	0	ALDH3B1_TNFRSF9	ALDH3B1_TNFRSF9	NA	Secreted Signaling	INDRA
MHCII+ macs	Langerhans cells	Aldh3b1	Tnfrsf9	0.003187365	0	ALDH3B1_TNFRSF9	ALDH3B1_TNFRSF9	NA	Secreted Signaling	INDRA
NK cells	Langerhans cells	Aldh3b1	Tnfrsf9	0.000623427	0	ALDH3B1_TNFRSF9	ALDH3B1_TNFRSF9	NA	Secreted Signaling	INDRA
Ccr2- recruited macs	NK cells	Aldh3b1	Tnfrsf9	0.002931722	0	ALDH3B1_TNFRSF9	ALDH3B1_TNFRSF9	NA	Secreted Signaling	INDRA
Cd163+ macs	NK cells	Aldh3b1	Tnfrsf9	0.003809272	0	ALDH3B1_TNFRSF9	ALDH3B1_TNFRSF9	NA	Secreted Signaling	INDRA
Cx3cr1 high macs	NK cells	Aldh3b1	Tnfrsf9	0.003824895	0	ALDH3B1_TNFRSF9	ALDH3B1_TNFRSF9	NA	Secreted Signaling	INDRA
MHCII+ macs	NK cells	Aldh3b1	Tnfrsf9	0.003459783	0	ALDH3B1_TNFRSF9	ALDH3B1_TNFRSF9	NA	Secreted Signaling	INDRA
NK cells	NK cells	Aldh3b1	Tnfrsf9	0.000676859	0	ALDH3B1_TNFRSF9	ALDH3B1_TNFRSF9	NA	Secreted Signaling	INDRA
Ccr2- recruited macs	Tconv	Aldh3b1	Tnfrsf9	0.002789388	0	ALDH3B1_TNFRSF9	ALDH3B1_TNFRSF9	NA	Secreted Signaling	INDRA
Cd163+ macs	Tconv	Aldh3b1	Tnfrsf9	0.003624489	0	ALDH3B1_TNFRSF9	ALDH3B1_TNFRSF9	NA	Secreted Signaling	INDRA
Cx3cr1 high macs	Tconv	Aldh3b1	Tnfrsf9	0.003639357	0	ALDH3B1_TNFRSF9	ALDH3B1_TNFRSF9	NA	Secreted Signaling	INDRA
MHCII+ macs	Tconv	Aldh3b1	Tnfrsf9	0.003291897	0	ALDH3B1_TNFRSF9	ALDH3B1_TNFRSF9	NA	Secreted Signaling	INDRA
NK cells	Tconv	Aldh3b1	Tnfrsf9	0.000643927	0	ALDH3B1_TNFRSF9	ALDH3B1_TNFRSF9	NA	Secreted Signaling	INDRA
Ccr2- recruited macs	Tregs	Aldh3b1	Tnfrsf9	0.007372564	0	ALDH3B1_TNFRSF9	ALDH3B1_TNFRSF9	NA	Secreted Signaling	INDRA
Cd163+ macs	Tregs	Aldh3b1	Tnfrsf9	0.009566636	0	ALDH3B1_TNFRSF9	ALDH3B1_TNFRSF9	NA	Secreted Signaling	INDRA
Cx3cr1 high macs	Tregs	Aldh3b1	Tnfrsf9	0.009605643	0	ALDH3B1_TNFRSF9	ALDH3B1_TNFRSF9	NA	Secreted Signaling	INDRA
MHCII+ macs	Tregs	Aldh3b1	Tnfrsf9	0.008693535	0	ALDH3B1_TNFRSF9	ALDH3B1_TNFRSF9	NA	Secreted Signaling	INDRA
NK cells	Tregs	Aldh3b1	Tnfrsf9	0.001707987	0	ALDH3B1_TNFRSF9	ALDH3B1_TNFRSF9	NA	Secreted Signaling	INDRA
Cd163+ macs	gd T cells	Cat	Tnfrsf9	0.003915604	0	CAT_TNFRSF9	CAT_TNFRSF9	NA	Secreted Signaling	INDRA
Langerhans cells	gd T cells	Cat	Tnfrsf9	0.002854162	0	CAT_TNFRSF9	CAT_TNFRSF9	NA	Secreted Signaling	INDRA
NF1	gd T cells	Cat	Tnfrsf9	0.007835051	0	CAT_TNFRSF9	CAT_TNFRSF9	NA	Secreted Signaling	INDRA
NF2	gd T cells	Cat	Tnfrsf9	0.005982642	0	CAT_TNFRSF9	CAT_TNFRSF9	NA	Secreted Signaling	INDRA
PEP1	gd T cells	Cat	Tnfrsf9	0.004805996	0	CAT_TNFRSF9	CAT_TNFRSF9	NA	Secreted Signaling	INDRA
Proliferating DCs/macs	gd T cells	Cat	Tnfrsf9	0.004599259	0	CAT_TNFRSF9	CAT_TNFRSF9	NA	Secreted Signaling	INDRA
Tregs	gd T cells	Cat	Tnfrsf9	0.002985453	0	CAT_TNFRSF9	CAT_TNFRSF9	NA	Secreted Signaling	INDRA
Cd163+ macs	ILCs	Cat	Tnfrsf9	0.001517111	0	CAT_TNFRSF9	CAT_TNFRSF9	NA	Secreted Signaling	INDRA
Langerhans cells	ILCs	Cat	Tnfrsf9	0.001105131	0	CAT_TNFRSF9	CAT_TNFRSF9	NA	Secreted Signaling	INDRA
NF1	ILCs	Cat	Tnfrsf9	0.003043045	0	CAT_TNFRSF9	CAT_TNFRSF9	NA	Secreted Signaling	INDRA
NF2	ILCs	Cat	Tnfrsf9	0.00232094	0	CAT_TNFRSF9	CAT_TNFRSF9	NA	Secreted Signaling	INDRA
PEP1	ILCs	Cat	Tnfrsf9	0.001863115	0	CAT_TNFRSF9	CAT_TNFRSF9	NA	Secreted Signaling	INDRA
Proliferating DCs/macs	ILCs	Cat	Tnfrsf9	0.001782744	0	CAT_TNFRSF9	CAT_TNFRSF9	NA	Secreted Signaling	INDRA
Tregs	ILCs	Cat	Tnfrsf9	0.00115606	0	CAT_TNFRSF9	CAT_TNFRSF9	NA	Secreted Signaling	INDRA
Cd163+ macs	Langerhans cells	Cat	Tnfrsf9	0.003522799	0	CAT_TNFRSF9	CAT_TNFRSF9	NA	Secreted Signaling	INDRA
Langerhans cells	Langerhans cells	Cat	Tnfrsf9	0.002567563	0	CAT_TNFRSF9	CAT_TNFRSF9	NA	Secreted Signaling	INDRA
NF1	Langerhans cells	Cat	Tnfrsf9	0.007051838	0	CAT_TNFRSF9	CAT_TNFRSF9	NA	Secreted Signaling	INDRA
NF2	Langerhans cells	Cat	Tnfrsf9	0.005383596	0	CAT_TNFRSF9	CAT_TNFRSF9	NA	Secreted Signaling	INDRA
PEP1	Langerhans cells	Cat	Tnfrsf9	0.004324256	0	CAT_TNFRSF9	CAT_TNFRSF9	NA	Secreted Signaling	INDRA
Proliferating DCs/macs	Langerhans cells	Cat	Tnfrsf9	0.004138155	0	CAT_TNFRSF9	CAT_TNFRSF9	NA	Secreted Signaling	INDRA
Tregs	Langerhans cells	Cat	Tnfrsf9	0.002685706	0	CAT_TNFRSF9	CAT_TNFRSF9	NA	Secreted Signaling	INDRA
Cd163+ macs	NK cells	Cat	Tnfrsf9	0.003823775	0	CAT_TNFRSF9	CAT_TNFRSF9	NA	Secreted Signaling	INDRA
Langerhans cells	NK cells	Cat	Tnfrsf9	0.002787156	0	CAT_TNFRSF9	CAT_TNFRSF9	NA	Secreted Signaling	INDRA
NF1	NK cells	Cat	Tnfrsf9	0.007652009	0	CAT_TNFRSF9	CAT_TNFRSF9	NA	Secreted Signaling	INDRA
NF2	NK cells	Cat	Tnfrsf9	0.005842621	0	CAT_TNFRSF9	CAT_TNFRSF9	NA	Secreted Signaling	INDRA
PEP1	NK cells	Cat	Tnfrsf9	0.004693384	0	CAT_TNFRSF9	CAT_TNFRSF9	NA	Secreted Signaling	INDRA
Proliferating DCs/macs	NK cells	Cat	Tnfrsf9	0.004491469	0	CAT_TNFRSF9	CAT_TNFRSF9	NA	Secreted Signaling	INDRA
Tregs	NK cells	Cat	Tnfrsf9	0.002915374	0	CAT_TNFRSF9	CAT_TNFRSF9	NA	Secreted Signaling	INDRA
Cd163+ macs	Tconv	Cat	Tnfrsf9	0.003638291	0	CAT_TNFRSF9	CAT_TNFRSF9	NA	Secreted Signaling	INDRA
Langerhans cells	Tconv	Cat	Tnfrsf9	0.002651823	0	CAT_TNFRSF9	CAT_TNFRSF9	NA	Secreted Signaling	INDRA
NF1	Tconv	Cat	Tnfrsf9	0.007282183	0	CAT_TNFRSF9	CAT_TNFRSF9	NA	Secreted Signaling	INDRA
NF2	Tconv	Cat	Tnfrsf9	0.005559753	0	CAT_TNFRSF9	CAT_TNFRSF9	NA	Secreted Signaling	INDRA
PEP1	Tconv	Cat	Tnfrsf9	0.004465906	0	CAT_TNFRSF9	CAT_TNFRSF9	NA	Secreted Signaling	INDRA
Proliferating DCs/macs	Tconv	Cat	Tnfrsf9	0.004273736	0	CAT_TNFRSF9	CAT_TNFRSF9	NA	Secreted Signaling	INDRA
Tregs	Tconv	Cat	Tnfrsf9	0.002773832	0	CAT_TNFRSF9	CAT_TNFRSF9	NA	Secreted Signaling	INDRA
Cd163+ macs	Tregs	Cat	Tnfrsf9	0.009602848	0	CAT_TNFRSF9	CAT_TNFRSF9	NA	Secreted Signaling	INDRA
Langerhans cells	Tregs	Cat	Tnfrsf9	0.007010557	0	CAT_TNFRSF9	CAT_TNFRSF9	NA	Secreted Signaling	INDRA
NF1	Tregs	Cat	Tnfrsf9	0.019105925	0	CAT_TNFRSF9	CAT_TNFRSF9	NA	Secreted Signaling	INDRA
NF2	Tregs	Cat	Tnfrsf9	0.014628077	0	CAT_TNFRSF9	CAT_TNFRSF9	NA	Secreted Signaling	INDRA
PEP1	Tregs	Cat	Tnfrsf9	0.011771212	0	CAT_TNFRSF9	CAT_TNFRSF9	NA	Secreted Signaling	INDRA
Proliferating DCs/macs	Tregs	Cat	Tnfrsf9	0.011268248	0	CAT_TNFRSF9	CAT_TNFRSF9	NA	Secreted Signaling	INDRA
Tregs	Tregs	Cat	Tnfrsf9	0.007331636	0	CAT_TNFRSF9	CAT_TNFRSF9	NA	Secreted Signaling	INDRA
NP	gd T cells	Aldh1a3	Adrb2	0.001205782	0	ALDH1A3_ADRB2	ALDH1A3_ADRB2	NA	Secreted Signaling	INDRA
p_cLTMR2	gd T cells	Aldh1a3	Adrb2	0.002601583	0	ALDH1A3_ADRB2	ALDH1A3_ADRB2	NA	Secreted Signaling	INDRA
SST	gd T cells	Aldh1a3	Adrb2	0.001376013	0	ALDH1A3_ADRB2	ALDH1A3_ADRB2	NA	Secreted Signaling	INDRA
NP	gd T cells	Aox1	Adrb2	0.001120886	0	AOX1_ADRB2	AOX1_ADRB2	NA	Secreted Signaling	INDRA
p_cLTMR2	gd T cells	Aox1	Adrb2	0.002472345	0	AOX1_ADRB2	AOX1_ADRB2	NA	Secreted Signaling	INDRA
Dendritic cells	gd T cells	Aldh9a1	Adrb2	0.000424645	0	ALDH9A1_ADRB2	ALDH9A1_ADRB2	NA	Secreted Signaling	INDRA
MHCII+ macs	gd T cells	Aldh9a1	Adrb2	0.000437123	0	ALDH9A1_ADRB2	ALDH9A1_ADRB2	NA	Secreted Signaling	INDRA
Proliferating DCs/macs	gd T cells	Aldh9a1	Adrb2	0.000443915	0	ALDH9A1_ADRB2	ALDH9A1_ADRB2	NA	Secreted Signaling	INDRA
PEP1	gd T cells	Aldh3a2	Adrb2	0.000868189	0	ALDH3A2_ADRB2	ALDH3A2_ADRB2	NA	Secreted Signaling	INDRA
Tregs	gd T cells	Aldh3a2	Adrb2	0.00056914	0	ALDH3A2_ADRB2	ALDH3A2_ADRB2	NA	Secreted Signaling	INDRA
Ccr2- recruited macs	gd T cells	Aldh2	Adrb2	0.002021715	0	ALDH2_ADRB2	ALDH2_ADRB2	NA	Secreted Signaling	INDRA
Ccr2+ recruited macs	gd T cells	Aldh2	Adrb2	0.002632435	0	ALDH2_ADRB2	ALDH2_ADRB2	NA	Secreted Signaling	INDRA
Cd163+ macs	gd T cells	Aldh2	Adrb2	0.002498793	0	ALDH2_ADRB2	ALDH2_ADRB2	NA	Secreted Signaling	INDRA
Cx3cr1 high macs	gd T cells	Aldh2	Adrb2	0.00267228	0	ALDH2_ADRB2	ALDH2_ADRB2	NA	Secreted Signaling	INDRA
Dendritic cells	gd T cells	Aldh2	Adrb2	0.000694758	0	ALDH2_ADRB2	ALDH2_ADRB2	NA	Secreted Signaling	INDRA
Mast cells	gd T cells	Aldh2	Adrb2	0.001707636	0	ALDH2_ADRB2	ALDH2_ADRB2	NA	Secreted Signaling	INDRA
MHCII+ macs	gd T cells	Aldh2	Adrb2	0.000851596	0	ALDH2_ADRB2	ALDH2_ADRB2	NA	Secreted Signaling	INDRA
PEP1	gd T cells	Aldh2	Adrb2	0.000848563	0	ALDH2_ADRB2	ALDH2_ADRB2	NA	Secreted Signaling	INDRA
PEP2	gd T cells	Aldh2	Adrb2	0.000899547	0	ALDH2_ADRB2	ALDH2_ADRB2	NA	Secreted Signaling	INDRA
Proliferating DCs/macs	gd T cells	Aldh2	Adrb2	0.000559446	0	ALDH2_ADRB2	ALDH2_ADRB2	NA	Secreted Signaling	INDRA
Cd163+ macs	gd T cells	Aldh7a1	Adrb2	0.00029792	0	ALDH7A1_ADRB2	ALDH7A1_ADRB2	NA	Secreted Signaling	INDRA
NK cells	gd T cells	Aldh7a1	Adrb2	0.000249754	0	ALDH7A1_ADRB2	ALDH7A1_ADRB2	NA	Secreted Signaling	INDRA
Ccr2- recruited macs	Cd163+ macs	Aldh2	Egfr	0.001686011	0	ALDH2_EGFR	ALDH2_EGFR	NA	Secreted Signaling	INDRA
Ccr2+ recruited macs	Cd163+ macs	Aldh2	Egfr	0.002195544	0	ALDH2_EGFR	ALDH2_EGFR	NA	Secreted Signaling	INDRA
Cd163+ macs	Cd163+ macs	Aldh2	Egfr	0.002084035	0	ALDH2_EGFR	ALDH2_EGFR	NA	Secreted Signaling	INDRA
Cx3cr1 high macs	Cd163+ macs	Aldh2	Egfr	0.002228791	0	ALDH2_EGFR	ALDH2_EGFR	NA	Secreted Signaling	INDRA
Dendritic cells	Cd163+ macs	Aldh2	Egfr	0.000579266	0	ALDH2_EGFR	ALDH2_EGFR	NA	Secreted Signaling	INDRA
Mast cells	Cd163+ macs	Aldh2	Egfr	0.00142401	0	ALDH2_EGFR	ALDH2_EGFR	NA	Secreted Signaling	INDRA
MHCII+ macs	Cd163+ macs	Aldh2	Egfr	0.000710051	0	ALDH2_EGFR	ALDH2_EGFR	NA	Secreted Signaling	INDRA
PEP1	Cd163+ macs	Aldh2	Egfr	0.000707522	0	ALDH2_EGFR	ALDH2_EGFR	NA	Secreted Signaling	INDRA
PEP2	Cd163+ macs	Aldh2	Egfr	0.000750038	0	ALDH2_EGFR	ALDH2_EGFR	NA	Secreted Signaling	INDRA
Proliferating DCs/macs	Cd163+ macs	Aldh2	Egfr	0.000466437	0	ALDH2_EGFR	ALDH2_EGFR	NA	Secreted Signaling	INDRA
Ccr2- recruited macs	Cx3cr1 high macs	Aldh2	Egfr	0.001861138	0	ALDH2_EGFR	ALDH2_EGFR	NA	Secreted Signaling	INDRA
Ccr2+ recruited macs	Cx3cr1 high macs	Aldh2	Egfr	0.002423467	0	ALDH2_EGFR	ALDH2_EGFR	NA	Secreted Signaling	INDRA
Cd163+ macs	Cx3cr1 high macs	Aldh2	Egfr	0.002300409	0	ALDH2_EGFR	ALDH2_EGFR	NA	Secreted Signaling	INDRA
Cx3cr1 high macs	Cx3cr1 high macs	Aldh2	Egfr	0.002460158	0	ALDH2_EGFR	ALDH2_EGFR	NA	Secreted Signaling	INDRA
Dendritic cells	Cx3cr1 high macs	Aldh2	Egfr	0.000639508	0	ALDH2_EGFR	ALDH2_EGFR	NA	Secreted Signaling	INDRA
Mast cells	Cx3cr1 high macs	Aldh2	Egfr	0.001571965	0	ALDH2_EGFR	ALDH2_EGFR	NA	Secreted Signaling	INDRA
MHCII+ macs	Cx3cr1 high macs	Aldh2	Egfr	0.000783883	0	ALDH2_EGFR	ALDH2_EGFR	NA	Secreted Signaling	INDRA
PEP1	Cx3cr1 high macs	Aldh2	Egfr	0.000781092	0	ALDH2_EGFR	ALDH2_EGFR	NA	Secreted Signaling	INDRA
PEP2	Cx3cr1 high macs	Aldh2	Egfr	0.000828025	0	ALDH2_EGFR	ALDH2_EGFR	NA	Secreted Signaling	INDRA
Proliferating DCs/macs	Cx3cr1 high macs	Aldh2	Egfr	0.000514951	0	ALDH2_EGFR	ALDH2_EGFR	NA	Secreted Signaling	INDRA
Ccr2- recruited macs	Langerhans cells	Aldh2	Egfr	0.001713347	0	ALDH2_EGFR	ALDH2_EGFR	NA	Secreted Signaling	INDRA
Ccr2+ recruited macs	Langerhans cells	Aldh2	Egfr	0.002231122	0	ALDH2_EGFR	ALDH2_EGFR	NA	Secreted Signaling	INDRA
Cd163+ macs	Langerhans cells	Aldh2	Egfr	0.00211781	0	ALDH2_EGFR	ALDH2_EGFR	NA	Secreted Signaling	INDRA
Cx3cr1 high macs	Langerhans cells	Aldh2	Egfr	0.002264907	0	ALDH2_EGFR	ALDH2_EGFR	NA	Secreted Signaling	INDRA
Dendritic cells	Langerhans cells	Aldh2	Egfr	0.000588668	0	ALDH2_EGFR	ALDH2_EGFR	NA	Secreted Signaling	INDRA
Mast cells	Langerhans cells	Aldh2	Egfr	0.001447104	0	ALDH2_EGFR	ALDH2_EGFR	NA	Secreted Signaling	INDRA
MHCII+ macs	Langerhans cells	Aldh2	Egfr	0.000721574	0	ALDH2_EGFR	ALDH2_EGFR	NA	Secreted Signaling	INDRA
PEP1	Langerhans cells	Aldh2	Egfr	0.000719004	0	ALDH2_EGFR	ALDH2_EGFR	NA	Secreted Signaling	INDRA
PEP2	Langerhans cells	Aldh2	Egfr	0.00076221	0	ALDH2_EGFR	ALDH2_EGFR	NA	Secreted Signaling	INDRA
Proliferating DCs/macs	Langerhans cells	Aldh2	Egfr	0.000474008	0	ALDH2_EGFR	ALDH2_EGFR	NA	Secreted Signaling	INDRA
Ccr2- recruited macs	Ccr2- recruited macs	Aldh2	Fas	0.005915157	0	ALDH2_FAS	ALDH2_FAS	NA	Secreted Signaling	INDRA
Ccr2+ recruited macs	Ccr2- recruited macs	Aldh2	Fas	0.007692939	0	ALDH2_FAS	ALDH2_FAS	NA	Secreted Signaling	INDRA
Cd163+ macs	Ccr2- recruited macs	Aldh2	Fas	0.00730427	0	ALDH2_FAS	ALDH2_FAS	NA	Secreted Signaling	INDRA
Cx3cr1 high macs	Ccr2- recruited macs	Aldh2	Fas	0.007808783	0	ALDH2_FAS	ALDH2_FAS	NA	Secreted Signaling	INDRA
Dendritic cells	Ccr2- recruited macs	Aldh2	Fas	0.002037949	0	ALDH2_FAS	ALDH2_FAS	NA	Secreted Signaling	INDRA
Mast cells	Ccr2- recruited macs	Aldh2	Fas	0.00499925	0	ALDH2_FAS	ALDH2_FAS	NA	Secreted Signaling	INDRA
MHCII+ macs	Ccr2- recruited macs	Aldh2	Fas	0.002497246	0	ALDH2_FAS	ALDH2_FAS	NA	Secreted Signaling	INDRA
PEP1	Ccr2- recruited macs	Aldh2	Fas	0.002488369	0	ALDH2_FAS	ALDH2_FAS	NA	Secreted Signaling	INDRA
PEP2	Ccr2- recruited macs	Aldh2	Fas	0.002637615	0	ALDH2_FAS	ALDH2_FAS	NA	Secreted Signaling	INDRA
Proliferating DCs/macs	Ccr2- recruited macs	Aldh2	Fas	0.001641464	0	ALDH2_FAS	ALDH2_FAS	NA	Secreted Signaling	INDRA
Ccr2- recruited macs	Ccr2+ recruited macs	Aldh2	Fas	0.006849582	0	ALDH2_FAS	ALDH2_FAS	NA	Secreted Signaling	INDRA
Ccr2+ recruited macs	Ccr2+ recruited macs	Aldh2	Fas	0.008905687	0	ALDH2_FAS	ALDH2_FAS	NA	Secreted Signaling	INDRA
Cd163+ macs	Ccr2+ recruited macs	Aldh2	Fas	0.008456268	0	ALDH2_FAS	ALDH2_FAS	NA	Secreted Signaling	INDRA
Cx3cr1 high macs	Ccr2+ recruited macs	Aldh2	Fas	0.009039626	0	ALDH2_FAS	ALDH2_FAS	NA	Secreted Signaling	INDRA
Dendritic cells	Ccr2+ recruited macs	Aldh2	Fas	0.002361342	0	ALDH2_FAS	ALDH2_FAS	NA	Secreted Signaling	INDRA
Mast cells	Ccr2+ recruited macs	Aldh2	Fas	0.005789831	0	ALDH2_FAS	ALDH2_FAS	NA	Secreted Signaling	INDRA
MHCII+ macs	Ccr2+ recruited macs	Aldh2	Fas	0.002893311	0	ALDH2_FAS	ALDH2_FAS	NA	Secreted Signaling	INDRA
PEP1	Ccr2+ recruited macs	Aldh2	Fas	0.002883029	0	ALDH2_FAS	ALDH2_FAS	NA	Secreted Signaling	INDRA
PEP2	Ccr2+ recruited macs	Aldh2	Fas	0.003055874	0	ALDH2_FAS	ALDH2_FAS	NA	Secreted Signaling	INDRA
Proliferating DCs/macs	Ccr2+ recruited macs	Aldh2	Fas	0.00190206	0	ALDH2_FAS	ALDH2_FAS	NA	Secreted Signaling	INDRA
Ccr2- recruited macs	Cd163+ macs	Aldh2	Fas	0.002720534	0	ALDH2_FAS	ALDH2_FAS	NA	Secreted Signaling	INDRA
Ccr2+ recruited macs	Cd163+ macs	Aldh2	Fas	0.003541603	0	ALDH2_FAS	ALDH2_FAS	NA	Secreted Signaling	INDRA
Cd163+ macs	Cd163+ macs	Aldh2	Fas	0.003361961	0	ALDH2_FAS	ALDH2_FAS	NA	Secreted Signaling	INDRA
Cx3cr1 high macs	Cd163+ macs	Aldh2	Fas	0.003595161	0	ALDH2_FAS	ALDH2_FAS	NA	Secreted Signaling	INDRA
Dendritic cells	Cd163+ macs	Aldh2	Fas	0.000935336	0	ALDH2_FAS	ALDH2_FAS	NA	Secreted Signaling	INDRA
Mast cells	Cd163+ macs	Aldh2	Fas	0.002298142	0	ALDH2_FAS	ALDH2_FAS	NA	Secreted Signaling	INDRA
MHCII+ macs	Cd163+ macs	Aldh2	Fas	0.00114642	0	ALDH2_FAS	ALDH2_FAS	NA	Secreted Signaling	INDRA
PEP1	Cd163+ macs	Aldh2	Fas	0.001142339	0	ALDH2_FAS	ALDH2_FAS	NA	Secreted Signaling	INDRA
PEP2	Cd163+ macs	Aldh2	Fas	0.001210951	0	ALDH2_FAS	ALDH2_FAS	NA	Secreted Signaling	INDRA
Proliferating DCs/macs	Cd163+ macs	Aldh2	Fas	0.000753203	0	ALDH2_FAS	ALDH2_FAS	NA	Secreted Signaling	INDRA
Ccr2- recruited macs	Cx3cr1 high macs	Aldh2	Fas	0.002266445	0	ALDH2_FAS	ALDH2_FAS	NA	Secreted Signaling	INDRA
Ccr2+ recruited macs	Cx3cr1 high macs	Aldh2	Fas	0.002950873	0	ALDH2_FAS	ALDH2_FAS	NA	Secreted Signaling	INDRA
Cd163+ macs	Cx3cr1 high macs	Aldh2	Fas	0.002801111	0	ALDH2_FAS	ALDH2_FAS	NA	Secreted Signaling	INDRA
Cx3cr1 high macs	Cx3cr1 high macs	Aldh2	Fas	0.002995525	0	ALDH2_FAS	ALDH2_FAS	NA	Secreted Signaling	INDRA
Dendritic cells	Cx3cr1 high macs	Aldh2	Fas	0.000778984	0	ALDH2_FAS	ALDH2_FAS	NA	Secreted Signaling	INDRA
Mast cells	Cx3cr1 high macs	Aldh2	Fas	0.001914419	0	ALDH2_FAS	ALDH2_FAS	NA	Secreted Signaling	INDRA
MHCII+ macs	Cx3cr1 high macs	Aldh2	Fas	0.000954817	0	ALDH2_FAS	ALDH2_FAS	NA	Secreted Signaling	INDRA
PEP1	Cx3cr1 high macs	Aldh2	Fas	0.000951418	0	ALDH2_FAS	ALDH2_FAS	NA	Secreted Signaling	INDRA
PEP2	Cx3cr1 high macs	Aldh2	Fas	0.001008574	0	ALDH2_FAS	ALDH2_FAS	NA	Secreted Signaling	INDRA
Proliferating DCs/macs	Cx3cr1 high macs	Aldh2	Fas	0.000627278	0.01	ALDH2_FAS	ALDH2_FAS	NA	Secreted Signaling	INDRA
Ccr2- recruited macs	Dendritic cells	Aldh2	Fas	0.001224318	0	ALDH2_FAS	ALDH2_FAS	NA	Secreted Signaling	INDRA
Ccr2+ recruited macs	Dendritic cells	Aldh2	Fas	0.001594545	0	ALDH2_FAS	ALDH2_FAS	NA	Secreted Signaling	INDRA
Cd163+ macs	Dendritic cells	Aldh2	Fas	0.001513514	0	ALDH2_FAS	ALDH2_FAS	NA	Secreted Signaling	INDRA
Cx3cr1 high macs	Dendritic cells	Aldh2	Fas	0.001618706	0	ALDH2_FAS	ALDH2_FAS	NA	Secreted Signaling	INDRA
Dendritic cells	Dendritic cells	Aldh2	Fas	0.000420514	0	ALDH2_FAS	ALDH2_FAS	NA	Secreted Signaling	INDRA
Mast cells	Dendritic cells	Aldh2	Fas	0.001033989	0	ALDH2_FAS	ALDH2_FAS	NA	Secreted Signaling	INDRA
MHCII+ macs	Dendritic cells	Aldh2	Fas	0.000515474	0	ALDH2_FAS	ALDH2_FAS	NA	Secreted Signaling	INDRA
PEP1	Dendritic cells	Aldh2	Fas	0.000513638	0	ALDH2_FAS	ALDH2_FAS	NA	Secreted Signaling	INDRA
PEP2	Dendritic cells	Aldh2	Fas	0.000544509	0	ALDH2_FAS	ALDH2_FAS	NA	Secreted Signaling	INDRA
Proliferating DCs/macs	Dendritic cells	Aldh2	Fas	0.000338596	0	ALDH2_FAS	ALDH2_FAS	NA	Secreted Signaling	INDRA
Ccr2- recruited macs	gd T cells	Aldh2	Fas	0.008829482	0	ALDH2_FAS	ALDH2_FAS	NA	Secreted Signaling	INDRA
Ccr2+ recruited macs	gd T cells	Aldh2	Fas	0.011473047	0	ALDH2_FAS	ALDH2_FAS	NA	Secreted Signaling	INDRA
Cd163+ macs	gd T cells	Aldh2	Fas	0.010895493	0	ALDH2_FAS	ALDH2_FAS	NA	Secreted Signaling	INDRA
Cx3cr1 high macs	gd T cells	Aldh2	Fas	0.011645146	0	ALDH2_FAS	ALDH2_FAS	NA	Secreted Signaling	INDRA
Dendritic cells	gd T cells	Aldh2	Fas	0.003047879	0	ALDH2_FAS	ALDH2_FAS	NA	Secreted Signaling	INDRA
Mast cells	gd T cells	Aldh2	Fas	0.007465709	0	ALDH2_FAS	ALDH2_FAS	NA	Secreted Signaling	INDRA
MHCII+ macs	gd T cells	Aldh2	Fas	0.003733934	0	ALDH2_FAS	ALDH2_FAS	NA	Secreted Signaling	INDRA
PEP1	gd T cells	Aldh2	Fas	0.003720677	0	ALDH2_FAS	ALDH2_FAS	NA	Secreted Signaling	INDRA
PEP2	gd T cells	Aldh2	Fas	0.003943541	0	ALDH2_FAS	ALDH2_FAS	NA	Secreted Signaling	INDRA
Proliferating DCs/macs	gd T cells	Aldh2	Fas	0.002455394	0	ALDH2_FAS	ALDH2_FAS	NA	Secreted Signaling	INDRA
Ccr2- recruited macs	ILCs	Aldh2	Fas	0.002423554	0	ALDH2_FAS	ALDH2_FAS	NA	Secreted Signaling	INDRA
Ccr2+ recruited macs	ILCs	Aldh2	Fas	0.003155276	0	ALDH2_FAS	ALDH2_FAS	NA	Secreted Signaling	INDRA
Cd163+ macs	ILCs	Aldh2	Fas	0.002995171	0	ALDH2_FAS	ALDH2_FAS	NA	Secreted Signaling	INDRA
Cx3cr1 high macs	ILCs	Aldh2	Fas	0.00320301	0	ALDH2_FAS	ALDH2_FAS	NA	Secreted Signaling	INDRA
Dendritic cells	ILCs	Aldh2	Fas	0.000833069	0	ALDH2_FAS	ALDH2_FAS	NA	Secreted Signaling	INDRA
Mast cells	ILCs	Aldh2	Fas	0.002047176	0	ALDH2_FAS	ALDH2_FAS	NA	Secreted Signaling	INDRA
MHCII+ macs	ILCs	Aldh2	Fas	0.001021098	0	ALDH2_FAS	ALDH2_FAS	NA	Secreted Signaling	INDRA
PEP1	ILCs	Aldh2	Fas	0.001017462	0	ALDH2_FAS	ALDH2_FAS	NA	Secreted Signaling	INDRA
PEP2	ILCs	Aldh2	Fas	0.001078582	0	ALDH2_FAS	ALDH2_FAS	NA	Secreted Signaling	INDRA
Proliferating DCs/macs	ILCs	Aldh2	Fas	0.000670837	0.01	ALDH2_FAS	ALDH2_FAS	NA	Secreted Signaling	INDRA
Ccr2- recruited macs	MHCII+ macs	Aldh2	Fas	0.001695856	0	ALDH2_FAS	ALDH2_FAS	NA	Secreted Signaling	INDRA
Ccr2+ recruited macs	MHCII+ macs	Aldh2	Fas	0.002208357	0	ALDH2_FAS	ALDH2_FAS	NA	Secreted Signaling	INDRA
Cd163+ macs	MHCII+ macs	Aldh2	Fas	0.002096199	0	ALDH2_FAS	ALDH2_FAS	NA	Secreted Signaling	INDRA
Cx3cr1 high macs	MHCII+ macs	Aldh2	Fas	0.002241798	0	ALDH2_FAS	ALDH2_FAS	NA	Secreted Signaling	INDRA
Dendritic cells	MHCII+ macs	Aldh2	Fas	0.000582652	0	ALDH2_FAS	ALDH2_FAS	NA	Secreted Signaling	INDRA
Mast cells	MHCII+ macs	Aldh2	Fas	0.001432327	0	ALDH2_FAS	ALDH2_FAS	NA	Secreted Signaling	INDRA
MHCII+ macs	MHCII+ macs	Aldh2	Fas	0.000714201	0	ALDH2_FAS	ALDH2_FAS	NA	Secreted Signaling	INDRA
PEP1	MHCII+ macs	Aldh2	Fas	0.000711657	0	ALDH2_FAS	ALDH2_FAS	NA	Secreted Signaling	INDRA
PEP2	MHCII+ macs	Aldh2	Fas	0.000754421	0	ALDH2_FAS	ALDH2_FAS	NA	Secreted Signaling	INDRA
Proliferating DCs/macs	MHCII+ macs	Aldh2	Fas	0.000469163	0	ALDH2_FAS	ALDH2_FAS	NA	Secreted Signaling	INDRA
Ccr2- recruited macs	Neutrophils	Aldh2	Fas	0.022618021	0	ALDH2_FAS	ALDH2_FAS	NA	Secreted Signaling	INDRA
Ccr2+ recruited macs	Neutrophils	Aldh2	Fas	0.029267998	0	ALDH2_FAS	ALDH2_FAS	NA	Secreted Signaling	INDRA
Cd163+ macs	Neutrophils	Aldh2	Fas	0.027819854	0	ALDH2_FAS	ALDH2_FAS	NA	Secreted Signaling	INDRA
Cx3cr1 high macs	Neutrophils	Aldh2	Fas	0.029699005	0	ALDH2_FAS	ALDH2_FAS	NA	Secreted Signaling	INDRA
Dendritic cells	Neutrophils	Aldh2	Fas	0.007879366	0	ALDH2_FAS	ALDH2_FAS	NA	Secreted Signaling	INDRA
Mast cells	Neutrophils	Aldh2	Fas	0.019165695	0	ALDH2_FAS	ALDH2_FAS	NA	Secreted Signaling	INDRA
MHCII+ macs	Neutrophils	Aldh2	Fas	0.009642436	0	ALDH2_FAS	ALDH2_FAS	NA	Secreted Signaling	INDRA
PEP1	Neutrophils	Aldh2	Fas	0.009608402	0	ALDH2_FAS	ALDH2_FAS	NA	Secreted Signaling	INDRA
PEP2	Neutrophils	Aldh2	Fas	0.010180331	0	ALDH2_FAS	ALDH2_FAS	NA	Secreted Signaling	INDRA
Proliferating DCs/macs	Neutrophils	Aldh2	Fas	0.006353662	0	ALDH2_FAS	ALDH2_FAS	NA	Secreted Signaling	INDRA
Ccr2- recruited macs	NK cells	Aldh2	Fas	0.001352554	0.02	ALDH2_FAS	ALDH2_FAS	NA	Secreted Signaling	INDRA
Ccr2+ recruited macs	NK cells	Aldh2	Fas	0.00176149	0	ALDH2_FAS	ALDH2_FAS	NA	Secreted Signaling	INDRA
Cd163+ macs	NK cells	Aldh2	Fas	0.001671989	0.02	ALDH2_FAS	ALDH2_FAS	NA	Secreted Signaling	INDRA
Cx3cr1 high macs	NK cells	Aldh2	Fas	0.001788176	0.01	ALDH2_FAS	ALDH2_FAS	NA	Secreted Signaling	INDRA
Dendritic cells	NK cells	Aldh2	Fas	0.000464598	0.1	ALDH2_FAS	ALDH2_FAS	NA	Secreted Signaling	INDRA
Mast cells	NK cells	Aldh2	Fas	0.001142312	0.01	ALDH2_FAS	ALDH2_FAS	NA	Secreted Signaling	INDRA
MHCII+ macs	NK cells	Aldh2	Fas	0.000569508	0.08	ALDH2_FAS	ALDH2_FAS	NA	Secreted Signaling	INDRA
PEP1	NK cells	Aldh2	Fas	0.000567479	0.08	ALDH2_FAS	ALDH2_FAS	NA	Secreted Signaling	INDRA
PEP2	NK cells	Aldh2	Fas	0.000601584	0.09	ALDH2_FAS	ALDH2_FAS	NA	Secreted Signaling	INDRA
Proliferating DCs/macs	NK cells	Aldh2	Fas	0.000374095	0.08	ALDH2_FAS	ALDH2_FAS	NA	Secreted Signaling	INDRA
Ccr2- recruited macs	Proliferating DCs/macs	Aldh2	Fas	0.001373847	0.01	ALDH2_FAS	ALDH2_FAS	NA	Secreted Signaling	INDRA
Ccr2+ recruited macs	Proliferating DCs/macs	Aldh2	Fas	0.001789209	0	ALDH2_FAS	ALDH2_FAS	NA	Secreted Signaling	INDRA
Cd163+ macs	Proliferating DCs/macs	Aldh2	Fas	0.001698302	0	ALDH2_FAS	ALDH2_FAS	NA	Secreted Signaling	INDRA
Cx3cr1 high macs	Proliferating DCs/macs	Aldh2	Fas	0.001816314	0	ALDH2_FAS	ALDH2_FAS	NA	Secreted Signaling	INDRA
Dendritic cells	Proliferating DCs/macs	Aldh2	Fas	0.000471918	0.09	ALDH2_FAS	ALDH2_FAS	NA	Secreted Signaling	INDRA
Mast cells	Proliferating DCs/macs	Aldh2	Fas	0.001160299	0.01	ALDH2_FAS	ALDH2_FAS	NA	Secreted Signaling	INDRA
MHCII+ macs	Proliferating DCs/macs	Aldh2	Fas	0.00057848	0.05	ALDH2_FAS	ALDH2_FAS	NA	Secreted Signaling	INDRA
PEP1	Proliferating DCs/macs	Aldh2	Fas	0.00057642	0.08	ALDH2_FAS	ALDH2_FAS	NA	Secreted Signaling	INDRA
PEP2	Proliferating DCs/macs	Aldh2	Fas	0.000611062	0.06	ALDH2_FAS	ALDH2_FAS	NA	Secreted Signaling	INDRA
Proliferating DCs/macs	Proliferating DCs/macs	Aldh2	Fas	0.00037999	0.08	ALDH2_FAS	ALDH2_FAS	NA	Secreted Signaling	INDRA
Ccr2- recruited macs	Tconv	Aldh2	Fas	0.010081457	0	ALDH2_FAS	ALDH2_FAS	NA	Secreted Signaling	INDRA
Ccr2+ recruited macs	Tconv	Aldh2	Fas	0.013094914	0	ALDH2_FAS	ALDH2_FAS	NA	Secreted Signaling	INDRA
Cd163+ macs	Tconv	Aldh2	Fas	0.012436741	0	ALDH2_FAS	ALDH2_FAS	NA	Secreted Signaling	INDRA
Cx3cr1 high macs	Tconv	Aldh2	Fas	0.013291013	0	ALDH2_FAS	ALDH2_FAS	NA	Secreted Signaling	INDRA
Dendritic cells	Tconv	Aldh2	Fas	0.003482933	0	ALDH2_FAS	ALDH2_FAS	NA	Secreted Signaling	INDRA
Mast cells	Tconv	Aldh2	Fas	0.008525971	0	ALDH2_FAS	ALDH2_FAS	NA	Secreted Signaling	INDRA
MHCII+ macs	Tconv	Aldh2	Fas	0.004266497	0	ALDH2_FAS	ALDH2_FAS	NA	Secreted Signaling	INDRA
PEP1	Tconv	Aldh2	Fas	0.004251357	0	ALDH2_FAS	ALDH2_FAS	NA	Secreted Signaling	INDRA
PEP2	Tconv	Aldh2	Fas	0.004505864	0	ALDH2_FAS	ALDH2_FAS	NA	Secreted Signaling	INDRA
Proliferating DCs/macs	Tconv	Aldh2	Fas	0.002806115	0	ALDH2_FAS	ALDH2_FAS	NA	Secreted Signaling	INDRA
Ccr2- recruited macs	Tregs	Aldh2	Fas	0.004963732	0	ALDH2_FAS	ALDH2_FAS	NA	Secreted Signaling	INDRA
Ccr2+ recruited macs	Tregs	Aldh2	Fas	0.006457424	0	ALDH2_FAS	ALDH2_FAS	NA	Secreted Signaling	INDRA
Cd163+ macs	Tregs	Aldh2	Fas	0.006130791	0	ALDH2_FAS	ALDH2_FAS	NA	Secreted Signaling	INDRA
Cx3cr1 high macs	Tregs	Aldh2	Fas	0.006554786	0	ALDH2_FAS	ALDH2_FAS	NA	Secreted Signaling	INDRA
Dendritic cells	Tregs	Aldh2	Fas	0.001709083	0	ALDH2_FAS	ALDH2_FAS	NA	Secreted Signaling	INDRA
Mast cells	Tregs	Aldh2	Fas	0.004194523	0	ALDH2_FAS	ALDH2_FAS	NA	Secreted Signaling	INDRA
MHCII+ macs	Tregs	Aldh2	Fas	0.002094418	0	ALDH2_FAS	ALDH2_FAS	NA	Secreted Signaling	INDRA
PEP1	Tregs	Aldh2	Fas	0.002086969	0	ALDH2_FAS	ALDH2_FAS	NA	Secreted Signaling	INDRA
PEP2	Tregs	Aldh2	Fas	0.002212194	0	ALDH2_FAS	ALDH2_FAS	NA	Secreted Signaling	INDRA
Proliferating DCs/macs	Tregs	Aldh2	Fas	0.00137649	0.01	ALDH2_FAS	ALDH2_FAS	NA	Secreted Signaling	INDRA
Ccr2- recruited macs	Ccr2- recruited macs	Aldh2	Lrp1	0.02264735	0	ALDH2_LRP1	ALDH2_LRP1	NA	Secreted Signaling	INDRA
Ccr2+ recruited macs	Ccr2- recruited macs	Aldh2	Lrp1	0.029305692	0	ALDH2_LRP1	ALDH2_LRP1	NA	Secreted Signaling	INDRA
Cd163+ macs	Ccr2- recruited macs	Aldh2	Lrp1	0.027855736	0	ALDH2_LRP1	ALDH2_LRP1	NA	Secreted Signaling	INDRA
Cx3cr1 high macs	Ccr2- recruited macs	Aldh2	Lrp1	0.029737237	0	ALDH2_LRP1	ALDH2_LRP1	NA	Secreted Signaling	INDRA
Dendritic cells	Ccr2- recruited macs	Aldh2	Lrp1	0.007889738	0	ALDH2_LRP1	ALDH2_LRP1	NA	Secreted Signaling	INDRA
Mast cells	Ccr2- recruited macs	Aldh2	Lrp1	0.019190635	0	ALDH2_LRP1	ALDH2_LRP1	NA	Secreted Signaling	INDRA
MHCII+ macs	Ccr2- recruited macs	Aldh2	Lrp1	0.009655105	0	ALDH2_LRP1	ALDH2_LRP1	NA	Secreted Signaling	INDRA
PEP1	Ccr2- recruited macs	Aldh2	Lrp1	0.009621028	0	ALDH2_LRP1	ALDH2_LRP1	NA	Secreted Signaling	INDRA
PEP2	Ccr2- recruited macs	Aldh2	Lrp1	0.0101937	0	ALDH2_LRP1	ALDH2_LRP1	NA	Secreted Signaling	INDRA
Proliferating DCs/macs	Ccr2- recruited macs	Aldh2	Lrp1	0.006362038	0	ALDH2_LRP1	ALDH2_LRP1	NA	Secreted Signaling	INDRA
Ccr2- recruited macs	Ccr2+ recruited macs	Aldh2	Lrp1	0.017903699	0	ALDH2_LRP1	ALDH2_LRP1	NA	Secreted Signaling	INDRA
Ccr2+ recruited macs	Ccr2+ recruited macs	Aldh2	Lrp1	0.023200509	0	ALDH2_LRP1	ALDH2_LRP1	NA	Secreted Signaling	INDRA
Cd163+ macs	Ccr2+ recruited macs	Aldh2	Lrp1	0.022045759	0	ALDH2_LRP1	ALDH2_LRP1	NA	Secreted Signaling	INDRA
Cx3cr1 high macs	Ccr2+ recruited macs	Aldh2	Lrp1	0.023544332	0	ALDH2_LRP1	ALDH2_LRP1	NA	Secreted Signaling	INDRA
Dendritic cells	Ccr2+ recruited macs	Aldh2	Lrp1	0.006217511	0	ALDH2_LRP1	ALDH2_LRP1	NA	Secreted Signaling	INDRA
Mast cells	Ccr2+ recruited macs	Aldh2	Lrp1	0.015159787	0	ALDH2_LRP1	ALDH2_LRP1	NA	Secreted Signaling	INDRA
MHCII+ macs	Ccr2+ recruited macs	Aldh2	Lrp1	0.00761158	0	ALDH2_LRP1	ALDH2_LRP1	NA	Secreted Signaling	INDRA
PEP1	Ccr2+ recruited macs	Aldh2	Lrp1	0.00758466	0	ALDH2_LRP1	ALDH2_LRP1	NA	Secreted Signaling	INDRA
PEP2	Ccr2+ recruited macs	Aldh2	Lrp1	0.008037105	0	ALDH2_LRP1	ALDH2_LRP1	NA	Secreted Signaling	INDRA
Proliferating DCs/macs	Ccr2+ recruited macs	Aldh2	Lrp1	0.005011971	0.02	ALDH2_LRP1	ALDH2_LRP1	NA	Secreted Signaling	INDRA
Ccr2- recruited macs	Cd163+ macs	Aldh2	Lrp1	0.018107938	0	ALDH2_LRP1	ALDH2_LRP1	NA	Secreted Signaling	INDRA
Ccr2+ recruited macs	Cd163+ macs	Aldh2	Lrp1	0.023463729	0	ALDH2_LRP1	ALDH2_LRP1	NA	Secreted Signaling	INDRA
Cd163+ macs	Cd163+ macs	Aldh2	Lrp1	0.022296177	0	ALDH2_LRP1	ALDH2_LRP1	NA	Secreted Signaling	INDRA
Cx3cr1 high macs	Cd163+ macs	Aldh2	Lrp1	0.023811358	0	ALDH2_LRP1	ALDH2_LRP1	NA	Secreted Signaling	INDRA
Dendritic cells	Cd163+ macs	Aldh2	Lrp1	0.006289292	0	ALDH2_LRP1	ALDH2_LRP1	NA	Secreted Signaling	INDRA
Mast cells	Cd163+ macs	Aldh2	Lrp1	0.015333214	0	ALDH2_LRP1	ALDH2_LRP1	NA	Secreted Signaling	INDRA
MHCII+ macs	Cd163+ macs	Aldh2	Lrp1	0.007699331	0	ALDH2_LRP1	ALDH2_LRP1	NA	Secreted Signaling	INDRA
PEP1	Cd163+ macs	Aldh2	Lrp1	0.007672103	0	ALDH2_LRP1	ALDH2_LRP1	NA	Secreted Signaling	INDRA
PEP2	Cd163+ macs	Aldh2	Lrp1	0.008129722	0	ALDH2_LRP1	ALDH2_LRP1	NA	Secreted Signaling	INDRA
Proliferating DCs/macs	Cd163+ macs	Aldh2	Lrp1	0.005069905	0.01	ALDH2_LRP1	ALDH2_LRP1	NA	Secreted Signaling	INDRA
Ccr2- recruited macs	Cx3cr1 high macs	Aldh2	Lrp1	0.019047443	0	ALDH2_LRP1	ALDH2_LRP1	NA	Secreted Signaling	INDRA
Ccr2+ recruited macs	Cx3cr1 high macs	Aldh2	Lrp1	0.024674129	0	ALDH2_LRP1	ALDH2_LRP1	NA	Secreted Signaling	INDRA
Cd163+ macs	Cx3cr1 high macs	Aldh2	Lrp1	0.023447794	0	ALDH2_LRP1	ALDH2_LRP1	NA	Secreted Signaling	INDRA
Cx3cr1 high macs	Cx3cr1 high macs	Aldh2	Lrp1	0.025039231	0	ALDH2_LRP1	ALDH2_LRP1	NA	Secreted Signaling	INDRA
Dendritic cells	Cx3cr1 high macs	Aldh2	Lrp1	0.006619737	0	ALDH2_LRP1	ALDH2_LRP1	NA	Secreted Signaling	INDRA
Mast cells	Cx3cr1 high macs	Aldh2	Lrp1	0.016131121	0	ALDH2_LRP1	ALDH2_LRP1	NA	Secreted Signaling	INDRA
MHCII+ macs	Cx3cr1 high macs	Aldh2	Lrp1	0.008103257	0	ALDH2_LRP1	ALDH2_LRP1	NA	Secreted Signaling	INDRA
PEP1	Cx3cr1 high macs	Aldh2	Lrp1	0.008074612	0	ALDH2_LRP1	ALDH2_LRP1	NA	Secreted Signaling	INDRA
PEP2	Cx3cr1 high macs	Aldh2	Lrp1	0.008556032	0	ALDH2_LRP1	ALDH2_LRP1	NA	Secreted Signaling	INDRA
Proliferating DCs/macs	Cx3cr1 high macs	Aldh2	Lrp1	0.005336627	0	ALDH2_LRP1	ALDH2_LRP1	NA	Secreted Signaling	INDRA
Ccr2- recruited macs	Dendritic cells	Aldh2	Lrp1	0.005650268	0	ALDH2_LRP1	ALDH2_LRP1	NA	Secreted Signaling	INDRA
Ccr2+ recruited macs	Dendritic cells	Aldh2	Lrp1	0.007349027	0	ALDH2_LRP1	ALDH2_LRP1	NA	Secreted Signaling	INDRA
Cd163+ macs	Dendritic cells	Aldh2	Lrp1	0.006977611	0	ALDH2_LRP1	ALDH2_LRP1	NA	Secreted Signaling	INDRA
Cx3cr1 high macs	Dendritic cells	Aldh2	Lrp1	0.007459731	0	ALDH2_LRP1	ALDH2_LRP1	NA	Secreted Signaling	INDRA
Dendritic cells	Dendritic cells	Aldh2	Lrp1	0.001946347	0	ALDH2_LRP1	ALDH2_LRP1	NA	Secreted Signaling	INDRA
Mast cells	Dendritic cells	Aldh2	Lrp1	0.00477518	0	ALDH2_LRP1	ALDH2_LRP1	NA	Secreted Signaling	INDRA
MHCII+ macs	Dendritic cells	Aldh2	Lrp1	0.002385049	0	ALDH2_LRP1	ALDH2_LRP1	NA	Secreted Signaling	INDRA
PEP1	Dendritic cells	Aldh2	Lrp1	0.002376569	0	ALDH2_LRP1	ALDH2_LRP1	NA	Secreted Signaling	INDRA
PEP2	Dendritic cells	Aldh2	Lrp1	0.002519127	0	ALDH2_LRP1	ALDH2_LRP1	NA	Secreted Signaling	INDRA
Proliferating DCs/macs	Dendritic cells	Aldh2	Lrp1	0.001567655	0.19	ALDH2_LRP1	ALDH2_LRP1	NA	Secreted Signaling	INDRA
Ccr2- recruited macs	Langerhans cells	Aldh2	Lrp1	0.004779802	0	ALDH2_LRP1	ALDH2_LRP1	NA	Secreted Signaling	INDRA
Ccr2+ recruited macs	Langerhans cells	Aldh2	Lrp1	0.006218491	0	ALDH2_LRP1	ALDH2_LRP1	NA	Secreted Signaling	INDRA
Cd163+ macs	Langerhans cells	Aldh2	Lrp1	0.005903872	0	ALDH2_LRP1	ALDH2_LRP1	NA	Secreted Signaling	INDRA
Cx3cr1 high macs	Langerhans cells	Aldh2	Lrp1	0.006312273	0	ALDH2_LRP1	ALDH2_LRP1	NA	Secreted Signaling	INDRA
Dendritic cells	Langerhans cells	Aldh2	Lrp1	0.001645553	0	ALDH2_LRP1	ALDH2_LRP1	NA	Secreted Signaling	INDRA
Mast cells	Langerhans cells	Aldh2	Lrp1	0.00403898	0	ALDH2_LRP1	ALDH2_LRP1	NA	Secreted Signaling	INDRA
MHCII+ macs	Langerhans cells	Aldh2	Lrp1	0.002016594	0	ALDH2_LRP1	ALDH2_LRP1	NA	Secreted Signaling	INDRA
PEP1	Langerhans cells	Aldh2	Lrp1	0.002009422	0	ALDH2_LRP1	ALDH2_LRP1	NA	Secreted Signaling	INDRA
PEP2	Langerhans cells	Aldh2	Lrp1	0.002130003	0	ALDH2_LRP1	ALDH2_LRP1	NA	Secreted Signaling	INDRA
Proliferating DCs/macs	Langerhans cells	Aldh2	Lrp1	0.001325308	0.26	ALDH2_LRP1	ALDH2_LRP1	NA	Secreted Signaling	INDRA
Ccr2- recruited macs	MHCII+ macs	Aldh2	Lrp1	0.023470121	0	ALDH2_LRP1	ALDH2_LRP1	NA	Secreted Signaling	INDRA
Ccr2+ recruited macs	MHCII+ macs	Aldh2	Lrp1	0.030362843	0	ALDH2_LRP1	ALDH2_LRP1	NA	Secreted Signaling	INDRA
Cd163+ macs	MHCII+ macs	Aldh2	Lrp1	0.028862138	0	ALDH2_LRP1	ALDH2_LRP1	NA	Secreted Signaling	INDRA
Cx3cr1 high macs	MHCII+ macs	Aldh2	Lrp1	0.030809461	0	ALDH2_LRP1	ALDH2_LRP1	NA	Secreted Signaling	INDRA
Dendritic cells	MHCII+ macs	Aldh2	Lrp1	0.008180857	0	ALDH2_LRP1	ALDH2_LRP1	NA	Secreted Signaling	INDRA
Mast cells	MHCII+ macs	Aldh2	Lrp1	0.01989038	0	ALDH2_LRP1	ALDH2_LRP1	NA	Secreted Signaling	INDRA
MHCII+ macs	MHCII+ macs	Aldh2	Lrp1	0.010010707	0	ALDH2_LRP1	ALDH2_LRP1	NA	Secreted Signaling	INDRA
PEP1	MHCII+ macs	Aldh2	Lrp1	0.009975386	0	ALDH2_LRP1	ALDH2_LRP1	NA	Secreted Signaling	INDRA
PEP2	MHCII+ macs	Aldh2	Lrp1	0.010568927	0	ALDH2_LRP1	ALDH2_LRP1	NA	Secreted Signaling	INDRA
Proliferating DCs/macs	MHCII+ macs	Aldh2	Lrp1	0.006597163	0	ALDH2_LRP1	ALDH2_LRP1	NA	Secreted Signaling	INDRA
Ccr2- recruited macs	NK cells	Aldh2	Lrp1	0.005949905	0	ALDH2_LRP1	ALDH2_LRP1	NA	Secreted Signaling	INDRA
Ccr2+ recruited macs	NK cells	Aldh2	Lrp1	0.007738049	0	ALDH2_LRP1	ALDH2_LRP1	NA	Secreted Signaling	INDRA
Cd163+ macs	NK cells	Aldh2	Lrp1	0.007347118	0	ALDH2_LRP1	ALDH2_LRP1	NA	Secreted Signaling	INDRA
Cx3cr1 high macs	NK cells	Aldh2	Lrp1	0.007854567	0	ALDH2_LRP1	ALDH2_LRP1	NA	Secreted Signaling	INDRA
Dendritic cells	NK cells	Aldh2	Lrp1	0.002049968	0.12	ALDH2_LRP1	ALDH2_LRP1	NA	Secreted Signaling	INDRA
Mast cells	NK cells	Aldh2	Lrp1	0.005028645	0.03	ALDH2_LRP1	ALDH2_LRP1	NA	Secreted Signaling	INDRA
MHCII+ macs	NK cells	Aldh2	Lrp1	0.002511967	0.1	ALDH2_LRP1	ALDH2_LRP1	NA	Secreted Signaling	INDRA
PEP1	NK cells	Aldh2	Lrp1	0.002503037	0.07	ALDH2_LRP1	ALDH2_LRP1	NA	Secreted Signaling	INDRA
PEP2	NK cells	Aldh2	Lrp1	0.00265316	0.08	ALDH2_LRP1	ALDH2_LRP1	NA	Secreted Signaling	INDRA
Proliferating DCs/macs	NK cells	Aldh2	Lrp1	0.001651148	0.17	ALDH2_LRP1	ALDH2_LRP1	NA	Secreted Signaling	INDRA
Ccr2- recruited macs	NP	Aldh2	Lrp1	0.001842282	0	ALDH2_LRP1	ALDH2_LRP1	NA	Secreted Signaling	INDRA
Ccr2+ recruited macs	NP	Aldh2	Lrp1	0.002398928	0	ALDH2_LRP1	ALDH2_LRP1	NA	Secreted Signaling	INDRA
Cd163+ macs	NP	Aldh2	Lrp1	0.002277114	0	ALDH2_LRP1	ALDH2_LRP1	NA	Secreted Signaling	INDRA
Cx3cr1 high macs	NP	Aldh2	Lrp1	0.002435248	0	ALDH2_LRP1	ALDH2_LRP1	NA	Secreted Signaling	INDRA
Dendritic cells	NP	Aldh2	Lrp1	0.000633022	0.83	ALDH2_LRP1	ALDH2_LRP1	NA	Secreted Signaling	INDRA
Mast cells	NP	Aldh2	Lrp1	0.001556035	0.01	ALDH2_LRP1	ALDH2_LRP1	NA	Secreted Signaling	INDRA
MHCII+ macs	NP	Aldh2	Lrp1	0.000775933	0.65	ALDH2_LRP1	ALDH2_LRP1	NA	Secreted Signaling	INDRA
PEP1	NP	Aldh2	Lrp1	0.00077317	0.78	ALDH2_LRP1	ALDH2_LRP1	NA	Secreted Signaling	INDRA
PEP2	NP	Aldh2	Lrp1	0.000819627	0.6	ALDH2_LRP1	ALDH2_LRP1	NA	Secreted Signaling	INDRA
Proliferating DCs/macs	NP	Aldh2	Lrp1	0.000509727	0.48	ALDH2_LRP1	ALDH2_LRP1	NA	Secreted Signaling	INDRA
Ccr2- recruited macs	p_cLTMR2	Aldh2	Lrp1	0.004811102	0	ALDH2_LRP1	ALDH2_LRP1	NA	Secreted Signaling	INDRA
Ccr2+ recruited macs	p_cLTMR2	Aldh2	Lrp1	0.006259153	0	ALDH2_LRP1	ALDH2_LRP1	NA	Secreted Signaling	INDRA
Cd163+ macs	p_cLTMR2	Aldh2	Lrp1	0.005942489	0	ALDH2_LRP1	ALDH2_LRP1	NA	Secreted Signaling	INDRA
Cx3cr1 high macs	p_cLTMR2	Aldh2	Lrp1	0.006353544	0	ALDH2_LRP1	ALDH2_LRP1	NA	Secreted Signaling	INDRA
Dendritic cells	p_cLTMR2	Aldh2	Lrp1	0.001656363	0	ALDH2_LRP1	ALDH2_LRP1	NA	Secreted Signaling	INDRA
Mast cells	p_cLTMR2	Aldh2	Lrp1	0.004065448	0	ALDH2_LRP1	ALDH2_LRP1	NA	Secreted Signaling	INDRA
MHCII+ macs	p_cLTMR2	Aldh2	Lrp1	0.002029836	0	ALDH2_LRP1	ALDH2_LRP1	NA	Secreted Signaling	INDRA
PEP1	p_cLTMR2	Aldh2	Lrp1	0.002022617	0	ALDH2_LRP1	ALDH2_LRP1	NA	Secreted Signaling	INDRA
PEP2	p_cLTMR2	Aldh2	Lrp1	0.002143988	0	ALDH2_LRP1	ALDH2_LRP1	NA	Secreted Signaling	INDRA
Proliferating DCs/macs	p_cLTMR2	Aldh2	Lrp1	0.001334017	0.24	ALDH2_LRP1	ALDH2_LRP1	NA	Secreted Signaling	INDRA
Ccr2- recruited macs	Proliferating DCs/macs	Aldh2	Lrp1	0.003107854	0.03	ALDH2_LRP1	ALDH2_LRP1	NA	Secreted Signaling	INDRA
Ccr2+ recruited macs	Proliferating DCs/macs	Aldh2	Lrp1	0.004045344	0	ALDH2_LRP1	ALDH2_LRP1	NA	Secreted Signaling	INDRA
Cd163+ macs	Proliferating DCs/macs	Aldh2	Lrp1	0.003840248	0.01	ALDH2_LRP1	ALDH2_LRP1	NA	Secreted Signaling	INDRA
Cx3cr1 high macs	Proliferating DCs/macs	Aldh2	Lrp1	0.004106488	0	ALDH2_LRP1	ALDH2_LRP1	NA	Secreted Signaling	INDRA
Dendritic cells	Proliferating DCs/macs	Aldh2	Lrp1	0.001068771	0.25	ALDH2_LRP1	ALDH2_LRP1	NA	Secreted Signaling	INDRA
Mast cells	Proliferating DCs/macs	Aldh2	Lrp1	0.002625484	0.04	ALDH2_LRP1	ALDH2_LRP1	NA	Secreted Signaling	INDRA
MHCII+ macs	Proliferating DCs/macs	Aldh2	Lrp1	0.001309929	0.21	ALDH2_LRP1	ALDH2_LRP1	NA	Secreted Signaling	INDRA
PEP1	Proliferating DCs/macs	Aldh2	Lrp1	0.001305267	0.2	ALDH2_LRP1	ALDH2_LRP1	NA	Secreted Signaling	INDRA
PEP2	Proliferating DCs/macs	Aldh2	Lrp1	0.001383651	0.16	ALDH2_LRP1	ALDH2_LRP1	NA	Secreted Signaling	INDRA
Proliferating DCs/macs	Proliferating DCs/macs	Aldh2	Lrp1	0.000860678	0.31	ALDH2_LRP1	ALDH2_LRP1	NA	Secreted Signaling	INDRA
Ccr2- recruited macs	Cd163+ macs	Aldh2	Tlr7	0.001951175	0	ALDH2_TLR7	ALDH2_TLR7	NA	Secreted Signaling	INDRA
Ccr2+ recruited macs	Cd163+ macs	Aldh2	Tlr7	0.00254064	0	ALDH2_TLR7	ALDH2_TLR7	NA	Secreted Signaling	INDRA
Cd163+ macs	Cd163+ macs	Aldh2	Tlr7	0.002411647	0	ALDH2_TLR7	ALDH2_TLR7	NA	Secreted Signaling	INDRA
Cx3cr1 high macs	Cd163+ macs	Aldh2	Tlr7	0.002579099	0	ALDH2_TLR7	ALDH2_TLR7	NA	Secreted Signaling	INDRA
Dendritic cells	Cd163+ macs	Aldh2	Tlr7	0.000670486	0	ALDH2_TLR7	ALDH2_TLR7	NA	Secreted Signaling	INDRA
Mast cells	Cd163+ macs	Aldh2	Tlr7	0.001648036	0	ALDH2_TLR7	ALDH2_TLR7	NA	Secreted Signaling	INDRA
MHCII+ macs	Cd163+ macs	Aldh2	Tlr7	0.000821849	0	ALDH2_TLR7	ALDH2_TLR7	NA	Secreted Signaling	INDRA
PEP1	Cd163+ macs	Aldh2	Tlr7	0.000818922	0	ALDH2_TLR7	ALDH2_TLR7	NA	Secreted Signaling	INDRA
PEP2	Cd163+ macs	Aldh2	Tlr7	0.000868126	0	ALDH2_TLR7	ALDH2_TLR7	NA	Secreted Signaling	INDRA
Proliferating DCs/macs	Cd163+ macs	Aldh2	Tlr7	0.000539898	0	ALDH2_TLR7	ALDH2_TLR7	NA	Secreted Signaling	INDRA
Ccr2- recruited macs	PEP1	Aldh2	Trpv1	0.018718465	0	ALDH2_TRPV1	ALDH2_TRPV1	NA	Secreted Signaling	INDRA
Ccr2+ recruited macs	PEP1	Aldh2	Trpv1	0.024250371	0	ALDH2_TRPV1	ALDH2_TRPV1	NA	Secreted Signaling	INDRA
Cd163+ macs	PEP1	Aldh2	Trpv1	0.0230446	0	ALDH2_TRPV1	ALDH2_TRPV1	NA	Secreted Signaling	INDRA
Cx3cr1 high macs	PEP1	Aldh2	Trpv1	0.024609361	0	ALDH2_TRPV1	ALDH2_TRPV1	NA	Secreted Signaling	INDRA
Dendritic cells	PEP1	Aldh2	Trpv1	0.006503981	0	ALDH2_TRPV1	ALDH2_TRPV1	NA	Secreted Signaling	INDRA
Mast cells	PEP1	Aldh2	Trpv1	0.015851698	0	ALDH2_TRPV1	ALDH2_TRPV1	NA	Secreted Signaling	INDRA
MHCII+ macs	PEP1	Aldh2	Trpv1	0.007961767	0	ALDH2_TRPV1	ALDH2_TRPV1	NA	Secreted Signaling	INDRA
PEP1	PEP1	Aldh2	Trpv1	0.007933618	0	ALDH2_TRPV1	ALDH2_TRPV1	NA	Secreted Signaling	INDRA
PEP2	PEP1	Aldh2	Trpv1	0.008406704	0	ALDH2_TRPV1	ALDH2_TRPV1	NA	Secreted Signaling	INDRA
Proliferating DCs/macs	PEP1	Aldh2	Trpv1	0.005243189	0	ALDH2_TRPV1	ALDH2_TRPV1	NA	Secreted Signaling	INDRA
Ccr2- recruited macs	PEP2	Aldh2	Trpv1	0.006475678	0	ALDH2_TRPV1	ALDH2_TRPV1	NA	Secreted Signaling	INDRA
Ccr2+ recruited macs	PEP2	Aldh2	Trpv1	0.008420496	0	ALDH2_TRPV1	ALDH2_TRPV1	NA	Secreted Signaling	INDRA
Cd163+ macs	PEP2	Aldh2	Trpv1	0.007995365	0	ALDH2_TRPV1	ALDH2_TRPV1	NA	Secreted Signaling	INDRA
Cx3cr1 high macs	PEP2	Aldh2	Trpv1	0.008547202	0	ALDH2_TRPV1	ALDH2_TRPV1	NA	Secreted Signaling	INDRA
Dendritic cells	PEP2	Aldh2	Trpv1	0.002231891	0	ALDH2_TRPV1	ALDH2_TRPV1	NA	Secreted Signaling	INDRA
Mast cells	PEP2	Aldh2	Trpv1	0.005473458	0	ALDH2_TRPV1	ALDH2_TRPV1	NA	Secreted Signaling	INDRA
MHCII+ macs	PEP2	Aldh2	Trpv1	0.002734777	0	ALDH2_TRPV1	ALDH2_TRPV1	NA	Secreted Signaling	INDRA
PEP1	PEP2	Aldh2	Trpv1	0.002725057	0	ALDH2_TRPV1	ALDH2_TRPV1	NA	Secreted Signaling	INDRA
PEP2	PEP2	Aldh2	Trpv1	0.002888458	0	ALDH2_TRPV1	ALDH2_TRPV1	NA	Secreted Signaling	INDRA
Proliferating DCs/macs	PEP2	Aldh2	Trpv1	0.001797742	0	ALDH2_TRPV1	ALDH2_TRPV1	NA	Secreted Signaling	INDRA
Ccr2- recruited macs	SST	Aldh2	Trpv1	0.006470559	0	ALDH2_TRPV1	ALDH2_TRPV1	NA	Secreted Signaling	INDRA
Ccr2+ recruited macs	SST	Aldh2	Trpv1	0.008413853	0	ALDH2_TRPV1	ALDH2_TRPV1	NA	Secreted Signaling	INDRA
Cd163+ macs	SST	Aldh2	Trpv1	0.007989055	0	ALDH2_TRPV1	ALDH2_TRPV1	NA	Secreted Signaling	INDRA
Cx3cr1 high macs	SST	Aldh2	Trpv1	0.00854046	0	ALDH2_TRPV1	ALDH2_TRPV1	NA	Secreted Signaling	INDRA
Dendritic cells	SST	Aldh2	Trpv1	0.002230119	0	ALDH2_TRPV1	ALDH2_TRPV1	NA	Secreted Signaling	INDRA
Mast cells	SST	Aldh2	Trpv1	0.005469127	0	ALDH2_TRPV1	ALDH2_TRPV1	NA	Secreted Signaling	INDRA
MHCII+ macs	SST	Aldh2	Trpv1	0.002732607	0	ALDH2_TRPV1	ALDH2_TRPV1	NA	Secreted Signaling	INDRA
PEP1	SST	Aldh2	Trpv1	0.002722895	0	ALDH2_TRPV1	ALDH2_TRPV1	NA	Secreted Signaling	INDRA
PEP2	SST	Aldh2	Trpv1	0.002886167	0	ALDH2_TRPV1	ALDH2_TRPV1	NA	Secreted Signaling	INDRA
Proliferating DCs/macs	SST	Aldh2	Trpv1	0.001796314	0	ALDH2_TRPV1	ALDH2_TRPV1	NA	Secreted Signaling	INDRA
Ccr2- recruited macs	Ccr2- recruited macs	Dld	Cd36	0.003617382	0	DLD_CD36	DLD_CD36	NA	Secreted Signaling	INDRA
Ccr2+ recruited macs	Ccr2- recruited macs	Dld	Cd36	0.003583398	0	DLD_CD36	DLD_CD36	NA	Secreted Signaling	INDRA
Cd163+ macs	Ccr2- recruited macs	Dld	Cd36	0.004083882	0	DLD_CD36	DLD_CD36	NA	Secreted Signaling	INDRA
Cx3cr1 high macs	Ccr2- recruited macs	Dld	Cd36	0.003209712	0	DLD_CD36	DLD_CD36	NA	Secreted Signaling	INDRA
Dendritic cells	Ccr2- recruited macs	Dld	Cd36	0.003362927	0	DLD_CD36	DLD_CD36	NA	Secreted Signaling	INDRA
gd T cells	Ccr2- recruited macs	Dld	Cd36	0.003497836	0	DLD_CD36	DLD_CD36	NA	Secreted Signaling	INDRA
ILCs	Ccr2- recruited macs	Dld	Cd36	0.004402242	0	DLD_CD36	DLD_CD36	NA	Secreted Signaling	INDRA
Langerhans cells	Ccr2- recruited macs	Dld	Cd36	0.00785885	0	DLD_CD36	DLD_CD36	NA	Secreted Signaling	INDRA
MHCII+ macs	Ccr2- recruited macs	Dld	Cd36	0.003155137	0	DLD_CD36	DLD_CD36	NA	Secreted Signaling	INDRA
NF2	Ccr2- recruited macs	Dld	Cd36	0.004620596	0	DLD_CD36	DLD_CD36	NA	Secreted Signaling	INDRA
NF3	Ccr2- recruited macs	Dld	Cd36	0.005790757	0	DLD_CD36	DLD_CD36	NA	Secreted Signaling	INDRA
NK cells	Ccr2- recruited macs	Dld	Cd36	0.003856833	0	DLD_CD36	DLD_CD36	NA	Secreted Signaling	INDRA
PEP2	Ccr2- recruited macs	Dld	Cd36	0.004449079	0	DLD_CD36	DLD_CD36	NA	Secreted Signaling	INDRA
Proliferating DCs/macs	Ccr2- recruited macs	Dld	Cd36	0.006452917	0	DLD_CD36	DLD_CD36	NA	Secreted Signaling	INDRA
Tconv	Ccr2- recruited macs	Dld	Cd36	0.003817445	0	DLD_CD36	DLD_CD36	NA	Secreted Signaling	INDRA
Tregs	Ccr2- recruited macs	Dld	Cd36	0.003303057	0	DLD_CD36	DLD_CD36	NA	Secreted Signaling	INDRA
Ccr2- recruited macs	Ccr2+ recruited macs	Dld	Cd36	0.000808247	0	DLD_CD36	DLD_CD36	NA	Secreted Signaling	INDRA
Ccr2+ recruited macs	Ccr2+ recruited macs	Dld	Cd36	0.000800633	0	DLD_CD36	DLD_CD36	NA	Secreted Signaling	INDRA
Cd163+ macs	Ccr2+ recruited macs	Dld	Cd36	0.000912811	0	DLD_CD36	DLD_CD36	NA	Secreted Signaling	INDRA
Cx3cr1 high macs	Ccr2+ recruited macs	Dld	Cd36	0.000716932	0	DLD_CD36	DLD_CD36	NA	Secreted Signaling	INDRA
Dendritic cells	Ccr2+ recruited macs	Dld	Cd36	0.000751244	0	DLD_CD36	DLD_CD36	NA	Secreted Signaling	INDRA
gd T cells	Ccr2+ recruited macs	Dld	Cd36	0.000781463	0	DLD_CD36	DLD_CD36	NA	Secreted Signaling	INDRA
ILCs	Ccr2+ recruited macs	Dld	Cd36	0.000984214	0	DLD_CD36	DLD_CD36	NA	Secreted Signaling	INDRA
Langerhans cells	Ccr2+ recruited macs	Dld	Cd36	0.00176176	0	DLD_CD36	DLD_CD36	NA	Secreted Signaling	INDRA
MHCII+ macs	Ccr2+ recruited macs	Dld	Cd36	0.000704712	0	DLD_CD36	DLD_CD36	NA	Secreted Signaling	INDRA
NF2	Ccr2+ recruited macs	Dld	Cd36	0.001033207	0	DLD_CD36	DLD_CD36	NA	Secreted Signaling	INDRA
NF3	Ccr2+ recruited macs	Dld	Cd36	0.001296049	0	DLD_CD36	DLD_CD36	NA	Secreted Signaling	INDRA
NK cells	Ccr2+ recruited macs	Dld	Cd36	0.000861909	0	DLD_CD36	DLD_CD36	NA	Secreted Signaling	INDRA
PEP2	Ccr2+ recruited macs	Dld	Cd36	0.000994721	0	DLD_CD36	DLD_CD36	NA	Secreted Signaling	INDRA
Proliferating DCs/macs	Ccr2+ recruited macs	Dld	Cd36	0.001444996	0	DLD_CD36	DLD_CD36	NA	Secreted Signaling	INDRA
Tconv	Ccr2+ recruited macs	Dld	Cd36	0.000853081	0	DLD_CD36	DLD_CD36	NA	Secreted Signaling	INDRA
Tregs	Ccr2+ recruited macs	Dld	Cd36	0.000737835	0	DLD_CD36	DLD_CD36	NA	Secreted Signaling	INDRA
Ccr2- recruited macs	Cd163+ macs	Dld	Cd36	0.007620181	0	DLD_CD36	DLD_CD36	NA	Secreted Signaling	INDRA
Ccr2+ recruited macs	Cd163+ macs	Dld	Cd36	0.007548876	0	DLD_CD36	DLD_CD36	NA	Secreted Signaling	INDRA
Cd163+ macs	Cd163+ macs	Dld	Cd36	0.008598429	0	DLD_CD36	DLD_CD36	NA	Secreted Signaling	INDRA
Cx3cr1 high macs	Cd163+ macs	Dld	Cd36	0.006764467	0	DLD_CD36	DLD_CD36	NA	Secreted Signaling	INDRA
Dendritic cells	Cd163+ macs	Dld	Cd36	0.007086162	0	DLD_CD36	DLD_CD36	NA	Secreted Signaling	INDRA
gd T cells	Cd163+ macs	Dld	Cd36	0.007369328	0	DLD_CD36	DLD_CD36	NA	Secreted Signaling	INDRA
ILCs	Cd163+ macs	Dld	Cd36	0.009265448	0	DLD_CD36	DLD_CD36	NA	Secreted Signaling	INDRA
Langerhans cells	Cd163+ macs	Dld	Cd36	0.016477409	0	DLD_CD36	DLD_CD36	NA	Secreted Signaling	INDRA
MHCII+ macs	Cd163+ macs	Dld	Cd36	0.006649853	0	DLD_CD36	DLD_CD36	NA	Secreted Signaling	INDRA
NF2	Cd163+ macs	Dld	Cd36	0.009722662	0	DLD_CD36	DLD_CD36	NA	Secreted Signaling	INDRA
NF3	Cd163+ macs	Dld	Cd36	0.012169122	0	DLD_CD36	DLD_CD36	NA	Secreted Signaling	INDRA
NK cells	Cd163+ macs	Dld	Cd36	0.008122434	0	DLD_CD36	DLD_CD36	NA	Secreted Signaling	INDRA
PEP2	Cd163+ macs	Dld	Cd36	0.009363539	0	DLD_CD36	DLD_CD36	NA	Secreted Signaling	INDRA
Proliferating DCs/macs	Cd163+ macs	Dld	Cd36	0.013550691	0	DLD_CD36	DLD_CD36	NA	Secreted Signaling	INDRA
Tconv	Cd163+ macs	Dld	Cd36	0.008039836	0	DLD_CD36	DLD_CD36	NA	Secreted Signaling	INDRA
Tregs	Cd163+ macs	Dld	Cd36	0.006960469	0	DLD_CD36	DLD_CD36	NA	Secreted Signaling	INDRA
Ccr2- recruited macs	Cx3cr1 high macs	Dld	Cd36	0.00185431	0	DLD_CD36	DLD_CD36	NA	Secreted Signaling	INDRA
Ccr2+ recruited macs	Cx3cr1 high macs	Dld	Cd36	0.001836859	0	DLD_CD36	DLD_CD36	NA	Secreted Signaling	INDRA
Cd163+ macs	Cx3cr1 high macs	Dld	Cd36	0.002093921	0	DLD_CD36	DLD_CD36	NA	Secreted Signaling	INDRA
Cx3cr1 high macs	Cx3cr1 high macs	Dld	Cd36	0.001645006	0	DLD_CD36	DLD_CD36	NA	Secreted Signaling	INDRA
Dendritic cells	Cx3cr1 high macs	Dld	Cd36	0.001723659	0	DLD_CD36	DLD_CD36	NA	Secreted Signaling	INDRA
gd T cells	Cx3cr1 high macs	Dld	Cd36	0.001792924	0	DLD_CD36	DLD_CD36	NA	Secreted Signaling	INDRA
ILCs	Cx3cr1 high macs	Dld	Cd36	0.002257505	0	DLD_CD36	DLD_CD36	NA	Secreted Signaling	INDRA
Langerhans cells	Cx3cr1 high macs	Dld	Cd36	0.004036908	0	DLD_CD36	DLD_CD36	NA	Secreted Signaling	INDRA
MHCII+ macs	Cx3cr1 high macs	Dld	Cd36	0.001616992	0	DLD_CD36	DLD_CD36	NA	Secreted Signaling	INDRA
NF2	Cx3cr1 high macs	Dld	Cd36	0.002369731	0	DLD_CD36	DLD_CD36	NA	Secreted Signaling	INDRA
NF3	Cx3cr1 high macs	Dld	Cd36	0.002971565	0	DLD_CD36	DLD_CD36	NA	Secreted Signaling	INDRA
NK cells	Cx3cr1 high macs	Dld	Cd36	0.001977287	0	DLD_CD36	DLD_CD36	NA	Secreted Signaling	INDRA
PEP2	Cx3cr1 high macs	Dld	Cd36	0.002281575	0	DLD_CD36	DLD_CD36	NA	Secreted Signaling	INDRA
Proliferating DCs/macs	Cx3cr1 high macs	Dld	Cd36	0.00331243	0	DLD_CD36	DLD_CD36	NA	Secreted Signaling	INDRA
Tconv	Cx3cr1 high macs	Dld	Cd36	0.001957056	0	DLD_CD36	DLD_CD36	NA	Secreted Signaling	INDRA
Tregs	Cx3cr1 high macs	Dld	Cd36	0.001692923	0	DLD_CD36	DLD_CD36	NA	Secreted Signaling	INDRA
Ccr2- recruited macs	MHCII+ macs	Dld	Cd36	0.003877452	0	DLD_CD36	DLD_CD36	NA	Secreted Signaling	INDRA
Ccr2+ recruited macs	MHCII+ macs	Dld	Cd36	0.003841034	0	DLD_CD36	DLD_CD36	NA	Secreted Signaling	INDRA
Cd163+ macs	MHCII+ macs	Dld	Cd36	0.004377343	0	DLD_CD36	DLD_CD36	NA	Secreted Signaling	INDRA
Cx3cr1 high macs	MHCII+ macs	Dld	Cd36	0.003440574	0	DLD_CD36	DLD_CD36	NA	Secreted Signaling	INDRA
Dendritic cells	MHCII+ macs	Dld	Cd36	0.003604769	0	DLD_CD36	DLD_CD36	NA	Secreted Signaling	INDRA
gd T cells	MHCII+ macs	Dld	Cd36	0.003749343	0	DLD_CD36	DLD_CD36	NA	Secreted Signaling	INDRA
ILCs	MHCII+ macs	Dld	Cd36	0.004718472	0	DLD_CD36	DLD_CD36	NA	Secreted Signaling	INDRA
Langerhans cells	MHCII+ macs	Dld	Cd36	0.00842128	0	DLD_CD36	DLD_CD36	NA	Secreted Signaling	INDRA
MHCII+ macs	MHCII+ macs	Dld	Cd36	0.003382086	0	DLD_CD36	DLD_CD36	NA	Secreted Signaling	INDRA
NF2	MHCII+ macs	Dld	Cd36	0.004952432	0	DLD_CD36	DLD_CD36	NA	Secreted Signaling	INDRA
NF3	MHCII+ macs	Dld	Cd36	0.006206107	0	DLD_CD36	DLD_CD36	NA	Secreted Signaling	INDRA
NK cells	MHCII+ macs	Dld	Cd36	0.004134046	0	DLD_CD36	DLD_CD36	NA	Secreted Signaling	INDRA
PEP2	MHCII+ macs	Dld	Cd36	0.004768657	0	DLD_CD36	DLD_CD36	NA	Secreted Signaling	INDRA
Proliferating DCs/macs	MHCII+ macs	Dld	Cd36	0.00691543	0	DLD_CD36	DLD_CD36	NA	Secreted Signaling	INDRA
Tconv	MHCII+ macs	Dld	Cd36	0.004091839	0	DLD_CD36	DLD_CD36	NA	Secreted Signaling	INDRA
Tregs	MHCII+ macs	Dld	Cd36	0.003540608	0	DLD_CD36	DLD_CD36	NA	Secreted Signaling	INDRA
Ccr2- recruited macs	NK cells	Dld	Cd36	0.000547337	0.02	DLD_CD36	DLD_CD36	NA	Secreted Signaling	INDRA
Ccr2+ recruited macs	NK cells	Dld	Cd36	0.000542179	0.02	DLD_CD36	DLD_CD36	NA	Secreted Signaling	INDRA
Cd163+ macs	NK cells	Dld	Cd36	0.000618168	0.02	DLD_CD36	DLD_CD36	NA	Secreted Signaling	INDRA
Cx3cr1 high macs	NK cells	Dld	Cd36	0.000485485	0.02	DLD_CD36	DLD_CD36	NA	Secreted Signaling	INDRA
Dendritic cells	NK cells	Dld	Cd36	0.000508726	0.02	DLD_CD36	DLD_CD36	NA	Secreted Signaling	INDRA
gd T cells	NK cells	Dld	Cd36	0.000529195	0.01	DLD_CD36	DLD_CD36	NA	Secreted Signaling	INDRA
ILCs	NK cells	Dld	Cd36	0.000666538	0.01	DLD_CD36	DLD_CD36	NA	Secreted Signaling	INDRA
Langerhans cells	NK cells	Dld	Cd36	0.001193415	0.01	DLD_CD36	DLD_CD36	NA	Secreted Signaling	INDRA
MHCII+ macs	NK cells	Dld	Cd36	0.000477208	0.02	DLD_CD36	DLD_CD36	NA	Secreted Signaling	INDRA
NF2	NK cells	Dld	Cd36	0.000699729	0.01	DLD_CD36	DLD_CD36	NA	Secreted Signaling	INDRA
NF3	NK cells	Dld	Cd36	0.00087781	0.02	DLD_CD36	DLD_CD36	NA	Secreted Signaling	INDRA
NK cells	NK cells	Dld	Cd36	0.000583687	0.02	DLD_CD36	DLD_CD36	NA	Secreted Signaling	INDRA
PEP2	NK cells	Dld	Cd36	0.000673656	0.02	DLD_CD36	DLD_CD36	NA	Secreted Signaling	INDRA
Proliferating DCs/macs	NK cells	Dld	Cd36	0.000978739	0.01	DLD_CD36	DLD_CD36	NA	Secreted Signaling	INDRA
Tconv	NK cells	Dld	Cd36	0.000577707	0.02	DLD_CD36	DLD_CD36	NA	Secreted Signaling	INDRA
Tregs	NK cells	Dld	Cd36	0.000499644	0	DLD_CD36	DLD_CD36	NA	Secreted Signaling	INDRA
Ccr2- recruited macs	Cd163+ macs	Sdha	Egfr	0.001927306	0	SDHA_EGFR	SDHA_EGFR	NA	Secreted Signaling	INDRA
Ccr2+ recruited macs	Cd163+ macs	Sdha	Egfr	0.001495237	0	SDHA_EGFR	SDHA_EGFR	NA	Secreted Signaling	INDRA
Cd163+ macs	Cd163+ macs	Sdha	Egfr	0.00221575	0	SDHA_EGFR	SDHA_EGFR	NA	Secreted Signaling	INDRA
cLTMR1	Cd163+ macs	Sdha	Egfr	0.001373709	0	SDHA_EGFR	SDHA_EGFR	NA	Secreted Signaling	INDRA
Cx3cr1 high macs	Cd163+ macs	Sdha	Egfr	0.000702231	0	SDHA_EGFR	SDHA_EGFR	NA	Secreted Signaling	INDRA
Dendritic cells	Cd163+ macs	Sdha	Egfr	0.001502956	0	SDHA_EGFR	SDHA_EGFR	NA	Secreted Signaling	INDRA
gd T cells	Cd163+ macs	Sdha	Egfr	0.000750907	0	SDHA_EGFR	SDHA_EGFR	NA	Secreted Signaling	INDRA
ILCs	Cd163+ macs	Sdha	Egfr	0.000758336	0	SDHA_EGFR	SDHA_EGFR	NA	Secreted Signaling	INDRA
Langerhans cells	Cd163+ macs	Sdha	Egfr	0.001918229	0	SDHA_EGFR	SDHA_EGFR	NA	Secreted Signaling	INDRA
MHCII+ macs	Cd163+ macs	Sdha	Egfr	0.001682114	0	SDHA_EGFR	SDHA_EGFR	NA	Secreted Signaling	INDRA
NF1	Cd163+ macs	Sdha	Egfr	0.001689667	0	SDHA_EGFR	SDHA_EGFR	NA	Secreted Signaling	INDRA
NF2	Cd163+ macs	Sdha	Egfr	0.002006662	0	SDHA_EGFR	SDHA_EGFR	NA	Secreted Signaling	INDRA
NF3	Cd163+ macs	Sdha	Egfr	0.002093175	0	SDHA_EGFR	SDHA_EGFR	NA	Secreted Signaling	INDRA
NK cells	Cd163+ macs	Sdha	Egfr	0.000783662	0	SDHA_EGFR	SDHA_EGFR	NA	Secreted Signaling	INDRA
NP	Cd163+ macs	Sdha	Egfr	0.001229937	0	SDHA_EGFR	SDHA_EGFR	NA	Secreted Signaling	INDRA
PEP1	Cd163+ macs	Sdha	Egfr	0.001649977	0	SDHA_EGFR	SDHA_EGFR	NA	Secreted Signaling	INDRA
PEP2	Cd163+ macs	Sdha	Egfr	0.00417488	0	SDHA_EGFR	SDHA_EGFR	NA	Secreted Signaling	INDRA
Proliferating DCs/macs	Cd163+ macs	Sdha	Egfr	0.002520334	0	SDHA_EGFR	SDHA_EGFR	NA	Secreted Signaling	INDRA
SST	Cd163+ macs	Sdha	Egfr	0.001523919	0	SDHA_EGFR	SDHA_EGFR	NA	Secreted Signaling	INDRA
Tconv	Cd163+ macs	Sdha	Egfr	0.001729207	0	SDHA_EGFR	SDHA_EGFR	NA	Secreted Signaling	INDRA
Tregs	Cd163+ macs	Sdha	Egfr	0.000804367	0	SDHA_EGFR	SDHA_EGFR	NA	Secreted Signaling	INDRA
Ccr2- recruited macs	Cx3cr1 high macs	Sdha	Egfr	0.002127443	0	SDHA_EGFR	SDHA_EGFR	NA	Secreted Signaling	INDRA
Ccr2+ recruited macs	Cx3cr1 high macs	Sdha	Egfr	0.00165058	0	SDHA_EGFR	SDHA_EGFR	NA	Secreted Signaling	INDRA
Cd163+ macs	Cx3cr1 high macs	Sdha	Egfr	0.002445766	0	SDHA_EGFR	SDHA_EGFR	NA	Secreted Signaling	INDRA
cLTMR1	Cx3cr1 high macs	Sdha	Egfr	0.001516446	0	SDHA_EGFR	SDHA_EGFR	NA	Secreted Signaling	INDRA
Cx3cr1 high macs	Cx3cr1 high macs	Sdha	Egfr	0.000775252	0	SDHA_EGFR	SDHA_EGFR	NA	Secreted Signaling	INDRA
Dendritic cells	Cx3cr1 high macs	Sdha	Egfr	0.0016591	0	SDHA_EGFR	SDHA_EGFR	NA	Secreted Signaling	INDRA
gd T cells	Cx3cr1 high macs	Sdha	Egfr	0.000828985	0	SDHA_EGFR	SDHA_EGFR	NA	Secreted Signaling	INDRA
ILCs	Cx3cr1 high macs	Sdha	Egfr	0.000837186	0	SDHA_EGFR	SDHA_EGFR	NA	Secreted Signaling	INDRA
Langerhans cells	Cx3cr1 high macs	Sdha	Egfr	0.002117425	0	SDHA_EGFR	SDHA_EGFR	NA	Secreted Signaling	INDRA
MHCII+ macs	Cx3cr1 high macs	Sdha	Egfr	0.001856837	0	SDHA_EGFR	SDHA_EGFR	NA	Secreted Signaling	INDRA
NF1	Cx3cr1 high macs	Sdha	Egfr	0.001865173	0	SDHA_EGFR	SDHA_EGFR	NA	Secreted Signaling	INDRA
NF2	Cx3cr1 high macs	Sdha	Egfr	0.00221502	0	SDHA_EGFR	SDHA_EGFR	NA	Secreted Signaling	INDRA
NF3	Cx3cr1 high macs	Sdha	Egfr	0.002310496	0	SDHA_EGFR	SDHA_EGFR	NA	Secreted Signaling	INDRA
NK cells	Cx3cr1 high macs	Sdha	Egfr	0.000865143	0	SDHA_EGFR	SDHA_EGFR	NA	Secreted Signaling	INDRA
NP	Cx3cr1 high macs	Sdha	Egfr	0.001357756	0	SDHA_EGFR	SDHA_EGFR	NA	Secreted Signaling	INDRA
PEP1	Cx3cr1 high macs	Sdha	Egfr	0.001821367	0	SDHA_EGFR	SDHA_EGFR	NA	Secreted Signaling	INDRA
PEP2	Cx3cr1 high macs	Sdha	Egfr	0.004607333	0	SDHA_EGFR	SDHA_EGFR	NA	Secreted Signaling	INDRA
Proliferating DCs/macs	Cx3cr1 high macs	Sdha	Egfr	0.002781881	0	SDHA_EGFR	SDHA_EGFR	NA	Secreted Signaling	INDRA
SST	Cx3cr1 high macs	Sdha	Egfr	0.001682238	0	SDHA_EGFR	SDHA_EGFR	NA	Secreted Signaling	INDRA
Tconv	Cx3cr1 high macs	Sdha	Egfr	0.001908811	0	SDHA_EGFR	SDHA_EGFR	NA	Secreted Signaling	INDRA
Tregs	Cx3cr1 high macs	Sdha	Egfr	0.000887998	0	SDHA_EGFR	SDHA_EGFR	NA	Secreted Signaling	INDRA
Ccr2- recruited macs	Langerhans cells	Sdha	Egfr	0.001958546	0	SDHA_EGFR	SDHA_EGFR	NA	Secreted Signaling	INDRA
Ccr2+ recruited macs	Langerhans cells	Sdha	Egfr	0.001519484	0	SDHA_EGFR	SDHA_EGFR	NA	Secreted Signaling	INDRA
Cd163+ macs	Langerhans cells	Sdha	Egfr	0.002251655	0	SDHA_EGFR	SDHA_EGFR	NA	Secreted Signaling	INDRA
cLTMR1	Langerhans cells	Sdha	Egfr	0.001395988	0	SDHA_EGFR	SDHA_EGFR	NA	Secreted Signaling	INDRA
Cx3cr1 high macs	Langerhans cells	Sdha	Egfr	0.000713628	0	SDHA_EGFR	SDHA_EGFR	NA	Secreted Signaling	INDRA
Dendritic cells	Langerhans cells	Sdha	Egfr	0.001527328	0	SDHA_EGFR	SDHA_EGFR	NA	Secreted Signaling	INDRA
gd T cells	Langerhans cells	Sdha	Egfr	0.000763093	0	SDHA_EGFR	SDHA_EGFR	NA	Secreted Signaling	INDRA
ILCs	Langerhans cells	Sdha	Egfr	0.000770643	0	SDHA_EGFR	SDHA_EGFR	NA	Secreted Signaling	INDRA
Langerhans cells	Langerhans cells	Sdha	Egfr	0.001949322	0	SDHA_EGFR	SDHA_EGFR	NA	Secreted Signaling	INDRA
MHCII+ macs	Langerhans cells	Sdha	Egfr	0.001709387	0	SDHA_EGFR	SDHA_EGFR	NA	Secreted Signaling	INDRA
NF1	Langerhans cells	Sdha	Egfr	0.001717062	0	SDHA_EGFR	SDHA_EGFR	NA	Secreted Signaling	INDRA
NF2	Langerhans cells	Sdha	Egfr	0.002039185	0	SDHA_EGFR	SDHA_EGFR	NA	Secreted Signaling	INDRA
NF3	Langerhans cells	Sdha	Egfr	0.002127098	0	SDHA_EGFR	SDHA_EGFR	NA	Secreted Signaling	INDRA
NK cells	Langerhans cells	Sdha	Egfr	0.000796379	0	SDHA_EGFR	SDHA_EGFR	NA	Secreted Signaling	INDRA
NP	Langerhans cells	Sdha	Egfr	0.001249888	0	SDHA_EGFR	SDHA_EGFR	NA	Secreted Signaling	INDRA
PEP1	Langerhans cells	Sdha	Egfr	0.001676729	0	SDHA_EGFR	SDHA_EGFR	NA	Secreted Signaling	INDRA
PEP2	Langerhans cells	Sdha	Egfr	0.004242396	0	SDHA_EGFR	SDHA_EGFR	NA	Secreted Signaling	INDRA
Proliferating DCs/macs	Langerhans cells	Sdha	Egfr	0.002561162	0	SDHA_EGFR	SDHA_EGFR	NA	Secreted Signaling	INDRA
SST	Langerhans cells	Sdha	Egfr	0.001548631	0	SDHA_EGFR	SDHA_EGFR	NA	Secreted Signaling	INDRA
Tconv	Langerhans cells	Sdha	Egfr	0.001757241	0	SDHA_EGFR	SDHA_EGFR	NA	Secreted Signaling	INDRA
Tregs	Langerhans cells	Sdha	Egfr	0.00081742	0	SDHA_EGFR	SDHA_EGFR	NA	Secreted Signaling	INDRA
Ccr2- recruited macs	gd T cells	Hsd17b12	Ar	0.022294625	0	HSD17B12_AR	HSD17B12_AR	NA	Secreted Signaling	INDRA
Ccr2+ recruited macs	gd T cells	Hsd17b12	Ar	0.027172782	0	HSD17B12_AR	HSD17B12_AR	NA	Secreted Signaling	INDRA
Cd163+ macs	gd T cells	Hsd17b12	Ar	0.029208797	0	HSD17B12_AR	HSD17B12_AR	NA	Secreted Signaling	INDRA
Cx3cr1 high macs	gd T cells	Hsd17b12	Ar	0.030238913	0	HSD17B12_AR	HSD17B12_AR	NA	Secreted Signaling	INDRA
Dendritic cells	gd T cells	Hsd17b12	Ar	0.018121525	0	HSD17B12_AR	HSD17B12_AR	NA	Secreted Signaling	INDRA
gd T cells	gd T cells	Hsd17b12	Ar	0.018197961	0	HSD17B12_AR	HSD17B12_AR	NA	Secreted Signaling	INDRA
ILCs	gd T cells	Hsd17b12	Ar	0.00724333	0	HSD17B12_AR	HSD17B12_AR	NA	Secreted Signaling	INDRA
Langerhans cells	gd T cells	Hsd17b12	Ar	0.018792188	0	HSD17B12_AR	HSD17B12_AR	NA	Secreted Signaling	INDRA
MHCII+ macs	gd T cells	Hsd17b12	Ar	0.024144418	0	HSD17B12_AR	HSD17B12_AR	NA	Secreted Signaling	INDRA
NK cells	gd T cells	Hsd17b12	Ar	0.010627481	0	HSD17B12_AR	HSD17B12_AR	NA	Secreted Signaling	INDRA
PEP1	gd T cells	Hsd17b12	Ar	0.004951737	0	HSD17B12_AR	HSD17B12_AR	NA	Secreted Signaling	INDRA
Proliferating DCs/macs	gd T cells	Hsd17b12	Ar	0.018367993	0	HSD17B12_AR	HSD17B12_AR	NA	Secreted Signaling	INDRA
Tconv	gd T cells	Hsd17b12	Ar	0.018137713	0	HSD17B12_AR	HSD17B12_AR	NA	Secreted Signaling	INDRA
Tregs	gd T cells	Hsd17b12	Ar	0.007639331	0	HSD17B12_AR	HSD17B12_AR	NA	Secreted Signaling	INDRA
Ccr2- recruited macs	ILCs	Hsd17b12	Ar	0.041118279	0	HSD17B12_AR	HSD17B12_AR	NA	Secreted Signaling	INDRA
Ccr2+ recruited macs	ILCs	Hsd17b12	Ar	0.0499049	0	HSD17B12_AR	HSD17B12_AR	NA	Secreted Signaling	INDRA
Cd163+ macs	ILCs	Hsd17b12	Ar	0.053550439	0	HSD17B12_AR	HSD17B12_AR	NA	Secreted Signaling	INDRA
Cx3cr1 high macs	ILCs	Hsd17b12	Ar	0.055390039	0	HSD17B12_AR	HSD17B12_AR	NA	Secreted Signaling	INDRA
Dendritic cells	ILCs	Hsd17b12	Ar	0.033542654	0	HSD17B12_AR	HSD17B12_AR	NA	Secreted Signaling	INDRA
gd T cells	ILCs	Hsd17b12	Ar	0.033681904	0	HSD17B12_AR	HSD17B12_AR	NA	Secreted Signaling	INDRA
ILCs	ILCs	Hsd17b12	Ar	0.013534895	0	HSD17B12_AR	HSD17B12_AR	NA	Secreted Signaling	INDRA
Langerhans cells	ILCs	Hsd17b12	Ar	0.034763834	0	HSD17B12_AR	HSD17B12_AR	NA	Secreted Signaling	INDRA
MHCII+ macs	ILCs	Hsd17b12	Ar	0.044458858	0	HSD17B12_AR	HSD17B12_AR	NA	Secreted Signaling	INDRA
NK cells	ILCs	Hsd17b12	Ar	0.019799899	0	HSD17B12_AR	HSD17B12_AR	NA	Secreted Signaling	INDRA
PEP1	ILCs	Hsd17b12	Ar	0.009271412	0	HSD17B12_AR	HSD17B12_AR	NA	Secreted Signaling	INDRA
Proliferating DCs/macs	ILCs	Hsd17b12	Ar	0.033991602	0	HSD17B12_AR	HSD17B12_AR	NA	Secreted Signaling	INDRA
Tconv	ILCs	Hsd17b12	Ar	0.033572147	0	HSD17B12_AR	HSD17B12_AR	NA	Secreted Signaling	INDRA
Tregs	ILCs	Hsd17b12	Ar	0.014269919	0	HSD17B12_AR	HSD17B12_AR	NA	Secreted Signaling	INDRA
Ccr2- recruited macs	NF1	Hsd17b12	Ar	0.007676572	0	HSD17B12_AR	HSD17B12_AR	NA	Secreted Signaling	INDRA
Ccr2+ recruited macs	NF1	Hsd17b12	Ar	0.009386946	0	HSD17B12_AR	HSD17B12_AR	NA	Secreted Signaling	INDRA
Cd163+ macs	NF1	Hsd17b12	Ar	0.010104137	0	HSD17B12_AR	HSD17B12_AR	NA	Secreted Signaling	INDRA
Cx3cr1 high macs	NF1	Hsd17b12	Ar	0.010467748	0	HSD17B12_AR	HSD17B12_AR	NA	Secreted Signaling	INDRA
Dendritic cells	NF1	Hsd17b12	Ar	0.00622226	0	HSD17B12_AR	HSD17B12_AR	NA	Secreted Signaling	INDRA
gd T cells	NF1	Hsd17b12	Ar	0.006248825	0	HSD17B12_AR	HSD17B12_AR	NA	Secreted Signaling	INDRA
ILCs	NF1	Hsd17b12	Ar	0.002469128	0	HSD17B12_AR	HSD17B12_AR	NA	Secreted Signaling	INDRA
Langerhans cells	NF1	Hsd17b12	Ar	0.006455436	0	HSD17B12_AR	HSD17B12_AR	NA	Secreted Signaling	INDRA
MHCII+ macs	NF1	Hsd17b12	Ar	0.008323825	0	HSD17B12_AR	HSD17B12_AR	NA	Secreted Signaling	INDRA
NK cells	NF1	Hsd17b12	Ar	0.003630886	0	HSD17B12_AR	HSD17B12_AR	NA	Secreted Signaling	INDRA
PEP1	NF1	Hsd17b12	Ar	0.001685399	0	HSD17B12_AR	HSD17B12_AR	NA	Secreted Signaling	INDRA
Proliferating DCs/macs	NF1	Hsd17b12	Ar	0.006307928	0	HSD17B12_AR	HSD17B12_AR	NA	Secreted Signaling	INDRA
Tconv	NF1	Hsd17b12	Ar	0.006227886	0	HSD17B12_AR	HSD17B12_AR	NA	Secreted Signaling	INDRA
Tregs	NF1	Hsd17b12	Ar	0.002604803	0	HSD17B12_AR	HSD17B12_AR	NA	Secreted Signaling	INDRA
Ccr2- recruited macs	NF2	Hsd17b12	Ar	0.004552343	0	HSD17B12_AR	HSD17B12_AR	NA	Secreted Signaling	INDRA
Ccr2+ recruited macs	NF2	Hsd17b12	Ar	0.005570533	0	HSD17B12_AR	HSD17B12_AR	NA	Secreted Signaling	INDRA
Cd163+ macs	NF2	Hsd17b12	Ar	0.005997904	0	HSD17B12_AR	HSD17B12_AR	NA	Secreted Signaling	INDRA
Cx3cr1 high macs	NF2	Hsd17b12	Ar	0.006214675	0	HSD17B12_AR	HSD17B12_AR	NA	Secreted Signaling	INDRA
Dendritic cells	NF2	Hsd17b12	Ar	0.003687711	0	HSD17B12_AR	HSD17B12_AR	NA	Secreted Signaling	INDRA
gd T cells	NF2	Hsd17b12	Ar	0.003703495	0	HSD17B12_AR	HSD17B12_AR	NA	Secreted Signaling	INDRA
ILCs	NF2	Hsd17b12	Ar	0.001461116	0	HSD17B12_AR	HSD17B12_AR	NA	Secreted Signaling	INDRA
Langerhans cells	NF2	Hsd17b12	Ar	0.003826272	0	HSD17B12_AR	HSD17B12_AR	NA	Secreted Signaling	INDRA
MHCII+ macs	NF2	Hsd17b12	Ar	0.004937487	0	HSD17B12_AR	HSD17B12_AR	NA	Secreted Signaling	INDRA
NK cells	NF2	Hsd17b12	Ar	0.002149613	0	HSD17B12_AR	HSD17B12_AR	NA	Secreted Signaling	INDRA
PEP1	NF2	Hsd17b12	Ar	0.000997022	0	HSD17B12_AR	HSD17B12_AR	NA	Secreted Signaling	INDRA
Proliferating DCs/macs	NF2	Hsd17b12	Ar	0.003738615	0	HSD17B12_AR	HSD17B12_AR	NA	Secreted Signaling	INDRA
Tconv	NF2	Hsd17b12	Ar	0.003691054	0	HSD17B12_AR	HSD17B12_AR	NA	Secreted Signaling	INDRA
Tregs	NF2	Hsd17b12	Ar	0.001541488	0	HSD17B12_AR	HSD17B12_AR	NA	Secreted Signaling	INDRA
Ccr2- recruited macs	NF3	Hsd17b12	Ar	0.007902015	0	HSD17B12_AR	HSD17B12_AR	NA	Secreted Signaling	INDRA
Ccr2+ recruited macs	NF3	Hsd17b12	Ar	0.009662131	0	HSD17B12_AR	HSD17B12_AR	NA	Secreted Signaling	INDRA
Cd163+ macs	NF3	Hsd17b12	Ar	0.010400126	0	HSD17B12_AR	HSD17B12_AR	NA	Secreted Signaling	INDRA
Cx3cr1 high macs	NF3	Hsd17b12	Ar	0.010774273	0	HSD17B12_AR	HSD17B12_AR	NA	Secreted Signaling	INDRA
Dendritic cells	NF3	Hsd17b12	Ar	0.00640527	0	HSD17B12_AR	HSD17B12_AR	NA	Secreted Signaling	INDRA
gd T cells	NF3	Hsd17b12	Ar	0.006432611	0	HSD17B12_AR	HSD17B12_AR	NA	Secreted Signaling	INDRA
ILCs	NF3	Hsd17b12	Ar	0.002542033	0	HSD17B12_AR	HSD17B12_AR	NA	Secreted Signaling	INDRA
Langerhans cells	NF3	Hsd17b12	Ar	0.006645258	0	HSD17B12_AR	HSD17B12_AR	NA	Secreted Signaling	INDRA
MHCII+ macs	NF3	Hsd17b12	Ar	0.008568113	0	HSD17B12_AR	HSD17B12_AR	NA	Secreted Signaling	INDRA
NK cells	NF3	Hsd17b12	Ar	0.003737965	0	HSD17B12_AR	HSD17B12_AR	NA	Secreted Signaling	INDRA
PEP1	NF3	Hsd17b12	Ar	0.001735203	0	HSD17B12_AR	HSD17B12_AR	NA	Secreted Signaling	INDRA
Proliferating DCs/macs	NF3	Hsd17b12	Ar	0.006493441	0	HSD17B12_AR	HSD17B12_AR	NA	Secreted Signaling	INDRA
Tconv	NF3	Hsd17b12	Ar	0.00641106	0	HSD17B12_AR	HSD17B12_AR	NA	Secreted Signaling	INDRA
Tregs	NF3	Hsd17b12	Ar	0.002681703	0	HSD17B12_AR	HSD17B12_AR	NA	Secreted Signaling	INDRA
Ccr2- recruited macs	PEP1	Hsd17b12	Ar	0.00748524	0	HSD17B12_AR	HSD17B12_AR	NA	Secreted Signaling	INDRA
Ccr2+ recruited macs	PEP1	Hsd17b12	Ar	0.009153379	0	HSD17B12_AR	HSD17B12_AR	NA	Secreted Signaling	INDRA
Cd163+ macs	PEP1	Hsd17b12	Ar	0.009852902	0	HSD17B12_AR	HSD17B12_AR	NA	Secreted Signaling	INDRA
Cx3cr1 high macs	PEP1	Hsd17b12	Ar	0.010207565	0	HSD17B12_AR	HSD17B12_AR	NA	Secreted Signaling	INDRA
Dendritic cells	PEP1	Hsd17b12	Ar	0.006066955	0	HSD17B12_AR	HSD17B12_AR	NA	Secreted Signaling	INDRA
gd T cells	PEP1	Hsd17b12	Ar	0.00609286	0	HSD17B12_AR	HSD17B12_AR	NA	Secreted Signaling	INDRA
ILCs	PEP1	Hsd17b12	Ar	0.002407273	0	HSD17B12_AR	HSD17B12_AR	NA	Secreted Signaling	INDRA
Langerhans cells	PEP1	Hsd17b12	Ar	0.006294348	0	HSD17B12_AR	HSD17B12_AR	NA	Secreted Signaling	INDRA
MHCII+ macs	PEP1	Hsd17b12	Ar	0.008116494	0	HSD17B12_AR	HSD17B12_AR	NA	Secreted Signaling	INDRA
NK cells	PEP1	Hsd17b12	Ar	0.00354003	0	HSD17B12_AR	HSD17B12_AR	NA	Secreted Signaling	INDRA
PEP1	PEP1	Hsd17b12	Ar	0.001643145	0	HSD17B12_AR	HSD17B12_AR	NA	Secreted Signaling	INDRA
Proliferating DCs/macs	PEP1	Hsd17b12	Ar	0.006150498	0	HSD17B12_AR	HSD17B12_AR	NA	Secreted Signaling	INDRA
Tconv	PEP1	Hsd17b12	Ar	0.006072441	0	HSD17B12_AR	HSD17B12_AR	NA	Secreted Signaling	INDRA
Tregs	PEP1	Hsd17b12	Ar	0.002539558	0	HSD17B12_AR	HSD17B12_AR	NA	Secreted Signaling	INDRA
Ccr2- recruited macs	PEP2	Hsd17b12	Ar	0.003172045	0	HSD17B12_AR	HSD17B12_AR	NA	Secreted Signaling	INDRA
Ccr2+ recruited macs	PEP2	Hsd17b12	Ar	0.003882717	0	HSD17B12_AR	HSD17B12_AR	NA	Secreted Signaling	INDRA
Cd163+ macs	PEP2	Hsd17b12	Ar	0.004181144	0	HSD17B12_AR	HSD17B12_AR	NA	Secreted Signaling	INDRA
Cx3cr1 high macs	PEP2	Hsd17b12	Ar	0.004332541	0	HSD17B12_AR	HSD17B12_AR	NA	Secreted Signaling	INDRA
Dendritic cells	PEP2	Hsd17b12	Ar	0.002568898	0	HSD17B12_AR	HSD17B12_AR	NA	Secreted Signaling	INDRA
gd T cells	PEP2	Hsd17b12	Ar	0.002579906	0	HSD17B12_AR	HSD17B12_AR	NA	Secreted Signaling	INDRA
ILCs	PEP2	Hsd17b12	Ar	0.001017139	0	HSD17B12_AR	HSD17B12_AR	NA	Secreted Signaling	INDRA
Langerhans cells	PEP2	Hsd17b12	Ar	0.002665533	0	HSD17B12_AR	HSD17B12_AR	NA	Secreted Signaling	INDRA
MHCII+ macs	PEP2	Hsd17b12	Ar	0.003440814	0	HSD17B12_AR	HSD17B12_AR	NA	Secreted Signaling	INDRA
NK cells	PEP2	Hsd17b12	Ar	0.001496742	0	HSD17B12_AR	HSD17B12_AR	NA	Secreted Signaling	INDRA
PEP1	PEP2	Hsd17b12	Ar	0.000693967	0	HSD17B12_AR	HSD17B12_AR	NA	Secreted Signaling	INDRA
Proliferating DCs/macs	PEP2	Hsd17b12	Ar	0.002604398	0	HSD17B12_AR	HSD17B12_AR	NA	Secreted Signaling	INDRA
Tconv	PEP2	Hsd17b12	Ar	0.002571229	0	HSD17B12_AR	HSD17B12_AR	NA	Secreted Signaling	INDRA
Tregs	PEP2	Hsd17b12	Ar	0.001073115	0	HSD17B12_AR	HSD17B12_AR	NA	Secreted Signaling	INDRA
Ccr2- recruited macs	Proliferating DCs/macs	Hsd17b12	Ar	0.004672198	0	HSD17B12_AR	HSD17B12_AR	NA	Secreted Signaling	INDRA
Ccr2+ recruited macs	Proliferating DCs/macs	Hsd17b12	Ar	0.005717041	0	HSD17B12_AR	HSD17B12_AR	NA	Secreted Signaling	INDRA
Cd163+ macs	Proliferating DCs/macs	Hsd17b12	Ar	0.006155583	0	HSD17B12_AR	HSD17B12_AR	NA	Secreted Signaling	INDRA
Cx3cr1 high macs	Proliferating DCs/macs	Hsd17b12	Ar	0.006378016	0	HSD17B12_AR	HSD17B12_AR	NA	Secreted Signaling	INDRA
Dendritic cells	Proliferating DCs/macs	Hsd17b12	Ar	0.003784888	0	HSD17B12_AR	HSD17B12_AR	NA	Secreted Signaling	INDRA
gd T cells	Proliferating DCs/macs	Hsd17b12	Ar	0.003801087	0	HSD17B12_AR	HSD17B12_AR	NA	Secreted Signaling	INDRA
ILCs	Proliferating DCs/macs	Hsd17b12	Ar	0.001499708	0.14	HSD17B12_AR	HSD17B12_AR	NA	Secreted Signaling	INDRA
Langerhans cells	Proliferating DCs/macs	Hsd17b12	Ar	0.003927086	0.01	HSD17B12_AR	HSD17B12_AR	NA	Secreted Signaling	INDRA
MHCII+ macs	Proliferating DCs/macs	Hsd17b12	Ar	0.00506743	0	HSD17B12_AR	HSD17B12_AR	NA	Secreted Signaling	INDRA
NK cells	Proliferating DCs/macs	Hsd17b12	Ar	0.002206349	0.04	HSD17B12_AR	HSD17B12_AR	NA	Secreted Signaling	INDRA
PEP1	Proliferating DCs/macs	Hsd17b12	Ar	0.001023368	0.15	HSD17B12_AR	HSD17B12_AR	NA	Secreted Signaling	INDRA
Proliferating DCs/macs	Proliferating DCs/macs	Hsd17b12	Ar	0.003837128	0.03	HSD17B12_AR	HSD17B12_AR	NA	Secreted Signaling	INDRA
Tconv	Proliferating DCs/macs	Hsd17b12	Ar	0.003788319	0	HSD17B12_AR	HSD17B12_AR	NA	Secreted Signaling	INDRA
Tregs	Proliferating DCs/macs	Hsd17b12	Ar	0.001582199	0.1	HSD17B12_AR	HSD17B12_AR	NA	Secreted Signaling	INDRA
Ccr2- recruited macs	Tconv	Hsd17b12	Ar	0.021585595	0	HSD17B12_AR	HSD17B12_AR	NA	Secreted Signaling	INDRA
Ccr2+ recruited macs	Tconv	Hsd17b12	Ar	0.026312788	0	HSD17B12_AR	HSD17B12_AR	NA	Secreted Signaling	INDRA
Cd163+ macs	Tconv	Hsd17b12	Ar	0.028286239	0	HSD17B12_AR	HSD17B12_AR	NA	Secreted Signaling	INDRA
Cx3cr1 high macs	Tconv	Hsd17b12	Ar	0.0292848	0	HSD17B12_AR	HSD17B12_AR	NA	Secreted Signaling	INDRA
Dendritic cells	Tconv	Hsd17b12	Ar	0.01754283	0	HSD17B12_AR	HSD17B12_AR	NA	Secreted Signaling	INDRA
gd T cells	Tconv	Hsd17b12	Ar	0.017616868	0	HSD17B12_AR	HSD17B12_AR	NA	Secreted Signaling	INDRA
ILCs	Tconv	Hsd17b12	Ar	0.00700954	0	HSD17B12_AR	HSD17B12_AR	NA	Secreted Signaling	INDRA
Langerhans cells	Tconv	Hsd17b12	Ar	0.018192473	0	HSD17B12_AR	HSD17B12_AR	NA	Secreted Signaling	INDRA
MHCII+ macs	Tconv	Hsd17b12	Ar	0.023377966	0	HSD17B12_AR	HSD17B12_AR	NA	Secreted Signaling	INDRA
NK cells	Tconv	Hsd17b12	Ar	0.010285595	0	HSD17B12_AR	HSD17B12_AR	NA	Secreted Signaling	INDRA
PEP1	Tconv	Hsd17b12	Ar	0.004791555	0	HSD17B12_AR	HSD17B12_AR	NA	Secreted Signaling	INDRA
Proliferating DCs/macs	Tconv	Hsd17b12	Ar	0.01778157	0	HSD17B12_AR	HSD17B12_AR	NA	Secreted Signaling	INDRA
Tconv	Tconv	Hsd17b12	Ar	0.01755851	0	HSD17B12_AR	HSD17B12_AR	NA	Secreted Signaling	INDRA
Tregs	Tconv	Hsd17b12	Ar	0.007392855	0	HSD17B12_AR	HSD17B12_AR	NA	Secreted Signaling	INDRA
Ccr2- recruited macs	gd T cells	Nampt	Ar	0.017738603	0	NAMPT_AR	NAMPT_AR	NA	Secreted Signaling	INDRA
Ccr2+ recruited macs	gd T cells	Nampt	Ar	0.015832344	0	NAMPT_AR	NAMPT_AR	NA	Secreted Signaling	INDRA
Cd163+ macs	gd T cells	Nampt	Ar	0.020081781	0	NAMPT_AR	NAMPT_AR	NA	Secreted Signaling	INDRA
Cx3cr1 high macs	gd T cells	Nampt	Ar	0.015631333	0	NAMPT_AR	NAMPT_AR	NA	Secreted Signaling	INDRA
Dendritic cells	gd T cells	Nampt	Ar	0.004885375	0	NAMPT_AR	NAMPT_AR	NA	Secreted Signaling	INDRA
ILCs	gd T cells	Nampt	Ar	0.002696682	0	NAMPT_AR	NAMPT_AR	NA	Secreted Signaling	INDRA
Langerhans cells	gd T cells	Nampt	Ar	0.006152643	0	NAMPT_AR	NAMPT_AR	NA	Secreted Signaling	INDRA
MHCII+ macs	gd T cells	Nampt	Ar	0.015960035	0	NAMPT_AR	NAMPT_AR	NA	Secreted Signaling	INDRA
Neutrophils	gd T cells	Nampt	Ar	0.012822297	0	NAMPT_AR	NAMPT_AR	NA	Secreted Signaling	INDRA
NK cells	gd T cells	Nampt	Ar	0.000705605	0	NAMPT_AR	NAMPT_AR	NA	Secreted Signaling	INDRA
Proliferating DCs/macs	gd T cells	Nampt	Ar	0.006277722	0	NAMPT_AR	NAMPT_AR	NA	Secreted Signaling	INDRA
Tregs	gd T cells	Nampt	Ar	0.005379736	0	NAMPT_AR	NAMPT_AR	NA	Secreted Signaling	INDRA
Ccr2- recruited macs	ILCs	Nampt	Ar	0.032844772	0	NAMPT_AR	NAMPT_AR	NA	Secreted Signaling	INDRA
Ccr2+ recruited macs	ILCs	Nampt	Ar	0.029363674	0	NAMPT_AR	NAMPT_AR	NA	Secreted Signaling	INDRA
Cd163+ macs	ILCs	Nampt	Ar	0.037108013	0	NAMPT_AR	NAMPT_AR	NA	Secreted Signaling	INDRA
Cx3cr1 high macs	ILCs	Nampt	Ar	0.028995928	0	NAMPT_AR	NAMPT_AR	NA	Secreted Signaling	INDRA
Dendritic cells	ILCs	Nampt	Ar	0.009147691	0	NAMPT_AR	NAMPT_AR	NA	Secreted Signaling	INDRA
ILCs	ILCs	Nampt	Ar	0.005059148	0	NAMPT_AR	NAMPT_AR	NA	Secreted Signaling	INDRA
Langerhans cells	ILCs	Nampt	Ar	0.011507819	0	NAMPT_AR	NAMPT_AR	NA	Secreted Signaling	INDRA
MHCII+ macs	ILCs	Nampt	Ar	0.029597216	0	NAMPT_AR	NAMPT_AR	NA	Secreted Signaling	INDRA
Neutrophils	ILCs	Nampt	Ar	0.023843374	0	NAMPT_AR	NAMPT_AR	NA	Secreted Signaling	INDRA
NK cells	ILCs	Nampt	Ar	0.00132608	0.01	NAMPT_AR	NAMPT_AR	NA	Secreted Signaling	INDRA
Proliferating DCs/macs	ILCs	Nampt	Ar	0.011740478	0	NAMPT_AR	NAMPT_AR	NA	Secreted Signaling	INDRA
Tregs	ILCs	Nampt	Ar	0.010069	0	NAMPT_AR	NAMPT_AR	NA	Secreted Signaling	INDRA
Ccr2- recruited macs	NF1	Nampt	Ar	0.00608922	0	NAMPT_AR	NAMPT_AR	NA	Secreted Signaling	INDRA
Ccr2+ recruited macs	NF1	Nampt	Ar	0.005427931	0	NAMPT_AR	NAMPT_AR	NA	Secreted Signaling	INDRA
Cd163+ macs	NF1	Nampt	Ar	0.006904391	0	NAMPT_AR	NAMPT_AR	NA	Secreted Signaling	INDRA
Cx3cr1 high macs	NF1	Nampt	Ar	0.005358297	0	NAMPT_AR	NAMPT_AR	NA	Secreted Signaling	INDRA
Dendritic cells	NF1	Nampt	Ar	0.001662739	0	NAMPT_AR	NAMPT_AR	NA	Secreted Signaling	INDRA
ILCs	NF1	Nampt	Ar	0.000916487	0	NAMPT_AR	NAMPT_AR	NA	Secreted Signaling	INDRA
Langerhans cells	NF1	Nampt	Ar	0.002095814	0	NAMPT_AR	NAMPT_AR	NA	Secreted Signaling	INDRA
MHCII+ macs	NF1	Nampt	Ar	0.005472174	0	NAMPT_AR	NAMPT_AR	NA	Secreted Signaling	INDRA
Neutrophils	NF1	Nampt	Ar	0.004387154	0	NAMPT_AR	NAMPT_AR	NA	Secreted Signaling	INDRA
NK cells	NF1	Nampt	Ar	0.000239489	0	NAMPT_AR	NAMPT_AR	NA	Secreted Signaling	INDRA
Proliferating DCs/macs	NF1	Nampt	Ar	0.002138598	0	NAMPT_AR	NAMPT_AR	NA	Secreted Signaling	INDRA
Tregs	NF1	Nampt	Ar	0.001831595	0	NAMPT_AR	NAMPT_AR	NA	Secreted Signaling	INDRA
Ccr2- recruited macs	NF2	Nampt	Ar	0.003608666	0	NAMPT_AR	NAMPT_AR	NA	Secreted Signaling	INDRA
Ccr2+ recruited macs	NF2	Nampt	Ar	0.003215893	0	NAMPT_AR	NAMPT_AR	NA	Secreted Signaling	INDRA
Cd163+ macs	NF2	Nampt	Ar	0.00409313	0	NAMPT_AR	NAMPT_AR	NA	Secreted Signaling	INDRA
Cx3cr1 high macs	NF2	Nampt	Ar	0.003174547	0	NAMPT_AR	NAMPT_AR	NA	Secreted Signaling	INDRA
Dendritic cells	NF2	Nampt	Ar	0.000983608	0	NAMPT_AR	NAMPT_AR	NA	Secreted Signaling	INDRA
ILCs	NF2	Nampt	Ar	0.00054199	0	NAMPT_AR	NAMPT_AR	NA	Secreted Signaling	INDRA
Langerhans cells	NF2	Nampt	Ar	0.001240017	0	NAMPT_AR	NAMPT_AR	NA	Secreted Signaling	INDRA
MHCII+ macs	NF2	Nampt	Ar	0.003242165	0	NAMPT_AR	NAMPT_AR	NA	Secreted Signaling	INDRA
Neutrophils	NF2	Nampt	Ar	0.002598155	0	NAMPT_AR	NAMPT_AR	NA	Secreted Signaling	INDRA
NK cells	NF2	Nampt	Ar	0.00014159	0	NAMPT_AR	NAMPT_AR	NA	Secreted Signaling	INDRA
Proliferating DCs/macs	NF2	Nampt	Ar	0.001265353	0	NAMPT_AR	NAMPT_AR	NA	Secreted Signaling	INDRA
Tregs	NF2	Nampt	Ar	0.001083571	0	NAMPT_AR	NAMPT_AR	NA	Secreted Signaling	INDRA
Ccr2- recruited macs	NF3	Nampt	Ar	0.006268341	0	NAMPT_AR	NAMPT_AR	NA	Secreted Signaling	INDRA
Ccr2+ recruited macs	NF3	Nampt	Ar	0.005587709	0	NAMPT_AR	NAMPT_AR	NA	Secreted Signaling	INDRA
Cd163+ macs	NF3	Nampt	Ar	0.00710732	0	NAMPT_AR	NAMPT_AR	NA	Secreted Signaling	INDRA
Cx3cr1 high macs	NF3	Nampt	Ar	0.005516037	0	NAMPT_AR	NAMPT_AR	NA	Secreted Signaling	INDRA
Dendritic cells	NF3	Nampt	Ar	0.001711874	0	NAMPT_AR	NAMPT_AR	NA	Secreted Signaling	INDRA
ILCs	NF3	Nampt	Ar	0.00094359	0	NAMPT_AR	NAMPT_AR	NA	Secreted Signaling	INDRA
Langerhans cells	NF3	Nampt	Ar	0.00215772	0	NAMPT_AR	NAMPT_AR	NA	Secreted Signaling	INDRA
MHCII+ macs	NF3	Nampt	Ar	0.005633247	0	NAMPT_AR	NAMPT_AR	NA	Secreted Signaling	INDRA
Neutrophils	NF3	Nampt	Ar	0.004516435	0	NAMPT_AR	NAMPT_AR	NA	Secreted Signaling	INDRA
NK cells	NF3	Nampt	Ar	0.000246577	0	NAMPT_AR	NAMPT_AR	NA	Secreted Signaling	INDRA
Proliferating DCs/macs	NF3	Nampt	Ar	0.002201765	0	NAMPT_AR	NAMPT_AR	NA	Secreted Signaling	INDRA
Tregs	NF3	Nampt	Ar	0.001885711	0	NAMPT_AR	NAMPT_AR	NA	Secreted Signaling	INDRA
Ccr2- recruited macs	PEP1	Nampt	Ar	0.005937215	0	NAMPT_AR	NAMPT_AR	NA	Secreted Signaling	INDRA
Ccr2+ recruited macs	PEP1	Nampt	Ar	0.005292346	0	NAMPT_AR	NAMPT_AR	NA	Secreted Signaling	INDRA
Cd163+ macs	PEP1	Nampt	Ar	0.006732175	0	NAMPT_AR	NAMPT_AR	NA	Secreted Signaling	INDRA
Cx3cr1 high macs	PEP1	Nampt	Ar	0.005224443	0	NAMPT_AR	NAMPT_AR	NA	Secreted Signaling	INDRA
Dendritic cells	PEP1	Nampt	Ar	0.001621052	0	NAMPT_AR	NAMPT_AR	NA	Secreted Signaling	INDRA
ILCs	PEP1	Nampt	Ar	0.000893492	0	NAMPT_AR	NAMPT_AR	NA	Secreted Signaling	INDRA
Langerhans cells	PEP1	Nampt	Ar	0.002043292	0	NAMPT_AR	NAMPT_AR	NA	Secreted Signaling	INDRA
MHCII+ macs	PEP1	Nampt	Ar	0.00533549	0	NAMPT_AR	NAMPT_AR	NA	Secreted Signaling	INDRA
Neutrophils	PEP1	Nampt	Ar	0.004277455	0	NAMPT_AR	NAMPT_AR	NA	Secreted Signaling	INDRA
NK cells	PEP1	Nampt	Ar	0.000233477	0	NAMPT_AR	NAMPT_AR	NA	Secreted Signaling	INDRA
Proliferating DCs/macs	PEP1	Nampt	Ar	0.002085005	0	NAMPT_AR	NAMPT_AR	NA	Secreted Signaling	INDRA
Tregs	PEP1	Nampt	Ar	0.001785682	0	NAMPT_AR	NAMPT_AR	NA	Secreted Signaling	INDRA
Ccr2- recruited macs	PEP2	Nampt	Ar	0.002513774	0	NAMPT_AR	NAMPT_AR	NA	Secreted Signaling	INDRA
Ccr2+ recruited macs	PEP2	Nampt	Ar	0.002239903	0	NAMPT_AR	NAMPT_AR	NA	Secreted Signaling	INDRA
Cd163+ macs	PEP2	Nampt	Ar	0.002851669	0	NAMPT_AR	NAMPT_AR	NA	Secreted Signaling	INDRA
Cx3cr1 high macs	PEP2	Nampt	Ar	0.002211077	0	NAMPT_AR	NAMPT_AR	NA	Secreted Signaling	INDRA
Dendritic cells	PEP2	Nampt	Ar	0.000684627	0	NAMPT_AR	NAMPT_AR	NA	Secreted Signaling	INDRA
ILCs	PEP2	Nampt	Ar	0.000377195	0	NAMPT_AR	NAMPT_AR	NA	Secreted Signaling	INDRA
Langerhans cells	PEP2	Nampt	Ar	0.000863165	0	NAMPT_AR	NAMPT_AR	NA	Secreted Signaling	INDRA
MHCII+ macs	PEP2	Nampt	Ar	0.00225822	0	NAMPT_AR	NAMPT_AR	NA	Secreted Signaling	INDRA
Neutrophils	PEP2	Nampt	Ar	0.001809301	0	NAMPT_AR	NAMPT_AR	NA	Secreted Signaling	INDRA
NK cells	PEP2	Nampt	Ar	9.85E-05	0	NAMPT_AR	NAMPT_AR	NA	Secreted Signaling	INDRA
Proliferating DCs/macs	PEP2	Nampt	Ar	0.000880808	0	NAMPT_AR	NAMPT_AR	NA	Secreted Signaling	INDRA
Tregs	PEP2	Nampt	Ar	0.000754228	0	NAMPT_AR	NAMPT_AR	NA	Secreted Signaling	INDRA
Ccr2- recruited macs	Proliferating DCs/macs	Nampt	Ar	0.003703768	0	NAMPT_AR	NAMPT_AR	NA	Secreted Signaling	INDRA
Ccr2+ recruited macs	Proliferating DCs/macs	Nampt	Ar	0.003300679	0	NAMPT_AR	NAMPT_AR	NA	Secreted Signaling	INDRA
Cd163+ macs	Proliferating DCs/macs	Nampt	Ar	0.004200946	0	NAMPT_AR	NAMPT_AR	NA	Secreted Signaling	INDRA
Cx3cr1 high macs	Proliferating DCs/macs	Nampt	Ar	0.003258246	0	NAMPT_AR	NAMPT_AR	NA	Secreted Signaling	INDRA
Dendritic cells	Proliferating DCs/macs	Nampt	Ar	0.001009599	0.06	NAMPT_AR	NAMPT_AR	NA	Secreted Signaling	INDRA
ILCs	Proliferating DCs/macs	Nampt	Ar	0.000556319	0.06	NAMPT_AR	NAMPT_AR	NA	Secreted Signaling	INDRA
Langerhans cells	Proliferating DCs/macs	Nampt	Ar	0.001272776	0.03	NAMPT_AR	NAMPT_AR	NA	Secreted Signaling	INDRA
MHCII+ macs	Proliferating DCs/macs	Nampt	Ar	0.003327641	0	NAMPT_AR	NAMPT_AR	NA	Secreted Signaling	INDRA
Neutrophils	Proliferating DCs/macs	Nampt	Ar	0.002666698	0	NAMPT_AR	NAMPT_AR	NA	Secreted Signaling	INDRA
NK cells	Proliferating DCs/macs	Nampt	Ar	0.000145334	0.06	NAMPT_AR	NAMPT_AR	NA	Secreted Signaling	INDRA
Proliferating DCs/macs	Proliferating DCs/macs	Nampt	Ar	0.00129878	0.04	NAMPT_AR	NAMPT_AR	NA	Secreted Signaling	INDRA
Tregs	Proliferating DCs/macs	Nampt	Ar	0.001112201	0.03	NAMPT_AR	NAMPT_AR	NA	Secreted Signaling	INDRA
Ccr2- recruited macs	Tconv	Nampt	Ar	0.017171922	0	NAMPT_AR	NAMPT_AR	NA	Secreted Signaling	INDRA
Ccr2+ recruited macs	Tconv	Nampt	Ar	0.015325611	0	NAMPT_AR	NAMPT_AR	NA	Secreted Signaling	INDRA
Cd163+ macs	Tconv	Nampt	Ar	0.019441726	0	NAMPT_AR	NAMPT_AR	NA	Secreted Signaling	INDRA
Cx3cr1 high macs	Tconv	Nampt	Ar	0.015130934	0	NAMPT_AR	NAMPT_AR	NA	Secreted Signaling	INDRA
Dendritic cells	Tconv	Nampt	Ar	0.00472733	0	NAMPT_AR	NAMPT_AR	NA	Secreted Signaling	INDRA
ILCs	Tconv	Nampt	Ar	0.002609256	0	NAMPT_AR	NAMPT_AR	NA	Secreted Signaling	INDRA
Langerhans cells	Tconv	Nampt	Ar	0.005953846	0	NAMPT_AR	NAMPT_AR	NA	Secreted Signaling	INDRA
MHCII+ macs	Tconv	Nampt	Ar	0.015449279	0	NAMPT_AR	NAMPT_AR	NA	Secreted Signaling	INDRA
Neutrophils	Tconv	Nampt	Ar	0.012410689	0	NAMPT_AR	NAMPT_AR	NA	Secreted Signaling	INDRA
NK cells	Tconv	Nampt	Ar	0.000682686	0.01	NAMPT_AR	NAMPT_AR	NA	Secreted Signaling	INDRA
Proliferating DCs/macs	Tconv	Nampt	Ar	0.006074908	0	NAMPT_AR	NAMPT_AR	NA	Secreted Signaling	INDRA
Tregs	Tconv	Nampt	Ar	0.005205782	0	NAMPT_AR	NAMPT_AR	NA	Secreted Signaling	INDRA
Ccr2- recruited macs	gd T cells	Comt	Ar	0.003797043	0	COMT_AR	COMT_AR	NA	Secreted Signaling	INDRA
Ccr2+ recruited macs	gd T cells	Comt	Ar	0.003723725	0	COMT_AR	COMT_AR	NA	Secreted Signaling	INDRA
Cd163+ macs	gd T cells	Comt	Ar	0.005782053	0	COMT_AR	COMT_AR	NA	Secreted Signaling	INDRA
Cx3cr1 high macs	gd T cells	Comt	Ar	0.004975428	0	COMT_AR	COMT_AR	NA	Secreted Signaling	INDRA
Dendritic cells	gd T cells	Comt	Ar	0.003147835	0	COMT_AR	COMT_AR	NA	Secreted Signaling	INDRA
gd T cells	gd T cells	Comt	Ar	0.019197802	0	COMT_AR	COMT_AR	NA	Secreted Signaling	INDRA
ILCs	gd T cells	Comt	Ar	0.004030538	0	COMT_AR	COMT_AR	NA	Secreted Signaling	INDRA
Langerhans cells	gd T cells	Comt	Ar	0.003279031	0	COMT_AR	COMT_AR	NA	Secreted Signaling	INDRA
Mast cells	gd T cells	Comt	Ar	0.008238425	0	COMT_AR	COMT_AR	NA	Secreted Signaling	INDRA
MHCII+ macs	gd T cells	Comt	Ar	0.004443328	0	COMT_AR	COMT_AR	NA	Secreted Signaling	INDRA
NK cells	gd T cells	Comt	Ar	0.005638117	0	COMT_AR	COMT_AR	NA	Secreted Signaling	INDRA
NP	gd T cells	Comt	Ar	0.005943023	0	COMT_AR	COMT_AR	NA	Secreted Signaling	INDRA
p_cLTMR2	gd T cells	Comt	Ar	0.012908019	0	COMT_AR	COMT_AR	NA	Secreted Signaling	INDRA
PEP1	gd T cells	Comt	Ar	0.007309661	0	COMT_AR	COMT_AR	NA	Secreted Signaling	INDRA
PEP2	gd T cells	Comt	Ar	0.00751547	0	COMT_AR	COMT_AR	NA	Secreted Signaling	INDRA
Proliferating DCs/macs	gd T cells	Comt	Ar	0.016054289	0	COMT_AR	COMT_AR	NA	Secreted Signaling	INDRA
Tconv	gd T cells	Comt	Ar	0.006639562	0	COMT_AR	COMT_AR	NA	Secreted Signaling	INDRA
Tregs	gd T cells	Comt	Ar	0.005922674	0	COMT_AR	COMT_AR	NA	Secreted Signaling	INDRA
Ccr2- recruited macs	ILCs	Comt	Ar	0.007116619	0	COMT_AR	COMT_AR	NA	Secreted Signaling	INDRA
Ccr2+ recruited macs	ILCs	Comt	Ar	0.00697965	0	COMT_AR	COMT_AR	NA	Secreted Signaling	INDRA
Cd163+ macs	ILCs	Comt	Ar	0.010818183	0	COMT_AR	COMT_AR	NA	Secreted Signaling	INDRA
Cx3cr1 high macs	ILCs	Comt	Ar	0.009315575	0	COMT_AR	COMT_AR	NA	Secreted Signaling	INDRA
Dendritic cells	ILCs	Comt	Ar	0.005903202	0	COMT_AR	COMT_AR	NA	Secreted Signaling	INDRA
gd T cells	ILCs	Comt	Ar	0.035501709	0	COMT_AR	COMT_AR	NA	Secreted Signaling	INDRA
ILCs	ILCs	Comt	Ar	0.0075527	0	COMT_AR	COMT_AR	NA	Secreted Signaling	INDRA
Langerhans cells	ILCs	Comt	Ar	0.006148528	0	COMT_AR	COMT_AR	NA	Secreted Signaling	INDRA
Mast cells	ILCs	Comt	Ar	0.01538094	0	COMT_AR	COMT_AR	NA	Secreted Signaling	INDRA
MHCII+ macs	ILCs	Comt	Ar	0.008323198	0	COMT_AR	COMT_AR	NA	Secreted Signaling	INDRA
NK cells	ILCs	Comt	Ar	0.01055021	0	COMT_AR	COMT_AR	NA	Secreted Signaling	INDRA
NP	ILCs	Comt	Ar	0.011117789	0	COMT_AR	COMT_AR	NA	Secreted Signaling	INDRA
p_cLTMR2	ILCs	Comt	Ar	0.024000985	0	COMT_AR	COMT_AR	NA	Secreted Signaling	INDRA
PEP1	ILCs	Comt	Ar	0.01365805	0	COMT_AR	COMT_AR	NA	Secreted Signaling	INDRA
PEP2	ILCs	Comt	Ar	0.014040074	0	COMT_AR	COMT_AR	NA	Secreted Signaling	INDRA
Proliferating DCs/macs	ILCs	Comt	Ar	0.029769569	0	COMT_AR	COMT_AR	NA	Secreted Signaling	INDRA
Tconv	ILCs	Comt	Ar	0.012413252	0	COMT_AR	COMT_AR	NA	Secreted Signaling	INDRA
Tregs	ILCs	Comt	Ar	0.011079919	0	COMT_AR	COMT_AR	NA	Secreted Signaling	INDRA
Ccr2- recruited macs	NF1	Comt	Ar	0.001291393	0	COMT_AR	COMT_AR	NA	Secreted Signaling	INDRA
Ccr2+ recruited macs	NF1	Comt	Ar	0.001266395	0	COMT_AR	COMT_AR	NA	Secreted Signaling	INDRA
Cd163+ macs	NF1	Comt	Ar	0.001969094	0	COMT_AR	COMT_AR	NA	Secreted Signaling	INDRA
Cx3cr1 high macs	NF1	Comt	Ar	0.001693489	0	COMT_AR	COMT_AR	NA	Secreted Signaling	INDRA
Dendritic cells	NF1	Comt	Ar	0.001070134	0	COMT_AR	COMT_AR	NA	Secreted Signaling	INDRA
gd T cells	NF1	Comt	Ar	0.006596562	0	COMT_AR	COMT_AR	NA	Secreted Signaling	INDRA
ILCs	NF1	Comt	Ar	0.001371018	0	COMT_AR	COMT_AR	NA	Secreted Signaling	INDRA
Langerhans cells	NF1	Comt	Ar	0.001114832	0	COMT_AR	COMT_AR	NA	Secreted Signaling	INDRA
Mast cells	NF1	Comt	Ar	0.002810196	0	COMT_AR	COMT_AR	NA	Secreted Signaling	INDRA
MHCII+ macs	NF1	Comt	Ar	0.001511845	0	COMT_AR	COMT_AR	NA	Secreted Signaling	INDRA
NK cells	NF1	Comt	Ar	0.001919893	0	COMT_AR	COMT_AR	NA	Secreted Signaling	INDRA
NP	NF1	Comt	Ar	0.002024128	0	COMT_AR	COMT_AR	NA	Secreted Signaling	INDRA
p_cLTMR2	NF1	Comt	Ar	0.004416736	0	COMT_AR	COMT_AR	NA	Secreted Signaling	INDRA
PEP1	NF1	Comt	Ar	0.002491849	0	COMT_AR	COMT_AR	NA	Secreted Signaling	INDRA
PEP2	NF1	Comt	Ar	0.002562359	0	COMT_AR	COMT_AR	NA	Secreted Signaling	INDRA
Proliferating DCs/macs	NF1	Comt	Ar	0.005504837	0	COMT_AR	COMT_AR	NA	Secreted Signaling	INDRA
Tconv	NF1	Comt	Ar	0.002262407	0	COMT_AR	COMT_AR	NA	Secreted Signaling	INDRA
Tregs	NF1	Comt	Ar	0.002017171	0	COMT_AR	COMT_AR	NA	Secreted Signaling	INDRA
Ccr2- recruited macs	NF2	Comt	Ar	0.000763819	0	COMT_AR	COMT_AR	NA	Secreted Signaling	INDRA
Ccr2+ recruited macs	NF2	Comt	Ar	0.000749026	0	COMT_AR	COMT_AR	NA	Secreted Signaling	INDRA
Cd163+ macs	NF2	Comt	Ar	0.00116498	0	COMT_AR	COMT_AR	NA	Secreted Signaling	INDRA
Cx3cr1 high macs	NF2	Comt	Ar	0.001001811	0	COMT_AR	COMT_AR	NA	Secreted Signaling	INDRA
Dendritic cells	NF2	Comt	Ar	0.000632894	0	COMT_AR	COMT_AR	NA	Secreted Signaling	INDRA
gd T cells	NF2	Comt	Ar	0.003910146	0	COMT_AR	COMT_AR	NA	Secreted Signaling	INDRA
ILCs	NF2	Comt	Ar	0.000810941	0	COMT_AR	COMT_AR	NA	Secreted Signaling	INDRA
Langerhans cells	NF2	Comt	Ar	0.000659341	0	COMT_AR	COMT_AR	NA	Secreted Signaling	INDRA
Mast cells	NF2	Comt	Ar	0.001663177	0	COMT_AR	COMT_AR	NA	Secreted Signaling	INDRA
MHCII+ macs	NF2	Comt	Ar	0.00089429	0	COMT_AR	COMT_AR	NA	Secreted Signaling	INDRA
NK cells	NF2	Comt	Ar	0.001135849	0	COMT_AR	COMT_AR	NA	Secreted Signaling	INDRA
NP	NF2	Comt	Ar	0.001197568	0	COMT_AR	COMT_AR	NA	Secreted Signaling	INDRA
p_cLTMR2	NF2	Comt	Ar	0.002615706	0	COMT_AR	COMT_AR	NA	Secreted Signaling	INDRA
PEP1	NF2	Comt	Ar	0.001474575	0	COMT_AR	COMT_AR	NA	Secreted Signaling	INDRA
PEP2	NF2	Comt	Ar	0.001516344	0	COMT_AR	COMT_AR	NA	Secreted Signaling	INDRA
Proliferating DCs/macs	NF2	Comt	Ar	0.003261561	0	COMT_AR	COMT_AR	NA	Secreted Signaling	INDRA
Tconv	NF2	Comt	Ar	0.001338675	0	COMT_AR	COMT_AR	NA	Secreted Signaling	INDRA
Tregs	NF2	Comt	Ar	0.001193448	0	COMT_AR	COMT_AR	NA	Secreted Signaling	INDRA
Ccr2- recruited macs	NF3	Comt	Ar	0.00132957	0	COMT_AR	COMT_AR	NA	Secreted Signaling	INDRA
Ccr2+ recruited macs	NF3	Comt	Ar	0.001303834	0	COMT_AR	COMT_AR	NA	Secreted Signaling	INDRA
Cd163+ macs	NF3	Comt	Ar	0.002027264	0	COMT_AR	COMT_AR	NA	Secreted Signaling	INDRA
Cx3cr1 high macs	NF3	Comt	Ar	0.001743532	0	COMT_AR	COMT_AR	NA	Secreted Signaling	INDRA
Dendritic cells	NF3	Comt	Ar	0.001101777	0	COMT_AR	COMT_AR	NA	Secreted Signaling	INDRA
gd T cells	NF3	Comt	Ar	0.006790505	0	COMT_AR	COMT_AR	NA	Secreted Signaling	INDRA
ILCs	NF3	Comt	Ar	0.001411545	0	COMT_AR	COMT_AR	NA	Secreted Signaling	INDRA
Langerhans cells	NF3	Comt	Ar	0.001147795	0	COMT_AR	COMT_AR	NA	Secreted Signaling	INDRA
Mast cells	NF3	Comt	Ar	0.002893142	0	COMT_AR	COMT_AR	NA	Secreted Signaling	INDRA
MHCII+ macs	NF3	Comt	Ar	0.001556528	0	COMT_AR	COMT_AR	NA	Secreted Signaling	INDRA
NK cells	NF3	Comt	Ar	0.001976612	0	COMT_AR	COMT_AR	NA	Secreted Signaling	INDRA
NP	NF3	Comt	Ar	0.002083921	0	COMT_AR	COMT_AR	NA	Secreted Signaling	INDRA
p_cLTMR2	NF3	Comt	Ar	0.004546884	0	COMT_AR	COMT_AR	NA	Secreted Signaling	INDRA
PEP1	NF3	Comt	Ar	0.002565423	0	COMT_AR	COMT_AR	NA	Secreted Signaling	INDRA
PEP2	NF3	Comt	Ar	0.002638009	0	COMT_AR	COMT_AR	NA	Secreted Signaling	INDRA
Proliferating DCs/macs	NF3	Comt	Ar	0.005666866	0	COMT_AR	COMT_AR	NA	Secreted Signaling	INDRA
Tconv	NF3	Comt	Ar	0.002329222	0	COMT_AR	COMT_AR	NA	Secreted Signaling	INDRA
Tregs	NF3	Comt	Ar	0.002076758	0	COMT_AR	COMT_AR	NA	Secreted Signaling	INDRA
Ccr2- recruited macs	PEP1	Comt	Ar	0.001259004	0	COMT_AR	COMT_AR	NA	Secreted Signaling	INDRA
Ccr2+ recruited macs	PEP1	Comt	Ar	0.001234633	0	COMT_AR	COMT_AR	NA	Secreted Signaling	INDRA
Cd163+ macs	PEP1	Comt	Ar	0.001919741	0	COMT_AR	COMT_AR	NA	Secreted Signaling	INDRA
Cx3cr1 high macs	PEP1	Comt	Ar	0.001651032	0	COMT_AR	COMT_AR	NA	Secreted Signaling	INDRA
Dendritic cells	PEP1	Comt	Ar	0.001043289	0	COMT_AR	COMT_AR	NA	Secreted Signaling	INDRA
gd T cells	PEP1	Comt	Ar	0.006431974	0	COMT_AR	COMT_AR	NA	Secreted Signaling	INDRA
ILCs	PEP1	Comt	Ar	0.001336635	0	COMT_AR	COMT_AR	NA	Secreted Signaling	INDRA
Langerhans cells	PEP1	Comt	Ar	0.001086867	0	COMT_AR	COMT_AR	NA	Secreted Signaling	INDRA
Mast cells	PEP1	Comt	Ar	0.00273982	0	COMT_AR	COMT_AR	NA	Secreted Signaling	INDRA
MHCII+ macs	PEP1	Comt	Ar	0.001473935	0	COMT_AR	COMT_AR	NA	Secreted Signaling	INDRA
NK cells	PEP1	Comt	Ar	0.00187177	0	COMT_AR	COMT_AR	NA	Secreted Signaling	INDRA
NP	PEP1	Comt	Ar	0.001973399	0	COMT_AR	COMT_AR	NA	Secreted Signaling	INDRA
p_cLTMR2	PEP1	Comt	Ar	0.004306301	0	COMT_AR	COMT_AR	NA	Secreted Signaling	INDRA
PEP1	PEP1	Comt	Ar	0.002429426	0	COMT_AR	COMT_AR	NA	Secreted Signaling	INDRA
PEP2	PEP1	Comt	Ar	0.002498174	0	COMT_AR	COMT_AR	NA	Secreted Signaling	INDRA
Proliferating DCs/macs	PEP1	Comt	Ar	0.005367342	0	COMT_AR	COMT_AR	NA	Secreted Signaling	INDRA
Tconv	PEP1	Comt	Ar	0.002205719	0	COMT_AR	COMT_AR	NA	Secreted Signaling	INDRA
Tregs	PEP1	Comt	Ar	0.001966615	0	COMT_AR	COMT_AR	NA	Secreted Signaling	INDRA
Ccr2- recruited macs	PEP2	Comt	Ar	0.000531611	0	COMT_AR	COMT_AR	NA	Secreted Signaling	INDRA
Ccr2+ recruited macs	PEP2	Comt	Ar	0.000521313	0	COMT_AR	COMT_AR	NA	Secreted Signaling	INDRA
Cd163+ macs	PEP2	Comt	Ar	0.000810914	0	COMT_AR	COMT_AR	NA	Secreted Signaling	INDRA
Cx3cr1 high macs	PEP2	Comt	Ar	0.000697301	0	COMT_AR	COMT_AR	NA	Secreted Signaling	INDRA
Dendritic cells	PEP2	Comt	Ar	0.000440471	0	COMT_AR	COMT_AR	NA	Secreted Signaling	INDRA
gd T cells	PEP2	Comt	Ar	0.002724033	0	COMT_AR	COMT_AR	NA	Secreted Signaling	INDRA
ILCs	PEP2	Comt	Ar	0.000564415	0	COMT_AR	COMT_AR	NA	Secreted Signaling	INDRA
Langerhans cells	PEP2	Comt	Ar	0.00045888	0	COMT_AR	COMT_AR	NA	Secreted Signaling	INDRA
Mast cells	PEP2	Comt	Ar	0.001157872	0	COMT_AR	COMT_AR	NA	Secreted Signaling	INDRA
MHCII+ macs	PEP2	Comt	Ar	0.000622442	0	COMT_AR	COMT_AR	NA	Secreted Signaling	INDRA
NK cells	PEP2	Comt	Ar	0.00079063	0	COMT_AR	COMT_AR	NA	Secreted Signaling	INDRA
NP	PEP2	Comt	Ar	0.000833606	0	COMT_AR	COMT_AR	NA	Secreted Signaling	INDRA
p_cLTMR2	PEP2	Comt	Ar	0.001821533	0	COMT_AR	COMT_AR	NA	Secreted Signaling	INDRA
PEP1	PEP2	Comt	Ar	0.001026513	0	COMT_AR	COMT_AR	NA	Secreted Signaling	INDRA
PEP2	PEP2	Comt	Ar	0.001055603	0	COMT_AR	COMT_AR	NA	Secreted Signaling	INDRA
Proliferating DCs/macs	PEP2	Comt	Ar	0.002271743	0	COMT_AR	COMT_AR	NA	Secreted Signaling	INDRA
Tconv	PEP2	Comt	Ar	0.000931868	0	COMT_AR	COMT_AR	NA	Secreted Signaling	INDRA
Tregs	PEP2	Comt	Ar	0.000830737	0	COMT_AR	COMT_AR	NA	Secreted Signaling	INDRA
Ccr2- recruited macs	Proliferating DCs/macs	Comt	Ar	0.000784007	0.11	COMT_AR	COMT_AR	NA	Secreted Signaling	INDRA
Ccr2+ recruited macs	Proliferating DCs/macs	Comt	Ar	0.000768824	0.07	COMT_AR	COMT_AR	NA	Secreted Signaling	INDRA
Cd163+ macs	Proliferating DCs/macs	Comt	Ar	0.001195759	0.04	COMT_AR	COMT_AR	NA	Secreted Signaling	INDRA
Cx3cr1 high macs	Proliferating DCs/macs	Comt	Ar	0.001028283	0.04	COMT_AR	COMT_AR	NA	Secreted Signaling	INDRA
Dendritic cells	Proliferating DCs/macs	Comt	Ar	0.000649624	0.05	COMT_AR	COMT_AR	NA	Secreted Signaling	INDRA
gd T cells	Proliferating DCs/macs	Comt	Ar	0.004013161	0	COMT_AR	COMT_AR	NA	Secreted Signaling	INDRA
ILCs	Proliferating DCs/macs	Comt	Ar	0.000832374	0.08	COMT_AR	COMT_AR	NA	Secreted Signaling	INDRA
Langerhans cells	Proliferating DCs/macs	Comt	Ar	0.00067677	0.09	COMT_AR	COMT_AR	NA	Secreted Signaling	INDRA
Mast cells	Proliferating DCs/macs	Comt	Ar	0.001707096	0	COMT_AR	COMT_AR	NA	Secreted Signaling	INDRA
MHCII+ macs	Proliferating DCs/macs	Comt	Ar	0.000917923	0.08	COMT_AR	COMT_AR	NA	Secreted Signaling	INDRA
NK cells	Proliferating DCs/macs	Comt	Ar	0.001165859	0.04	COMT_AR	COMT_AR	NA	Secreted Signaling	INDRA
NP	Proliferating DCs/macs	Comt	Ar	0.001229207	0.01	COMT_AR	COMT_AR	NA	Secreted Signaling	INDRA
p_cLTMR2	Proliferating DCs/macs	Comt	Ar	0.00268471	0	COMT_AR	COMT_AR	NA	Secreted Signaling	INDRA
PEP1	Proliferating DCs/macs	Comt	Ar	0.001513522	0	COMT_AR	COMT_AR	NA	Secreted Signaling	INDRA
PEP2	Proliferating DCs/macs	Comt	Ar	0.001556392	0.02	COMT_AR	COMT_AR	NA	Secreted Signaling	INDRA
Proliferating DCs/macs	Proliferating DCs/macs	Comt	Ar	0.003347547	0	COMT_AR	COMT_AR	NA	Secreted Signaling	INDRA
Tconv	Proliferating DCs/macs	Comt	Ar	0.001374037	0.07	COMT_AR	COMT_AR	NA	Secreted Signaling	INDRA
Tregs	Proliferating DCs/macs	Comt	Ar	0.001224978	0.07	COMT_AR	COMT_AR	NA	Secreted Signaling	INDRA
Ccr2- recruited macs	Tconv	Comt	Ar	0.003674076	0	COMT_AR	COMT_AR	NA	Secreted Signaling	INDRA
Ccr2+ recruited macs	Tconv	Comt	Ar	0.003603123	0	COMT_AR	COMT_AR	NA	Secreted Signaling	INDRA
Cd163+ macs	Tconv	Comt	Ar	0.005595163	0	COMT_AR	COMT_AR	NA	Secreted Signaling	INDRA
Cx3cr1 high macs	Tconv	Comt	Ar	0.004814483	0	COMT_AR	COMT_AR	NA	Secreted Signaling	INDRA
Dendritic cells	Tconv	Comt	Ar	0.003045829	0	COMT_AR	COMT_AR	NA	Secreted Signaling	INDRA
gd T cells	Tconv	Comt	Ar	0.018585387	0	COMT_AR	COMT_AR	NA	Secreted Signaling	INDRA
ILCs	Tconv	Comt	Ar	0.003900039	0	COMT_AR	COMT_AR	NA	Secreted Signaling	INDRA
Langerhans cells	Tconv	Comt	Ar	0.003172787	0	COMT_AR	COMT_AR	NA	Secreted Signaling	INDRA
Mast cells	Tconv	Comt	Ar	0.007972775	0	COMT_AR	COMT_AR	NA	Secreted Signaling	INDRA
MHCII+ macs	Tconv	Comt	Ar	0.004299521	0	COMT_AR	COMT_AR	NA	Secreted Signaling	INDRA
NK cells	Tconv	Comt	Ar	0.005455854	0	COMT_AR	COMT_AR	NA	Secreted Signaling	INDRA
NP	Tconv	Comt	Ar	0.00575096	0	COMT_AR	COMT_AR	NA	Secreted Signaling	INDRA
p_cLTMR2	Tconv	Comt	Ar	0.012493694	0	COMT_AR	COMT_AR	NA	Secreted Signaling	INDRA
PEP1	Tconv	Comt	Ar	0.007073746	0	COMT_AR	COMT_AR	NA	Secreted Signaling	INDRA
PEP2	Tconv	Comt	Ar	0.007272961	0	COMT_AR	COMT_AR	NA	Secreted Signaling	INDRA
Proliferating DCs/macs	Tconv	Comt	Ar	0.015540564	0	COMT_AR	COMT_AR	NA	Secreted Signaling	INDRA
Tconv	Tconv	Comt	Ar	0.006425134	0	COMT_AR	COMT_AR	NA	Secreted Signaling	INDRA
Tregs	Tconv	Comt	Ar	0.005731265	0	COMT_AR	COMT_AR	NA	Secreted Signaling	INDRA
Ccr2- recruited macs	gd T cells	Hsd17b4	Ar	0.004467751	0	HSD17B4_AR	HSD17B4_AR	NA	Secreted Signaling	INDRA
Ccr2+ recruited macs	gd T cells	Hsd17b4	Ar	0.004298663	0	HSD17B4_AR	HSD17B4_AR	NA	Secreted Signaling	INDRA
Cd163+ macs	gd T cells	Hsd17b4	Ar	0.005580365	0	HSD17B4_AR	HSD17B4_AR	NA	Secreted Signaling	INDRA
Cx3cr1 high macs	gd T cells	Hsd17b4	Ar	0.004659416	0	HSD17B4_AR	HSD17B4_AR	NA	Secreted Signaling	INDRA
Dendritic cells	gd T cells	Hsd17b4	Ar	0.013546933	0	HSD17B4_AR	HSD17B4_AR	NA	Secreted Signaling	INDRA
Langerhans cells	gd T cells	Hsd17b4	Ar	0.024586079	0	HSD17B4_AR	HSD17B4_AR	NA	Secreted Signaling	INDRA
MHCII+ macs	gd T cells	Hsd17b4	Ar	0.004603187	0	HSD17B4_AR	HSD17B4_AR	NA	Secreted Signaling	INDRA
NK cells	gd T cells	Hsd17b4	Ar	0.007960113	0	HSD17B4_AR	HSD17B4_AR	NA	Secreted Signaling	INDRA
Proliferating DCs/macs	gd T cells	Hsd17b4	Ar	0.003675743	0	HSD17B4_AR	HSD17B4_AR	NA	Secreted Signaling	INDRA
Tregs	gd T cells	Hsd17b4	Ar	0.004848569	0	HSD17B4_AR	HSD17B4_AR	NA	Secreted Signaling	INDRA
Ccr2- recruited macs	ILCs	Hsd17b4	Ar	0.008368768	0	HSD17B4_AR	HSD17B4_AR	NA	Secreted Signaling	INDRA
Ccr2+ recruited macs	ILCs	Hsd17b4	Ar	0.008053235	0	HSD17B4_AR	HSD17B4_AR	NA	Secreted Signaling	INDRA
Cd163+ macs	ILCs	Hsd17b4	Ar	0.010442672	0	HSD17B4_AR	HSD17B4_AR	NA	Secreted Signaling	INDRA
Cx3cr1 high macs	ILCs	Hsd17b4	Ar	0.008726319	0	HSD17B4_AR	HSD17B4_AR	NA	Secreted Signaling	INDRA
Dendritic cells	ILCs	Hsd17b4	Ar	0.025174969	0	HSD17B4_AR	HSD17B4_AR	NA	Secreted Signaling	INDRA
Langerhans cells	ILCs	Hsd17b4	Ar	0.045254888	0	HSD17B4_AR	HSD17B4_AR	NA	Secreted Signaling	INDRA
MHCII+ macs	ILCs	Hsd17b4	Ar	0.008621437	0	HSD17B4_AR	HSD17B4_AR	NA	Secreted Signaling	INDRA
NK cells	ILCs	Hsd17b4	Ar	0.014864955	0	HSD17B4_AR	HSD17B4_AR	NA	Secreted Signaling	INDRA
Proliferating DCs/macs	ILCs	Hsd17b4	Ar	0.006890004	0	HSD17B4_AR	HSD17B4_AR	NA	Secreted Signaling	INDRA
Tregs	ILCs	Hsd17b4	Ar	0.009079065	0	HSD17B4_AR	HSD17B4_AR	NA	Secreted Signaling	INDRA
Ccr2- recruited macs	NF1	Hsd17b4	Ar	0.001520179	0	HSD17B4_AR	HSD17B4_AR	NA	Secreted Signaling	INDRA
Ccr2+ recruited macs	NF1	Hsd17b4	Ar	0.001462482	0	HSD17B4_AR	HSD17B4_AR	NA	Secreted Signaling	INDRA
Cd163+ macs	NF1	Hsd17b4	Ar	0.001900154	0	HSD17B4_AR	HSD17B4_AR	NA	Secreted Signaling	INDRA
Cx3cr1 high macs	NF1	Hsd17b4	Ar	0.001585596	0	HSD17B4_AR	HSD17B4_AR	NA	Secreted Signaling	INDRA
Dendritic cells	NF1	Hsd17b4	Ar	0.004637328	0	HSD17B4_AR	HSD17B4_AR	NA	Secreted Signaling	INDRA
Langerhans cells	NF1	Hsd17b4	Ar	0.008478603	0	HSD17B4_AR	HSD17B4_AR	NA	Secreted Signaling	INDRA
MHCII+ macs	NF1	Hsd17b4	Ar	0.001566403	0	HSD17B4_AR	HSD17B4_AR	NA	Secreted Signaling	INDRA
NK cells	NF1	Hsd17b4	Ar	0.00271476	0	HSD17B4_AR	HSD17B4_AR	NA	Secreted Signaling	INDRA
Proliferating DCs/macs	NF1	Hsd17b4	Ar	0.001250038	0	HSD17B4_AR	HSD17B4_AR	NA	Secreted Signaling	INDRA
Tregs	NF1	Hsd17b4	Ar	0.001650171	0	HSD17B4_AR	HSD17B4_AR	NA	Secreted Signaling	INDRA
Ccr2- recruited macs	NF2	Hsd17b4	Ar	0.000899223	0	HSD17B4_AR	HSD17B4_AR	NA	Secreted Signaling	INDRA
Ccr2+ recruited macs	NF2	Hsd17b4	Ar	0.000865073	0	HSD17B4_AR	HSD17B4_AR	NA	Secreted Signaling	INDRA
Cd163+ macs	NF2	Hsd17b4	Ar	0.001124162	0	HSD17B4_AR	HSD17B4_AR	NA	Secreted Signaling	INDRA
Cx3cr1 high macs	NF2	Hsd17b4	Ar	0.000937943	0	HSD17B4_AR	HSD17B4_AR	NA	Secreted Signaling	INDRA
Dendritic cells	NF2	Hsd17b4	Ar	0.002746594	0	HSD17B4_AR	HSD17B4_AR	NA	Secreted Signaling	INDRA
Langerhans cells	NF2	Hsd17b4	Ar	0.005029617	0	HSD17B4_AR	HSD17B4_AR	NA	Secreted Signaling	INDRA
MHCII+ macs	NF2	Hsd17b4	Ar	0.000926583	0	HSD17B4_AR	HSD17B4_AR	NA	Secreted Signaling	INDRA
NK cells	NF2	Hsd17b4	Ar	0.001606631	0	HSD17B4_AR	HSD17B4_AR	NA	Secreted Signaling	INDRA
Proliferating DCs/macs	NF2	Hsd17b4	Ar	0.000739346	0	HSD17B4_AR	HSD17B4_AR	NA	Secreted Signaling	INDRA
Tregs	NF2	Hsd17b4	Ar	0.000976168	0	HSD17B4_AR	HSD17B4_AR	NA	Secreted Signaling	INDRA
Ccr2- recruited macs	NF3	Hsd17b4	Ar	0.001565109	0	HSD17B4_AR	HSD17B4_AR	NA	Secreted Signaling	INDRA
Ccr2+ recruited macs	NF3	Hsd17b4	Ar	0.001505709	0	HSD17B4_AR	HSD17B4_AR	NA	Secreted Signaling	INDRA
Cd163+ macs	NF3	Hsd17b4	Ar	0.001956292	0	HSD17B4_AR	HSD17B4_AR	NA	Secreted Signaling	INDRA
Cx3cr1 high macs	NF3	Hsd17b4	Ar	0.001632456	0	HSD17B4_AR	HSD17B4_AR	NA	Secreted Signaling	INDRA
Dendritic cells	NF3	Hsd17b4	Ar	0.004773945	0	HSD17B4_AR	HSD17B4_AR	NA	Secreted Signaling	INDRA
Langerhans cells	NF3	Hsd17b4	Ar	0.008727394	0	HSD17B4_AR	HSD17B4_AR	NA	Secreted Signaling	INDRA
MHCII+ macs	NF3	Hsd17b4	Ar	0.001612696	0	HSD17B4_AR	HSD17B4_AR	NA	Secreted Signaling	INDRA
NK cells	NF3	Hsd17b4	Ar	0.002794897	0	HSD17B4_AR	HSD17B4_AR	NA	Secreted Signaling	INDRA
Proliferating DCs/macs	NF3	Hsd17b4	Ar	0.001286993	0	HSD17B4_AR	HSD17B4_AR	NA	Secreted Signaling	INDRA
Tregs	NF3	Hsd17b4	Ar	0.001698936	0	HSD17B4_AR	HSD17B4_AR	NA	Secreted Signaling	INDRA
Ccr2- recruited macs	PEP1	Hsd17b4	Ar	0.001482061	0	HSD17B4_AR	HSD17B4_AR	NA	Secreted Signaling	INDRA
Ccr2+ recruited macs	PEP1	Hsd17b4	Ar	0.001425809	0	HSD17B4_AR	HSD17B4_AR	NA	Secreted Signaling	INDRA
Cd163+ macs	PEP1	Hsd17b4	Ar	0.001852526	0	HSD17B4_AR	HSD17B4_AR	NA	Secreted Signaling	INDRA
Cx3cr1 high macs	PEP1	Hsd17b4	Ar	0.00154584	0	HSD17B4_AR	HSD17B4_AR	NA	Secreted Signaling	INDRA
Dendritic cells	PEP1	Hsd17b4	Ar	0.004521402	0	HSD17B4_AR	HSD17B4_AR	NA	Secreted Signaling	INDRA
Langerhans cells	PEP1	Hsd17b4	Ar	0.008267449	0	HSD17B4_AR	HSD17B4_AR	NA	Secreted Signaling	INDRA
MHCII+ macs	PEP1	Hsd17b4	Ar	0.001527127	0	HSD17B4_AR	HSD17B4_AR	NA	Secreted Signaling	INDRA
NK cells	PEP1	Hsd17b4	Ar	0.002646767	0	HSD17B4_AR	HSD17B4_AR	NA	Secreted Signaling	INDRA
Proliferating DCs/macs	PEP1	Hsd17b4	Ar	0.001218685	0	HSD17B4_AR	HSD17B4_AR	NA	Secreted Signaling	INDRA
Tregs	PEP1	Hsd17b4	Ar	0.001608799	0	HSD17B4_AR	HSD17B4_AR	NA	Secreted Signaling	INDRA
Ccr2- recruited macs	PEP2	Hsd17b4	Ar	0.000625876	0	HSD17B4_AR	HSD17B4_AR	NA	Secreted Signaling	INDRA
Ccr2+ recruited macs	PEP2	Hsd17b4	Ar	0.000602101	0	HSD17B4_AR	HSD17B4_AR	NA	Secreted Signaling	INDRA
Cd163+ macs	PEP2	Hsd17b4	Ar	0.000782492	0	HSD17B4_AR	HSD17B4_AR	NA	Secreted Signaling	INDRA
Cx3cr1 high macs	PEP2	Hsd17b4	Ar	0.000652834	0	HSD17B4_AR	HSD17B4_AR	NA	Secreted Signaling	INDRA
Dendritic cells	PEP2	Hsd17b4	Ar	0.001912758	0	HSD17B4_AR	HSD17B4_AR	NA	Secreted Signaling	INDRA
Langerhans cells	PEP2	Hsd17b4	Ar	0.003505115	0	HSD17B4_AR	HSD17B4_AR	NA	Secreted Signaling	INDRA
MHCII+ macs	PEP2	Hsd17b4	Ar	0.000644925	0	HSD17B4_AR	HSD17B4_AR	NA	Secreted Signaling	INDRA
NK cells	PEP2	Hsd17b4	Ar	0.001118487	0	HSD17B4_AR	HSD17B4_AR	NA	Secreted Signaling	INDRA
Proliferating DCs/macs	PEP2	Hsd17b4	Ar	0.000514574	0	HSD17B4_AR	HSD17B4_AR	NA	Secreted Signaling	INDRA
Tregs	PEP2	Hsd17b4	Ar	0.000679448	0	HSD17B4_AR	HSD17B4_AR	NA	Secreted Signaling	INDRA
Ccr2- recruited macs	Proliferating DCs/macs	Hsd17b4	Ar	0.000922987	0	HSD17B4_AR	HSD17B4_AR	NA	Secreted Signaling	INDRA
Ccr2+ recruited macs	Proliferating DCs/macs	Hsd17b4	Ar	0.000887936	0	HSD17B4_AR	HSD17B4_AR	NA	Secreted Signaling	INDRA
Cd163+ macs	Proliferating DCs/macs	Hsd17b4	Ar	0.001153864	0	HSD17B4_AR	HSD17B4_AR	NA	Secreted Signaling	INDRA
Cx3cr1 high macs	Proliferating DCs/macs	Hsd17b4	Ar	0.00096273	0	HSD17B4_AR	HSD17B4_AR	NA	Secreted Signaling	INDRA
Dendritic cells	Proliferating DCs/macs	Hsd17b4	Ar	0.002819042	0	HSD17B4_AR	HSD17B4_AR	NA	Secreted Signaling	INDRA
Langerhans cells	Proliferating DCs/macs	Hsd17b4	Ar	0.005161972	0	HSD17B4_AR	HSD17B4_AR	NA	Secreted Signaling	INDRA
MHCII+ macs	Proliferating DCs/macs	Hsd17b4	Ar	0.000951069	0	HSD17B4_AR	HSD17B4_AR	NA	Secreted Signaling	INDRA
NK cells	Proliferating DCs/macs	Hsd17b4	Ar	0.001649059	0	HSD17B4_AR	HSD17B4_AR	NA	Secreted Signaling	INDRA
Proliferating DCs/macs	Proliferating DCs/macs	Hsd17b4	Ar	0.000758888	0.01	HSD17B4_AR	HSD17B4_AR	NA	Secreted Signaling	INDRA
Tregs	Proliferating DCs/macs	Hsd17b4	Ar	0.001001964	0.01	HSD17B4_AR	HSD17B4_AR	NA	Secreted Signaling	INDRA
Ccr2- recruited macs	Tconv	Hsd17b4	Ar	0.004323157	0	HSD17B4_AR	HSD17B4_AR	NA	Secreted Signaling	INDRA
Ccr2+ recruited macs	Tconv	Hsd17b4	Ar	0.004159518	0	HSD17B4_AR	HSD17B4_AR	NA	Secreted Signaling	INDRA
Cd163+ macs	Tconv	Hsd17b4	Ar	0.005399959	0	HSD17B4_AR	HSD17B4_AR	NA	Secreted Signaling	INDRA
Cx3cr1 high macs	Tconv	Hsd17b4	Ar	0.004508648	0	HSD17B4_AR	HSD17B4_AR	NA	Secreted Signaling	INDRA
Dendritic cells	Tconv	Hsd17b4	Ar	0.013112372	0	HSD17B4_AR	HSD17B4_AR	NA	Secreted Signaling	INDRA
Langerhans cells	Tconv	Hsd17b4	Ar	0.023805949	0	HSD17B4_AR	HSD17B4_AR	NA	Secreted Signaling	INDRA
MHCII+ macs	Tconv	Hsd17b4	Ar	0.00445423	0	HSD17B4_AR	HSD17B4_AR	NA	Secreted Signaling	INDRA
NK cells	Tconv	Hsd17b4	Ar	0.007703368	0	HSD17B4_AR	HSD17B4_AR	NA	Secreted Signaling	INDRA
Proliferating DCs/macs	Tconv	Hsd17b4	Ar	0.00355669	0	HSD17B4_AR	HSD17B4_AR	NA	Secreted Signaling	INDRA
Tregs	Tconv	Hsd17b4	Ar	0.004691708	0	HSD17B4_AR	HSD17B4_AR	NA	Secreted Signaling	INDRA
Ccr2- recruited macs	Ccr2+ recruited macs	Hsd17b12	Insr	0.002475732	0	HSD17B12_INSR	HSD17B12_INSR	NA	Secreted Signaling	INDRA
Ccr2+ recruited macs	Ccr2+ recruited macs	Hsd17b12	Insr	0.003030875	0	HSD17B12_INSR	HSD17B12_INSR	NA	Secreted Signaling	INDRA
Cd163+ macs	Ccr2+ recruited macs	Hsd17b12	Insr	0.003264043	0	HSD17B12_INSR	HSD17B12_INSR	NA	Secreted Signaling	INDRA
Cx3cr1 high macs	Ccr2+ recruited macs	Hsd17b12	Insr	0.003382346	0	HSD17B12_INSR	HSD17B12_INSR	NA	Secreted Signaling	INDRA
Dendritic cells	Ccr2+ recruited macs	Hsd17b12	Insr	0.002004719	0	HSD17B12_INSR	HSD17B12_INSR	NA	Secreted Signaling	INDRA
gd T cells	Ccr2+ recruited macs	Hsd17b12	Insr	0.002013314	0	HSD17B12_INSR	HSD17B12_INSR	NA	Secreted Signaling	INDRA
ILCs	Ccr2+ recruited macs	Hsd17b12	Insr	0.000793485	0	HSD17B12_INSR	HSD17B12_INSR	NA	Secreted Signaling	INDRA
Langerhans cells	Ccr2+ recruited macs	Hsd17b12	Insr	0.002080176	0	HSD17B12_INSR	HSD17B12_INSR	NA	Secreted Signaling	INDRA
MHCII+ macs	Ccr2+ recruited macs	Hsd17b12	Insr	0.002685661	0	HSD17B12_INSR	HSD17B12_INSR	NA	Secreted Signaling	INDRA
NK cells	Ccr2+ recruited macs	Hsd17b12	Insr	0.001167753	0	HSD17B12_INSR	HSD17B12_INSR	NA	Secreted Signaling	INDRA
PEP1	Ccr2+ recruited macs	Hsd17b12	Insr	0.000541335	0	HSD17B12_INSR	HSD17B12_INSR	NA	Secreted Signaling	INDRA
Proliferating DCs/macs	Ccr2+ recruited macs	Hsd17b12	Insr	0.002032438	0	HSD17B12_INSR	HSD17B12_INSR	NA	Secreted Signaling	INDRA
Tconv	Ccr2+ recruited macs	Hsd17b12	Insr	0.002006539	0	HSD17B12_INSR	HSD17B12_INSR	NA	Secreted Signaling	INDRA
Tregs	Ccr2+ recruited macs	Hsd17b12	Insr	0.000837163	0	HSD17B12_INSR	HSD17B12_INSR	NA	Secreted Signaling	INDRA
Ccr2- recruited macs	Cd163+ macs	Hsd17b12	Insr	0.00195674	0	HSD17B12_INSR	HSD17B12_INSR	NA	Secreted Signaling	INDRA
Ccr2+ recruited macs	Cd163+ macs	Hsd17b12	Insr	0.002395788	0	HSD17B12_INSR	HSD17B12_INSR	NA	Secreted Signaling	INDRA
Cd163+ macs	Cd163+ macs	Hsd17b12	Insr	0.002580224	0	HSD17B12_INSR	HSD17B12_INSR	NA	Secreted Signaling	INDRA
Cx3cr1 high macs	Cd163+ macs	Hsd17b12	Insr	0.002673809	0	HSD17B12_INSR	HSD17B12_INSR	NA	Secreted Signaling	INDRA
Dendritic cells	Cd163+ macs	Hsd17b12	Insr	0.00158431	0	HSD17B12_INSR	HSD17B12_INSR	NA	Secreted Signaling	INDRA
gd T cells	Cd163+ macs	Hsd17b12	Insr	0.001591105	0	HSD17B12_INSR	HSD17B12_INSR	NA	Secreted Signaling	INDRA
ILCs	Cd163+ macs	Hsd17b12	Insr	0.000626924	0	HSD17B12_INSR	HSD17B12_INSR	NA	Secreted Signaling	INDRA
Langerhans cells	Cd163+ macs	Hsd17b12	Insr	0.001643968	0	HSD17B12_INSR	HSD17B12_INSR	NA	Secreted Signaling	INDRA
MHCII+ macs	Cd163+ macs	Hsd17b12	Insr	0.002122755	0	HSD17B12_INSR	HSD17B12_INSR	NA	Secreted Signaling	INDRA
NK cells	Cd163+ macs	Hsd17b12	Insr	0.000922702	0	HSD17B12_INSR	HSD17B12_INSR	NA	Secreted Signaling	INDRA
PEP1	Cd163+ macs	Hsd17b12	Insr	0.00042768	0	HSD17B12_INSR	HSD17B12_INSR	NA	Secreted Signaling	INDRA
Proliferating DCs/macs	Cd163+ macs	Hsd17b12	Insr	0.001606226	0	HSD17B12_INSR	HSD17B12_INSR	NA	Secreted Signaling	INDRA
Tconv	Cd163+ macs	Hsd17b12	Insr	0.001585749	0	HSD17B12_INSR	HSD17B12_INSR	NA	Secreted Signaling	INDRA
Tregs	Cd163+ macs	Hsd17b12	Insr	0.000661439	0	HSD17B12_INSR	HSD17B12_INSR	NA	Secreted Signaling	INDRA
Ccr2- recruited macs	Dendritic cells	Hsd17b12	Insr	0.002050648	0	HSD17B12_INSR	HSD17B12_INSR	NA	Secreted Signaling	INDRA
Ccr2+ recruited macs	Dendritic cells	Hsd17b12	Insr	0.002510713	0	HSD17B12_INSR	HSD17B12_INSR	NA	Secreted Signaling	INDRA
Cd163+ macs	Dendritic cells	Hsd17b12	Insr	0.002703973	0	HSD17B12_INSR	HSD17B12_INSR	NA	Secreted Signaling	INDRA
Cx3cr1 high macs	Dendritic cells	Hsd17b12	Insr	0.002802033	0	HSD17B12_INSR	HSD17B12_INSR	NA	Secreted Signaling	INDRA
Dendritic cells	Dendritic cells	Hsd17b12	Insr	0.001660373	0	HSD17B12_INSR	HSD17B12_INSR	NA	Secreted Signaling	INDRA
gd T cells	Dendritic cells	Hsd17b12	Insr	0.001667494	0	HSD17B12_INSR	HSD17B12_INSR	NA	Secreted Signaling	INDRA
ILCs	Dendritic cells	Hsd17b12	Insr	0.000657053	0	HSD17B12_INSR	HSD17B12_INSR	NA	Secreted Signaling	INDRA
Langerhans cells	Dendritic cells	Hsd17b12	Insr	0.001722891	0	HSD17B12_INSR	HSD17B12_INSR	NA	Secreted Signaling	INDRA
MHCII+ macs	Dendritic cells	Hsd17b12	Insr	0.002224612	0	HSD17B12_INSR	HSD17B12_INSR	NA	Secreted Signaling	INDRA
NK cells	Dendritic cells	Hsd17b12	Insr	0.000967032	0	HSD17B12_INSR	HSD17B12_INSR	NA	Secreted Signaling	INDRA
PEP1	Dendritic cells	Hsd17b12	Insr	0.000448238	0	HSD17B12_INSR	HSD17B12_INSR	NA	Secreted Signaling	INDRA
Proliferating DCs/macs	Dendritic cells	Hsd17b12	Insr	0.00168334	0	HSD17B12_INSR	HSD17B12_INSR	NA	Secreted Signaling	INDRA
Tconv	Dendritic cells	Hsd17b12	Insr	0.001661881	0	HSD17B12_INSR	HSD17B12_INSR	NA	Secreted Signaling	INDRA
Tregs	Dendritic cells	Hsd17b12	Insr	0.000693226	0	HSD17B12_INSR	HSD17B12_INSR	NA	Secreted Signaling	INDRA
Ccr2- recruited macs	ILCs	Hsd17b12	Insr	0.0038477	0	HSD17B12_INSR	HSD17B12_INSR	NA	Secreted Signaling	INDRA
Ccr2+ recruited macs	ILCs	Hsd17b12	Insr	0.004709033	0	HSD17B12_INSR	HSD17B12_INSR	NA	Secreted Signaling	INDRA
Cd163+ macs	ILCs	Hsd17b12	Insr	0.005070647	0	HSD17B12_INSR	HSD17B12_INSR	NA	Secreted Signaling	INDRA
Cx3cr1 high macs	ILCs	Hsd17b12	Insr	0.005254082	0	HSD17B12_INSR	HSD17B12_INSR	NA	Secreted Signaling	INDRA
Dendritic cells	ILCs	Hsd17b12	Insr	0.003116483	0	HSD17B12_INSR	HSD17B12_INSR	NA	Secreted Signaling	INDRA
gd T cells	ILCs	Hsd17b12	Insr	0.003129829	0	HSD17B12_INSR	HSD17B12_INSR	NA	Secreted Signaling	INDRA
ILCs	ILCs	Hsd17b12	Insr	0.001234361	0	HSD17B12_INSR	HSD17B12_INSR	NA	Secreted Signaling	INDRA
Langerhans cells	ILCs	Hsd17b12	Insr	0.00323365	0	HSD17B12_INSR	HSD17B12_INSR	NA	Secreted Signaling	INDRA
MHCII+ macs	ILCs	Hsd17b12	Insr	0.004173478	0	HSD17B12_INSR	HSD17B12_INSR	NA	Secreted Signaling	INDRA
NK cells	ILCs	Hsd17b12	Insr	0.001816203	0	HSD17B12_INSR	HSD17B12_INSR	NA	Secreted Signaling	INDRA
PEP1	ILCs	Hsd17b12	Insr	0.00084223	0	HSD17B12_INSR	HSD17B12_INSR	NA	Secreted Signaling	INDRA
Proliferating DCs/macs	ILCs	Hsd17b12	Insr	0.003159526	0	HSD17B12_INSR	HSD17B12_INSR	NA	Secreted Signaling	INDRA
Tconv	ILCs	Hsd17b12	Insr	0.003119309	0	HSD17B12_INSR	HSD17B12_INSR	NA	Secreted Signaling	INDRA
Tregs	ILCs	Hsd17b12	Insr	0.001302276	0	HSD17B12_INSR	HSD17B12_INSR	NA	Secreted Signaling	INDRA
Ccr2- recruited macs	Langerhans cells	Hsd17b12	Insr	0.008845347	0	HSD17B12_INSR	HSD17B12_INSR	NA	Secreted Signaling	INDRA
Ccr2+ recruited macs	Langerhans cells	Hsd17b12	Insr	0.010813293	0	HSD17B12_INSR	HSD17B12_INSR	NA	Secreted Signaling	INDRA
Cd163+ macs	Langerhans cells	Hsd17b12	Insr	0.011638181	0	HSD17B12_INSR	HSD17B12_INSR	NA	Secreted Signaling	INDRA
Cx3cr1 high macs	Langerhans cells	Hsd17b12	Insr	0.012056324	0	HSD17B12_INSR	HSD17B12_INSR	NA	Secreted Signaling	INDRA
Dendritic cells	Langerhans cells	Hsd17b12	Insr	0.007171214	0	HSD17B12_INSR	HSD17B12_INSR	NA	Secreted Signaling	INDRA
gd T cells	Langerhans cells	Hsd17b12	Insr	0.0072018	0	HSD17B12_INSR	HSD17B12_INSR	NA	Secreted Signaling	INDRA
ILCs	Langerhans cells	Hsd17b12	Insr	0.002847334	0	HSD17B12_INSR	HSD17B12_INSR	NA	Secreted Signaling	INDRA
Langerhans cells	Langerhans cells	Hsd17b12	Insr	0.007439685	0	HSD17B12_INSR	HSD17B12_INSR	NA	Secreted Signaling	INDRA
MHCII+ macs	Langerhans cells	Hsd17b12	Insr	0.009590195	0	HSD17B12_INSR	HSD17B12_INSR	NA	Secreted Signaling	INDRA
NK cells	Langerhans cells	Hsd17b12	Insr	0.004186296	0.01	HSD17B12_INSR	HSD17B12_INSR	NA	Secreted Signaling	INDRA
PEP1	Langerhans cells	Hsd17b12	Insr	0.001943792	0	HSD17B12_INSR	HSD17B12_INSR	NA	Secreted Signaling	INDRA
Proliferating DCs/macs	Langerhans cells	Hsd17b12	Insr	0.007269851	0	HSD17B12_INSR	HSD17B12_INSR	NA	Secreted Signaling	INDRA
Tconv	Langerhans cells	Hsd17b12	Insr	0.007177691	0	HSD17B12_INSR	HSD17B12_INSR	NA	Secreted Signaling	INDRA
Tregs	Langerhans cells	Hsd17b12	Insr	0.003003728	0	HSD17B12_INSR	HSD17B12_INSR	NA	Secreted Signaling	INDRA
Ccr2- recruited macs	NK cells	Hsd17b12	Insr	0.000439737	0.07	HSD17B12_INSR	HSD17B12_INSR	NA	Secreted Signaling	INDRA
Ccr2+ recruited macs	NK cells	Hsd17b12	Insr	0.000538588	0.05	HSD17B12_INSR	HSD17B12_INSR	NA	Secreted Signaling	INDRA
Cd163+ macs	NK cells	Hsd17b12	Insr	0.000580133	0.05	HSD17B12_INSR	HSD17B12_INSR	NA	Secreted Signaling	INDRA
Cx3cr1 high macs	NK cells	Hsd17b12	Insr	0.000601218	0.05	HSD17B12_INSR	HSD17B12_INSR	NA	Secreted Signaling	INDRA
Dendritic cells	NK cells	Hsd17b12	Insr	0.000355938	0.1	HSD17B12_INSR	HSD17B12_INSR	NA	Secreted Signaling	INDRA
gd T cells	NK cells	Hsd17b12	Insr	0.000357467	0.09	HSD17B12_INSR	HSD17B12_INSR	NA	Secreted Signaling	INDRA
ILCs	NK cells	Hsd17b12	Insr	0.000140743	0.18	HSD17B12_INSR	HSD17B12_INSR	NA	Secreted Signaling	INDRA
Langerhans cells	NK cells	Hsd17b12	Insr	0.000369358	0.09	HSD17B12_INSR	HSD17B12_INSR	NA	Secreted Signaling	INDRA
MHCII+ macs	NK cells	Hsd17b12	Insr	0.000477107	0.06	HSD17B12_INSR	HSD17B12_INSR	NA	Secreted Signaling	INDRA
NK cells	NK cells	Hsd17b12	Insr	0.000207192	0.13	HSD17B12_INSR	HSD17B12_INSR	NA	Secreted Signaling	INDRA
PEP1	NK cells	Hsd17b12	Insr	9.60E-05	0.2	HSD17B12_INSR	HSD17B12_INSR	NA	Secreted Signaling	INDRA
Proliferating DCs/macs	NK cells	Hsd17b12	Insr	0.000360868	0.1	HSD17B12_INSR	HSD17B12_INSR	NA	Secreted Signaling	INDRA
Tconv	NK cells	Hsd17b12	Insr	0.000356262	0.1	HSD17B12_INSR	HSD17B12_INSR	NA	Secreted Signaling	INDRA
Tregs	NK cells	Hsd17b12	Insr	0.000148496	0.16	HSD17B12_INSR	HSD17B12_INSR	NA	Secreted Signaling	INDRA
Ccr2- recruited macs	Tconv	Hsd17b12	Insr	0.003473017	0	HSD17B12_INSR	HSD17B12_INSR	NA	Secreted Signaling	INDRA
Ccr2+ recruited macs	Tconv	Hsd17b12	Insr	0.004250833	0	HSD17B12_INSR	HSD17B12_INSR	NA	Secreted Signaling	INDRA
Cd163+ macs	Tconv	Hsd17b12	Insr	0.004577423	0	HSD17B12_INSR	HSD17B12_INSR	NA	Secreted Signaling	INDRA
Cx3cr1 high macs	Tconv	Hsd17b12	Insr	0.0047431	0	HSD17B12_INSR	HSD17B12_INSR	NA	Secreted Signaling	INDRA
Dendritic cells	Tconv	Hsd17b12	Insr	0.002812803	0	HSD17B12_INSR	HSD17B12_INSR	NA	Secreted Signaling	INDRA
gd T cells	Tconv	Hsd17b12	Insr	0.002824854	0	HSD17B12_INSR	HSD17B12_INSR	NA	Secreted Signaling	INDRA
ILCs	Tconv	Hsd17b12	Insr	0.001113877	0	HSD17B12_INSR	HSD17B12_INSR	NA	Secreted Signaling	INDRA
Langerhans cells	Tconv	Hsd17b12	Insr	0.002918587	0	HSD17B12_INSR	HSD17B12_INSR	NA	Secreted Signaling	INDRA
MHCII+ macs	Tconv	Hsd17b12	Insr	0.003767192	0	HSD17B12_INSR	HSD17B12_INSR	NA	Secreted Signaling	INDRA
NK cells	Tconv	Hsd17b12	Insr	0.001639018	0	HSD17B12_INSR	HSD17B12_INSR	NA	Secreted Signaling	INDRA
PEP1	Tconv	Hsd17b12	Insr	0.000759992	0.01	HSD17B12_INSR	HSD17B12_INSR	NA	Secreted Signaling	INDRA
Proliferating DCs/macs	Tconv	Hsd17b12	Insr	0.002851665	0	HSD17B12_INSR	HSD17B12_INSR	NA	Secreted Signaling	INDRA
Tconv	Tconv	Hsd17b12	Insr	0.002815355	0	HSD17B12_INSR	HSD17B12_INSR	NA	Secreted Signaling	INDRA
Tregs	Tconv	Hsd17b12	Insr	0.00117517	0	HSD17B12_INSR	HSD17B12_INSR	NA	Secreted Signaling	INDRA
Ccr2- recruited macs	Tregs	Hsd17b12	Insr	0.003317024	0	HSD17B12_INSR	HSD17B12_INSR	NA	Secreted Signaling	INDRA
Ccr2+ recruited macs	Tregs	Hsd17b12	Insr	0.004060046	0	HSD17B12_INSR	HSD17B12_INSR	NA	Secreted Signaling	INDRA
Cd163+ macs	Tregs	Hsd17b12	Insr	0.004372042	0	HSD17B12_INSR	HSD17B12_INSR	NA	Secreted Signaling	INDRA
Cx3cr1 high macs	Tregs	Hsd17b12	Insr	0.00453032	0	HSD17B12_INSR	HSD17B12_INSR	NA	Secreted Signaling	INDRA
Dendritic cells	Tregs	Hsd17b12	Insr	0.002686385	0	HSD17B12_INSR	HSD17B12_INSR	NA	Secreted Signaling	INDRA
gd T cells	Tregs	Hsd17b12	Insr	0.002697895	0	HSD17B12_INSR	HSD17B12_INSR	NA	Secreted Signaling	INDRA
ILCs	Tregs	Hsd17b12	Insr	0.001063733	0.01	HSD17B12_INSR	HSD17B12_INSR	NA	Secreted Signaling	INDRA
Langerhans cells	Tregs	Hsd17b12	Insr	0.002787427	0	HSD17B12_INSR	HSD17B12_INSR	NA	Secreted Signaling	INDRA
MHCII+ macs	Tregs	Hsd17b12	Insr	0.003598034	0	HSD17B12_INSR	HSD17B12_INSR	NA	Secreted Signaling	INDRA
NK cells	Tregs	Hsd17b12	Insr	0.001565271	0	HSD17B12_INSR	HSD17B12_INSR	NA	Secreted Signaling	INDRA
PEP1	Tregs	Hsd17b12	Insr	0.000725768	0.02	HSD17B12_INSR	HSD17B12_INSR	NA	Secreted Signaling	INDRA
Proliferating DCs/macs	Tregs	Hsd17b12	Insr	0.002723504	0	HSD17B12_INSR	HSD17B12_INSR	NA	Secreted Signaling	INDRA
Tconv	Tregs	Hsd17b12	Insr	0.002688822	0	HSD17B12_INSR	HSD17B12_INSR	NA	Secreted Signaling	INDRA
Tregs	Tregs	Hsd17b12	Insr	0.001122271	0.01	HSD17B12_INSR	HSD17B12_INSR	NA	Secreted Signaling	INDRA
Ccr2- recruited macs	Ccr2+ recruited macs	Nampt	Insr	0.001961677	0	NAMPT_INSR	NAMPT_INSR	NA	Secreted Signaling	INDRA
Ccr2+ recruited macs	Ccr2+ recruited macs	Nampt	Insr	0.001747851	0	NAMPT_INSR	NAMPT_INSR	NA	Secreted Signaling	INDRA
Cd163+ macs	Ccr2+ recruited macs	Nampt	Insr	0.002225526	0	NAMPT_INSR	NAMPT_INSR	NA	Secreted Signaling	INDRA
Cx3cr1 high macs	Ccr2+ recruited macs	Nampt	Insr	0.001725346	0	NAMPT_INSR	NAMPT_INSR	NA	Secreted Signaling	INDRA
Dendritic cells	Ccr2+ recruited macs	Nampt	Insr	0.000534049	0	NAMPT_INSR	NAMPT_INSR	NA	Secreted Signaling	INDRA
ILCs	Ccr2+ recruited macs	Nampt	Insr	0.000294213	0	NAMPT_INSR	NAMPT_INSR	NA	Secreted Signaling	INDRA
Langerhans cells	Ccr2+ recruited macs	Nampt	Insr	0.000673345	0	NAMPT_INSR	NAMPT_INSR	NA	Secreted Signaling	INDRA
MHCII+ macs	Ccr2+ recruited macs	Nampt	Insr	0.001762151	0	NAMPT_INSR	NAMPT_INSR	NA	Secreted Signaling	INDRA
Neutrophils	Ccr2+ recruited macs	Nampt	Insr	0.001411708	0	NAMPT_INSR	NAMPT_INSR	NA	Secreted Signaling	INDRA
NK cells	Ccr2+ recruited macs	Nampt	Insr	7.68E-05	0	NAMPT_INSR	NAMPT_INSR	NA	Secreted Signaling	INDRA
Proliferating DCs/macs	Ccr2+ recruited macs	Nampt	Insr	0.00068711	0	NAMPT_INSR	NAMPT_INSR	NA	Secreted Signaling	INDRA
Tregs	Ccr2+ recruited macs	Nampt	Insr	0.00058835	0	NAMPT_INSR	NAMPT_INSR	NA	Secreted Signaling	INDRA
Ccr2- recruited macs	Cd163+ macs	Nampt	Insr	0.00155028	0	NAMPT_INSR	NAMPT_INSR	NA	Secreted Signaling	INDRA
Ccr2+ recruited macs	Cd163+ macs	Nampt	Insr	0.001381235	0	NAMPT_INSR	NAMPT_INSR	NA	Secreted Signaling	INDRA
Cd163+ macs	Cd163+ macs	Nampt	Insr	0.001758893	0	NAMPT_INSR	NAMPT_INSR	NA	Secreted Signaling	INDRA
Cx3cr1 high macs	Cd163+ macs	Nampt	Insr	0.001363444	0	NAMPT_INSR	NAMPT_INSR	NA	Secreted Signaling	INDRA
Dendritic cells	Cd163+ macs	Nampt	Insr	0.000421923	0	NAMPT_INSR	NAMPT_INSR	NA	Secreted Signaling	INDRA
ILCs	Cd163+ macs	Nampt	Insr	0.00023243	0	NAMPT_INSR	NAMPT_INSR	NA	Secreted Signaling	INDRA
Langerhans cells	Cd163+ macs	Nampt	Insr	0.000531989	0	NAMPT_INSR	NAMPT_INSR	NA	Secreted Signaling	INDRA
MHCII+ macs	Cd163+ macs	Nampt	Insr	0.00139254	0	NAMPT_INSR	NAMPT_INSR	NA	Secreted Signaling	INDRA
Neutrophils	Cd163+ macs	Nampt	Insr	0.00111552	0	NAMPT_INSR	NAMPT_INSR	NA	Secreted Signaling	INDRA
NK cells	Cd163+ macs	Nampt	Insr	6.07E-05	0	NAMPT_INSR	NAMPT_INSR	NA	Secreted Signaling	INDRA
Proliferating DCs/macs	Cd163+ macs	Nampt	Insr	0.000542866	0	NAMPT_INSR	NAMPT_INSR	NA	Secreted Signaling	INDRA
Tregs	Cd163+ macs	Nampt	Insr	0.000464829	0	NAMPT_INSR	NAMPT_INSR	NA	Secreted Signaling	INDRA
Ccr2- recruited macs	Dendritic cells	Nampt	Insr	0.001624713	0	NAMPT_INSR	NAMPT_INSR	NA	Secreted Signaling	INDRA
Ccr2+ recruited macs	Dendritic cells	Nampt	Insr	0.001447563	0	NAMPT_INSR	NAMPT_INSR	NA	Secreted Signaling	INDRA
Cd163+ macs	Dendritic cells	Nampt	Insr	0.001843323	0	NAMPT_INSR	NAMPT_INSR	NA	Secreted Signaling	INDRA
Cx3cr1 high macs	Dendritic cells	Nampt	Insr	0.001428919	0	NAMPT_INSR	NAMPT_INSR	NA	Secreted Signaling	INDRA
Dendritic cells	Dendritic cells	Nampt	Insr	0.000442204	0	NAMPT_INSR	NAMPT_INSR	NA	Secreted Signaling	INDRA
ILCs	Dendritic cells	Nampt	Insr	0.000243605	0	NAMPT_INSR	NAMPT_INSR	NA	Secreted Signaling	INDRA
Langerhans cells	Dendritic cells	Nampt	Insr	0.000557558	0	NAMPT_INSR	NAMPT_INSR	NA	Secreted Signaling	INDRA
MHCII+ macs	Dendritic cells	Nampt	Insr	0.00145941	0	NAMPT_INSR	NAMPT_INSR	NA	Secreted Signaling	INDRA
Neutrophils	Dendritic cells	Nampt	Insr	0.001169103	0	NAMPT_INSR	NAMPT_INSR	NA	Secreted Signaling	INDRA
NK cells	Dendritic cells	Nampt	Insr	6.36E-05	0	NAMPT_INSR	NAMPT_INSR	NA	Secreted Signaling	INDRA
Proliferating DCs/macs	Dendritic cells	Nampt	Insr	0.000568958	0	NAMPT_INSR	NAMPT_INSR	NA	Secreted Signaling	INDRA
Tregs	Dendritic cells	Nampt	Insr	0.000487172	0	NAMPT_INSR	NAMPT_INSR	NA	Secreted Signaling	INDRA
Ccr2- recruited macs	ILCs	Nampt	Insr	0.003049644	0	NAMPT_INSR	NAMPT_INSR	NA	Secreted Signaling	INDRA
Ccr2+ recruited macs	ILCs	Nampt	Insr	0.00271755	0	NAMPT_INSR	NAMPT_INSR	NA	Secreted Signaling	INDRA
Cd163+ macs	ILCs	Nampt	Insr	0.00345932	0	NAMPT_INSR	NAMPT_INSR	NA	Secreted Signaling	INDRA
Cx3cr1 high macs	ILCs	Nampt	Insr	0.002682594	0	NAMPT_INSR	NAMPT_INSR	NA	Secreted Signaling	INDRA
Dendritic cells	ILCs	Nampt	Insr	0.000830897	0	NAMPT_INSR	NAMPT_INSR	NA	Secreted Signaling	INDRA
ILCs	ILCs	Nampt	Insr	0.000457812	0	NAMPT_INSR	NAMPT_INSR	NA	Secreted Signaling	INDRA
Langerhans cells	ILCs	Nampt	Insr	0.001047539	0	NAMPT_INSR	NAMPT_INSR	NA	Secreted Signaling	INDRA
MHCII+ macs	ILCs	Nampt	Insr	0.002739762	0	NAMPT_INSR	NAMPT_INSR	NA	Secreted Signaling	INDRA
Neutrophils	ILCs	Nampt	Insr	0.002195327	0	NAMPT_INSR	NAMPT_INSR	NA	Secreted Signaling	INDRA
NK cells	ILCs	Nampt	Insr	0.000119591	0	NAMPT_INSR	NAMPT_INSR	NA	Secreted Signaling	INDRA
Proliferating DCs/macs	ILCs	Nampt	Insr	0.001068946	0	NAMPT_INSR	NAMPT_INSR	NA	Secreted Signaling	INDRA
Tregs	ILCs	Nampt	Insr	0.000915354	0	NAMPT_INSR	NAMPT_INSR	NA	Secreted Signaling	INDRA
Ccr2- recruited macs	Langerhans cells	Nampt	Insr	0.007018027	0	NAMPT_INSR	NAMPT_INSR	NA	Secreted Signaling	INDRA
Ccr2+ recruited macs	Langerhans cells	Nampt	Insr	0.006256504	0	NAMPT_INSR	NAMPT_INSR	NA	Secreted Signaling	INDRA
Cd163+ macs	Langerhans cells	Nampt	Insr	0.007956543	0	NAMPT_INSR	NAMPT_INSR	NA	Secreted Signaling	INDRA
Cx3cr1 high macs	Langerhans cells	Nampt	Insr	0.006176307	0	NAMPT_INSR	NAMPT_INSR	NA	Secreted Signaling	INDRA
Dendritic cells	Langerhans cells	Nampt	Insr	0.001917664	0	NAMPT_INSR	NAMPT_INSR	NA	Secreted Signaling	INDRA
ILCs	Langerhans cells	Nampt	Insr	0.00105712	0	NAMPT_INSR	NAMPT_INSR	NA	Secreted Signaling	INDRA
Langerhans cells	Langerhans cells	Nampt	Insr	0.002416976	0	NAMPT_INSR	NAMPT_INSR	NA	Secreted Signaling	INDRA
MHCII+ macs	Langerhans cells	Nampt	Insr	0.006307459	0	NAMPT_INSR	NAMPT_INSR	NA	Secreted Signaling	INDRA
Neutrophils	Langerhans cells	Nampt	Insr	0.005057661	0	NAMPT_INSR	NAMPT_INSR	NA	Secreted Signaling	INDRA
NK cells	Langerhans cells	Nampt	Insr	0.000276267	0.01	NAMPT_INSR	NAMPT_INSR	NA	Secreted Signaling	INDRA
Proliferating DCs/macs	Langerhans cells	Nampt	Insr	0.0024663	0	NAMPT_INSR	NAMPT_INSR	NA	Secreted Signaling	INDRA
Tregs	Langerhans cells	Nampt	Insr	0.002112354	0	NAMPT_INSR	NAMPT_INSR	NA	Secreted Signaling	INDRA
Ccr2- recruited macs	NK cells	Nampt	Insr	0.000348284	0.01	NAMPT_INSR	NAMPT_INSR	NA	Secreted Signaling	INDRA
Ccr2+ recruited macs	NK cells	Nampt	Insr	0.000310265	0	NAMPT_INSR	NAMPT_INSR	NA	Secreted Signaling	INDRA
Cd163+ macs	NK cells	Nampt	Insr	0.000395214	0.02	NAMPT_INSR	NAMPT_INSR	NA	Secreted Signaling	INDRA
Cx3cr1 high macs	NK cells	Nampt	Insr	0.000306265	0.06	NAMPT_INSR	NAMPT_INSR	NA	Secreted Signaling	INDRA
Dendritic cells	NK cells	Nampt	Insr	9.47E-05	0.04	NAMPT_INSR	NAMPT_INSR	NA	Secreted Signaling	INDRA
ILCs	NK cells	Nampt	Insr	5.22E-05	0.13	NAMPT_INSR	NAMPT_INSR	NA	Secreted Signaling	INDRA
Langerhans cells	NK cells	Nampt	Insr	0.000119421	0.06	NAMPT_INSR	NAMPT_INSR	NA	Secreted Signaling	INDRA
MHCII+ macs	NK cells	Nampt	Insr	0.000312808	0.02	NAMPT_INSR	NAMPT_INSR	NA	Secreted Signaling	INDRA
Neutrophils	NK cells	Nampt	Insr	0.000250527	0.04	NAMPT_INSR	NAMPT_INSR	NA	Secreted Signaling	INDRA
NK cells	NK cells	Nampt	Insr	1.36E-05	0.09	NAMPT_INSR	NAMPT_INSR	NA	Secreted Signaling	INDRA
Proliferating DCs/macs	NK cells	Nampt	Insr	0.000121864	0.08	NAMPT_INSR	NAMPT_INSR	NA	Secreted Signaling	INDRA
Tregs	NK cells	Nampt	Insr	0.00010434	0.06	NAMPT_INSR	NAMPT_INSR	NA	Secreted Signaling	INDRA
Ccr2- recruited macs	Tconv	Nampt	Insr	0.00275246	0	NAMPT_INSR	NAMPT_INSR	NA	Secreted Signaling	INDRA
Ccr2+ recruited macs	Tconv	Nampt	Insr	0.002452649	0	NAMPT_INSR	NAMPT_INSR	NA	Secreted Signaling	INDRA
Cd163+ macs	Tconv	Nampt	Insr	0.003122338	0	NAMPT_INSR	NAMPT_INSR	NA	Secreted Signaling	INDRA
Cx3cr1 high macs	Tconv	Nampt	Insr	0.002421091	0	NAMPT_INSR	NAMPT_INSR	NA	Secreted Signaling	INDRA
Dendritic cells	Tconv	Nampt	Insr	0.000749764	0	NAMPT_INSR	NAMPT_INSR	NA	Secreted Signaling	INDRA
ILCs	Tconv	Nampt	Insr	0.000413094	0	NAMPT_INSR	NAMPT_INSR	NA	Secreted Signaling	INDRA
Langerhans cells	Tconv	Nampt	Insr	0.000945273	0	NAMPT_INSR	NAMPT_INSR	NA	Secreted Signaling	INDRA
MHCII+ macs	Tconv	Nampt	Insr	0.002472701	0	NAMPT_INSR	NAMPT_INSR	NA	Secreted Signaling	INDRA
Neutrophils	Tconv	Nampt	Insr	0.00198123	0	NAMPT_INSR	NAMPT_INSR	NA	Secreted Signaling	INDRA
NK cells	Tconv	Nampt	Insr	0.000107906	0	NAMPT_INSR	NAMPT_INSR	NA	Secreted Signaling	INDRA
Proliferating DCs/macs	Tconv	Nampt	Insr	0.000964592	0	NAMPT_INSR	NAMPT_INSR	NA	Secreted Signaling	INDRA
Tregs	Tconv	Nampt	Insr	0.000825982	0	NAMPT_INSR	NAMPT_INSR	NA	Secreted Signaling	INDRA
Ccr2- recruited macs	Tregs	Nampt	Insr	0.002628746	0	NAMPT_INSR	NAMPT_INSR	NA	Secreted Signaling	INDRA
Ccr2+ recruited macs	Tregs	Nampt	Insr	0.002342379	0	NAMPT_INSR	NAMPT_INSR	NA	Secreted Signaling	INDRA
Cd163+ macs	Tregs	Nampt	Insr	0.002982049	0	NAMPT_INSR	NAMPT_INSR	NA	Secreted Signaling	INDRA
Cx3cr1 high macs	Tregs	Nampt	Insr	0.002312237	0	NAMPT_INSR	NAMPT_INSR	NA	Secreted Signaling	INDRA
Dendritic cells	Tregs	Nampt	Insr	0.000716	0	NAMPT_INSR	NAMPT_INSR	NA	Secreted Signaling	INDRA
ILCs	Tregs	Nampt	Insr	0.000394485	0.01	NAMPT_INSR	NAMPT_INSR	NA	Secreted Signaling	INDRA
Langerhans cells	Tregs	Nampt	Insr	0.000902712	0	NAMPT_INSR	NAMPT_INSR	NA	Secreted Signaling	INDRA
MHCII+ macs	Tregs	Nampt	Insr	0.002361531	0	NAMPT_INSR	NAMPT_INSR	NA	Secreted Signaling	INDRA
Neutrophils	Tregs	Nampt	Insr	0.001892115	0	NAMPT_INSR	NAMPT_INSR	NA	Secreted Signaling	INDRA
NK cells	Tregs	Nampt	Insr	0.000103044	0.02	NAMPT_INSR	NAMPT_INSR	NA	Secreted Signaling	INDRA
Proliferating DCs/macs	Tregs	Nampt	Insr	0.000921163	0	NAMPT_INSR	NAMPT_INSR	NA	Secreted Signaling	INDRA
Tregs	Tregs	Nampt	Insr	0.000788788	0.01	NAMPT_INSR	NAMPT_INSR	NA	Secreted Signaling	INDRA
Ccr2- recruited macs	Ccr2+ recruited macs	Comt	Insr	0.000414673	0	COMT_INSR	COMT_INSR	NA	Secreted Signaling	INDRA
Ccr2+ recruited macs	Ccr2+ recruited macs	Comt	Insr	0.000406639	0	COMT_INSR	COMT_INSR	NA	Secreted Signaling	INDRA
Cd163+ macs	Ccr2+ recruited macs	Comt	Insr	0.000632577	0	COMT_INSR	COMT_INSR	NA	Secreted Signaling	INDRA
Cx3cr1 high macs	Ccr2+ recruited macs	Comt	Insr	0.000543937	0	COMT_INSR	COMT_INSR	NA	Secreted Signaling	INDRA
Dendritic cells	Ccr2+ recruited macs	Comt	Insr	0.000343574	0	COMT_INSR	COMT_INSR	NA	Secreted Signaling	INDRA
gd T cells	Ccr2+ recruited macs	Comt	Insr	0.002125856	0	COMT_INSR	COMT_INSR	NA	Secreted Signaling	INDRA
ILCs	Ccr2+ recruited macs	Comt	Insr	0.000440265	0	COMT_INSR	COMT_INSR	NA	Secreted Signaling	INDRA
Langerhans cells	Ccr2+ recruited macs	Comt	Insr	0.000357935	0	COMT_INSR	COMT_INSR	NA	Secreted Signaling	INDRA
Mast cells	Ccr2+ recruited macs	Comt	Insr	0.000903301	0	COMT_INSR	COMT_INSR	NA	Secreted Signaling	INDRA
MHCII+ macs	Ccr2+ recruited macs	Comt	Insr	0.000485534	0	COMT_INSR	COMT_INSR	NA	Secreted Signaling	INDRA
NK cells	Ccr2+ recruited macs	Comt	Insr	0.000616751	0	COMT_INSR	COMT_INSR	NA	Secreted Signaling	INDRA
NP	Ccr2+ recruited macs	Comt	Insr	0.000650282	0	COMT_INSR	COMT_INSR	NA	Secreted Signaling	INDRA
p_cLTMR2	Ccr2+ recruited macs	Comt	Insr	0.001421256	0	COMT_INSR	COMT_INSR	NA	Secreted Signaling	INDRA
PEP1	Ccr2+ recruited macs	Comt	Insr	0.000800799	0	COMT_INSR	COMT_INSR	NA	Secreted Signaling	INDRA
PEP2	Ccr2+ recruited macs	Comt	Insr	0.000823498	0	COMT_INSR	COMT_INSR	NA	Secreted Signaling	INDRA
Proliferating DCs/macs	Ccr2+ recruited macs	Comt	Insr	0.001772709	0	COMT_INSR	COMT_INSR	NA	Secreted Signaling	INDRA
Tconv	Ccr2+ recruited macs	Comt	Insr	0.00072695	0	COMT_INSR	COMT_INSR	NA	Secreted Signaling	INDRA
Tregs	Ccr2+ recruited macs	Comt	Insr	0.000648043	0	COMT_INSR	COMT_INSR	NA	Secreted Signaling	INDRA
Ccr2- recruited macs	Cd163+ macs	Comt	Insr	0.000327602	0	COMT_INSR	COMT_INSR	NA	Secreted Signaling	INDRA
Ccr2+ recruited macs	Cd163+ macs	Comt	Insr	0.000321255	0	COMT_INSR	COMT_INSR	NA	Secreted Signaling	INDRA
Cd163+ macs	Cd163+ macs	Comt	Insr	0.000499776	0	COMT_INSR	COMT_INSR	NA	Secreted Signaling	INDRA
Cx3cr1 high macs	Cd163+ macs	Comt	Insr	0.000429736	0	COMT_INSR	COMT_INSR	NA	Secreted Signaling	INDRA
Dendritic cells	Cd163+ macs	Comt	Insr	0.000271428	0	COMT_INSR	COMT_INSR	NA	Secreted Signaling	INDRA
gd T cells	Cd163+ macs	Comt	Insr	0.001680086	0	COMT_INSR	COMT_INSR	NA	Secreted Signaling	INDRA
ILCs	Cd163+ macs	Comt	Insr	0.000347822	0	COMT_INSR	COMT_INSR	NA	Secreted Signaling	INDRA
Langerhans cells	Cd163+ macs	Comt	Insr	0.000282775	0	COMT_INSR	COMT_INSR	NA	Secreted Signaling	INDRA
Mast cells	Cd163+ macs	Comt	Insr	0.000713705	0	COMT_INSR	COMT_INSR	NA	Secreted Signaling	INDRA
MHCII+ macs	Cd163+ macs	Comt	Insr	0.00038359	0	COMT_INSR	COMT_INSR	NA	Secreted Signaling	INDRA
NK cells	Cd163+ macs	Comt	Insr	0.00048727	0	COMT_INSR	COMT_INSR	NA	Secreted Signaling	INDRA
NP	Cd163+ macs	Comt	Insr	0.000513765	0	COMT_INSR	COMT_INSR	NA	Secreted Signaling	INDRA
p_cLTMR2	Cd163+ macs	Comt	Insr	0.001123067	0	COMT_INSR	COMT_INSR	NA	Secreted Signaling	INDRA
PEP1	Cd163+ macs	Comt	Insr	0.000632704	0	COMT_INSR	COMT_INSR	NA	Secreted Signaling	INDRA
PEP2	Cd163+ macs	Comt	Insr	0.000650641	0	COMT_INSR	COMT_INSR	NA	Secreted Signaling	INDRA
Proliferating DCs/macs	Cd163+ macs	Comt	Insr	0.001400886	0	COMT_INSR	COMT_INSR	NA	Secreted Signaling	INDRA
Tconv	Cd163+ macs	Comt	Insr	0.000574347	0	COMT_INSR	COMT_INSR	NA	Secreted Signaling	INDRA
Tregs	Cd163+ macs	Comt	Insr	0.000511996	0	COMT_INSR	COMT_INSR	NA	Secreted Signaling	INDRA
Ccr2- recruited macs	Dendritic cells	Comt	Insr	0.000343352	0	COMT_INSR	COMT_INSR	NA	Secreted Signaling	INDRA
Ccr2+ recruited macs	Dendritic cells	Comt	Insr	0.000336699	0	COMT_INSR	COMT_INSR	NA	Secreted Signaling	INDRA
Cd163+ macs	Dendritic cells	Comt	Insr	0.000523797	0	COMT_INSR	COMT_INSR	NA	Secreted Signaling	INDRA
Cx3cr1 high macs	Dendritic cells	Comt	Insr	0.000450393	0	COMT_INSR	COMT_INSR	NA	Secreted Signaling	INDRA
Dendritic cells	Dendritic cells	Comt	Insr	0.000284478	0	COMT_INSR	COMT_INSR	NA	Secreted Signaling	INDRA
gd T cells	Dendritic cells	Comt	Insr	0.00176074	0	COMT_INSR	COMT_INSR	NA	Secreted Signaling	INDRA
ILCs	Dendritic cells	Comt	Insr	0.000364543	0	COMT_INSR	COMT_INSR	NA	Secreted Signaling	INDRA
Langerhans cells	Dendritic cells	Comt	Insr	0.00029637	0	COMT_INSR	COMT_INSR	NA	Secreted Signaling	INDRA
Mast cells	Dendritic cells	Comt	Insr	0.000748001	0	COMT_INSR	COMT_INSR	NA	Secreted Signaling	INDRA
MHCII+ macs	Dendritic cells	Comt	Insr	0.00040203	0	COMT_INSR	COMT_INSR	NA	Secreted Signaling	INDRA
NK cells	Dendritic cells	Comt	Insr	0.000510691	0	COMT_INSR	COMT_INSR	NA	Secreted Signaling	INDRA
NP	Dendritic cells	Comt	Insr	0.000538459	0	COMT_INSR	COMT_INSR	NA	Secreted Signaling	INDRA
p_cLTMR2	Dendritic cells	Comt	Insr	0.001177012	0	COMT_INSR	COMT_INSR	NA	Secreted Signaling	INDRA
PEP1	Dendritic cells	Comt	Insr	0.00066311	0	COMT_INSR	COMT_INSR	NA	Secreted Signaling	INDRA
PEP2	Dendritic cells	Comt	Insr	0.000681909	0	COMT_INSR	COMT_INSR	NA	Secreted Signaling	INDRA
Proliferating DCs/macs	Dendritic cells	Comt	Insr	0.001468156	0	COMT_INSR	COMT_INSR	NA	Secreted Signaling	INDRA
Tconv	Dendritic cells	Comt	Insr	0.000601951	0	COMT_INSR	COMT_INSR	NA	Secreted Signaling	INDRA
Tregs	Dendritic cells	Comt	Insr	0.000536605	0	COMT_INSR	COMT_INSR	NA	Secreted Signaling	INDRA
Ccr2- recruited macs	ILCs	Comt	Insr	0.000645209	0	COMT_INSR	COMT_INSR	NA	Secreted Signaling	INDRA
Ccr2+ recruited macs	ILCs	Comt	Insr	0.000632712	0	COMT_INSR	COMT_INSR	NA	Secreted Signaling	INDRA
Cd163+ macs	ILCs	Comt	Insr	0.000984138	0	COMT_INSR	COMT_INSR	NA	Secreted Signaling	INDRA
Cx3cr1 high macs	ILCs	Comt	Insr	0.000846276	0	COMT_INSR	COMT_INSR	NA	Secreted Signaling	INDRA
Dendritic cells	ILCs	Comt	Insr	0.000534604	0	COMT_INSR	COMT_INSR	NA	Secreted Signaling	INDRA
gd T cells	ILCs	Comt	Insr	0.003304577	0	COMT_INSR	COMT_INSR	NA	Secreted Signaling	INDRA
ILCs	ILCs	Comt	Insr	0.000685019	0	COMT_INSR	COMT_INSR	NA	Secreted Signaling	INDRA
Langerhans cells	ILCs	Comt	Insr	0.000556946	0	COMT_INSR	COMT_INSR	NA	Secreted Signaling	INDRA
Mast cells	ILCs	Comt	Insr	0.001405107	0	COMT_INSR	COMT_INSR	NA	Secreted Signaling	INDRA
MHCII+ macs	ILCs	Comt	Insr	0.000755436	0	COMT_INSR	COMT_INSR	NA	Secreted Signaling	INDRA
NK cells	ILCs	Comt	Insr	0.000959524	0	COMT_INSR	COMT_INSR	NA	Secreted Signaling	INDRA
NP	ILCs	Comt	Insr	0.001011672	0	COMT_INSR	COMT_INSR	NA	Secreted Signaling	INDRA
p_cLTMR2	ILCs	Comt	Insr	0.002210163	0	COMT_INSR	COMT_INSR	NA	Secreted Signaling	INDRA
PEP1	ILCs	Comt	Insr	0.001245734	0	COMT_INSR	COMT_INSR	NA	Secreted Signaling	INDRA
PEP2	ILCs	Comt	Insr	0.001281029	0	COMT_INSR	COMT_INSR	NA	Secreted Signaling	INDRA
Proliferating DCs/macs	ILCs	Comt	Insr	0.002756161	0	COMT_INSR	COMT_INSR	NA	Secreted Signaling	INDRA
Tconv	ILCs	Comt	Insr	0.001130901	0	COMT_INSR	COMT_INSR	NA	Secreted Signaling	INDRA
Tregs	ILCs	Comt	Insr	0.001008191	0	COMT_INSR	COMT_INSR	NA	Secreted Signaling	INDRA
Ccr2- recruited macs	Langerhans cells	Comt	Insr	0.00148947	0	COMT_INSR	COMT_INSR	NA	Secreted Signaling	INDRA
Ccr2+ recruited macs	Langerhans cells	Comt	Insr	0.001460644	0	COMT_INSR	COMT_INSR	NA	Secreted Signaling	INDRA
Cd163+ macs	Langerhans cells	Comt	Insr	0.002270881	0	COMT_INSR	COMT_INSR	NA	Secreted Signaling	INDRA
Cx3cr1 high macs	Langerhans cells	Comt	Insr	0.00195312	0	COMT_INSR	COMT_INSR	NA	Secreted Signaling	INDRA
Dendritic cells	Langerhans cells	Comt	Insr	0.001234315	0	COMT_INSR	COMT_INSR	NA	Secreted Signaling	INDRA
gd T cells	Langerhans cells	Comt	Insr	0.007602163	0	COMT_INSR	COMT_INSR	NA	Secreted Signaling	INDRA
ILCs	Langerhans cells	Comt	Insr	0.001581288	0	COMT_INSR	COMT_INSR	NA	Secreted Signaling	INDRA
Langerhans cells	Langerhans cells	Comt	Insr	0.001285862	0	COMT_INSR	COMT_INSR	NA	Secreted Signaling	INDRA
Mast cells	Langerhans cells	Comt	Insr	0.003240475	0	COMT_INSR	COMT_INSR	NA	Secreted Signaling	INDRA
MHCII+ macs	Langerhans cells	Comt	Insr	0.001743676	0	COMT_INSR	COMT_INSR	NA	Secreted Signaling	INDRA
NK cells	Langerhans cells	Comt	Insr	0.002214156	0.01	COMT_INSR	COMT_INSR	NA	Secreted Signaling	INDRA
NP	Langerhans cells	Comt	Insr	0.002334331	0	COMT_INSR	COMT_INSR	NA	Secreted Signaling	INDRA
p_cLTMR2	Langerhans cells	Comt	Insr	0.005091741	0	COMT_INSR	COMT_INSR	NA	Secreted Signaling	INDRA
PEP1	Langerhans cells	Comt	Insr	0.002873525	0	COMT_INSR	COMT_INSR	NA	Secreted Signaling	INDRA
PEP2	Langerhans cells	Comt	Insr	0.002954803	0	COMT_INSR	COMT_INSR	NA	Secreted Signaling	INDRA
Proliferating DCs/macs	Langerhans cells	Comt	Insr	0.006345076	0	COMT_INSR	COMT_INSR	NA	Secreted Signaling	INDRA
Tconv	Langerhans cells	Comt	Insr	0.002609031	0	COMT_INSR	COMT_INSR	NA	Secreted Signaling	INDRA
Tregs	Langerhans cells	Comt	Insr	0.002326309	0	COMT_INSR	COMT_INSR	NA	Secreted Signaling	INDRA
Ccr2- recruited macs	NK cells	Comt	Insr	7.35E-05	0.1	COMT_INSR	COMT_INSR	NA	Secreted Signaling	INDRA
Ccr2+ recruited macs	NK cells	Comt	Insr	7.21E-05	0.08	COMT_INSR	COMT_INSR	NA	Secreted Signaling	INDRA
Cd163+ macs	NK cells	Comt	Insr	0.000112187	0.07	COMT_INSR	COMT_INSR	NA	Secreted Signaling	INDRA
Cx3cr1 high macs	NK cells	Comt	Insr	9.65E-05	0.08	COMT_INSR	COMT_INSR	NA	Secreted Signaling	INDRA
Dendritic cells	NK cells	Comt	Insr	6.09E-05	0.09	COMT_INSR	COMT_INSR	NA	Secreted Signaling	INDRA
gd T cells	NK cells	Comt	Insr	0.000377484	0.01	COMT_INSR	COMT_INSR	NA	Secreted Signaling	INDRA
ILCs	NK cells	Comt	Insr	7.81E-05	0.09	COMT_INSR	COMT_INSR	NA	Secreted Signaling	INDRA
Langerhans cells	NK cells	Comt	Insr	6.35E-05	0.11	COMT_INSR	COMT_INSR	NA	Secreted Signaling	INDRA
Mast cells	NK cells	Comt	Insr	0.000160236	0.05	COMT_INSR	COMT_INSR	NA	Secreted Signaling	INDRA
MHCII+ macs	NK cells	Comt	Insr	8.61E-05	0.15	COMT_INSR	COMT_INSR	NA	Secreted Signaling	INDRA
NK cells	NK cells	Comt	Insr	0.000109379	0.09	COMT_INSR	COMT_INSR	NA	Secreted Signaling	INDRA
NP	NK cells	Comt	Insr	0.000115329	0.09	COMT_INSR	COMT_INSR	NA	Secreted Signaling	INDRA
p_cLTMR2	NK cells	Comt	Insr	0.000252223	0.03	COMT_INSR	COMT_INSR	NA	Secreted Signaling	INDRA
PEP1	NK cells	Comt	Insr	0.000142041	0.05	COMT_INSR	COMT_INSR	NA	Secreted Signaling	INDRA
PEP2	NK cells	Comt	Insr	0.00014607	0.07	COMT_INSR	COMT_INSR	NA	Secreted Signaling	INDRA
Proliferating DCs/macs	NK cells	Comt	Insr	0.000314684	0.04	COMT_INSR	COMT_INSR	NA	Secreted Signaling	INDRA
Tconv	NK cells	Comt	Insr	0.000128934	0.06	COMT_INSR	COMT_INSR	NA	Secreted Signaling	INDRA
Tregs	NK cells	Comt	Insr	0.000114932	0.1	COMT_INSR	COMT_INSR	NA	Secreted Signaling	INDRA
Ccr2- recruited macs	Tconv	Comt	Insr	0.000582198	0	COMT_INSR	COMT_INSR	NA	Secreted Signaling	INDRA
Ccr2+ recruited macs	Tconv	Comt	Insr	0.00057092	0	COMT_INSR	COMT_INSR	NA	Secreted Signaling	INDRA
Cd163+ macs	Tconv	Comt	Insr	0.000888056	0	COMT_INSR	COMT_INSR	NA	Secreted Signaling	INDRA
Cx3cr1 high macs	Tconv	Comt	Insr	0.000763643	0	COMT_INSR	COMT_INSR	NA	Secreted Signaling	INDRA
Dendritic cells	Tconv	Comt	Insr	0.000482389	0	COMT_INSR	COMT_INSR	NA	Secreted Signaling	INDRA
gd T cells	Tconv	Comt	Insr	0.002982624	0	COMT_INSR	COMT_INSR	NA	Secreted Signaling	INDRA
ILCs	Tconv	Comt	Insr	0.000618122	0	COMT_INSR	COMT_INSR	NA	Secreted Signaling	INDRA
Langerhans cells	Tconv	Comt	Insr	0.00050255	0.01	COMT_INSR	COMT_INSR	NA	Secreted Signaling	INDRA
Mast cells	Tconv	Comt	Insr	0.001267978	0	COMT_INSR	COMT_INSR	NA	Secreted Signaling	INDRA
MHCII+ macs	Tconv	Comt	Insr	0.000681666	0	COMT_INSR	COMT_INSR	NA	Secreted Signaling	INDRA
NK cells	Tconv	Comt	Insr	0.000865843	0	COMT_INSR	COMT_INSR	NA	Secreted Signaling	INDRA
NP	Tconv	Comt	Insr	0.000912904	0	COMT_INSR	COMT_INSR	NA	Secreted Signaling	INDRA
p_cLTMR2	Tconv	Comt	Insr	0.001994622	0	COMT_INSR	COMT_INSR	NA	Secreted Signaling	INDRA
PEP1	Tconv	Comt	Insr	0.001124141	0	COMT_INSR	COMT_INSR	NA	Secreted Signaling	INDRA
PEP2	Tconv	Comt	Insr	0.001155994	0	COMT_INSR	COMT_INSR	NA	Secreted Signaling	INDRA
Proliferating DCs/macs	Tconv	Comt	Insr	0.002487505	0	COMT_INSR	COMT_INSR	NA	Secreted Signaling	INDRA
Tconv	Tconv	Comt	Insr	0.001020504	0	COMT_INSR	COMT_INSR	NA	Secreted Signaling	INDRA
Tregs	Tconv	Comt	Insr	0.000909763	0	COMT_INSR	COMT_INSR	NA	Secreted Signaling	INDRA
Ccr2- recruited macs	Tregs	Comt	Insr	0.000555976	0	COMT_INSR	COMT_INSR	NA	Secreted Signaling	INDRA
Ccr2+ recruited macs	Tregs	Comt	Insr	0.000545206	0	COMT_INSR	COMT_INSR	NA	Secreted Signaling	INDRA
Cd163+ macs	Tregs	Comt	Insr	0.00084807	0	COMT_INSR	COMT_INSR	NA	Secreted Signaling	INDRA
Cx3cr1 high macs	Tregs	Comt	Insr	0.000729255	0	COMT_INSR	COMT_INSR	NA	Secreted Signaling	INDRA
Dendritic cells	Tregs	Comt	Insr	0.00046066	0	COMT_INSR	COMT_INSR	NA	Secreted Signaling	INDRA
gd T cells	Tregs	Comt	Insr	0.002848595	0	COMT_INSR	COMT_INSR	NA	Secreted Signaling	INDRA
ILCs	Tregs	Comt	Insr	0.000590283	0	COMT_INSR	COMT_INSR	NA	Secreted Signaling	INDRA
Langerhans cells	Tregs	Comt	Insr	0.000479913	0	COMT_INSR	COMT_INSR	NA	Secreted Signaling	INDRA
Mast cells	Tregs	Comt	Insr	0.001210905	0	COMT_INSR	COMT_INSR	NA	Secreted Signaling	INDRA
MHCII+ macs	Tregs	Comt	Insr	0.000650967	0	COMT_INSR	COMT_INSR	NA	Secreted Signaling	INDRA
NK cells	Tregs	Comt	Insr	0.000826856	0.01	COMT_INSR	COMT_INSR	NA	Secreted Signaling	INDRA
NP	Tregs	Comt	Insr	0.0008718	0	COMT_INSR	COMT_INSR	NA	Secreted Signaling	INDRA
p_cLTMR2	Tregs	Comt	Insr	0.001904905	0	COMT_INSR	COMT_INSR	NA	Secreted Signaling	INDRA
PEP1	Tregs	Comt	Insr	0.001073536	0	COMT_INSR	COMT_INSR	NA	Secreted Signaling	INDRA
PEP2	Tregs	Comt	Insr	0.001103957	0	COMT_INSR	COMT_INSR	NA	Secreted Signaling	INDRA
Proliferating DCs/macs	Tregs	Comt	Insr	0.002375672	0	COMT_INSR	COMT_INSR	NA	Secreted Signaling	INDRA
Tconv	Tregs	Comt	Insr	0.00097456	0	COMT_INSR	COMT_INSR	NA	Secreted Signaling	INDRA
Tregs	Tregs	Comt	Insr	0.0008688	0	COMT_INSR	COMT_INSR	NA	Secreted Signaling	INDRA
Ccr2- recruited macs	Ccr2+ recruited macs	Hsd17b4	Insr	0.000488213	0	HSD17B4_INSR	HSD17B4_INSR	NA	Secreted Signaling	INDRA
Ccr2+ recruited macs	Ccr2+ recruited macs	Hsd17b4	Insr	0.000469665	0	HSD17B4_INSR	HSD17B4_INSR	NA	Secreted Signaling	INDRA
Cd163+ macs	Ccr2+ recruited macs	Hsd17b4	Insr	0.000610402	0	HSD17B4_INSR	HSD17B4_INSR	NA	Secreted Signaling	INDRA
Cx3cr1 high macs	Ccr2+ recruited macs	Hsd17b4	Insr	0.000509245	0	HSD17B4_INSR	HSD17B4_INSR	NA	Secreted Signaling	INDRA
Dendritic cells	Ccr2+ recruited macs	Hsd17b4	Insr	0.001492464	0	HSD17B4_INSR	HSD17B4_INSR	NA	Secreted Signaling	INDRA
Langerhans cells	Ccr2+ recruited macs	Hsd17b4	Insr	0.002735889	0	HSD17B4_INSR	HSD17B4_INSR	NA	Secreted Signaling	INDRA
MHCII+ macs	Ccr2+ recruited macs	Hsd17b4	Insr	0.000503074	0	HSD17B4_INSR	HSD17B4_INSR	NA	Secreted Signaling	INDRA
NK cells	Ccr2+ recruited macs	Hsd17b4	Insr	0.000872567	0	HSD17B4_INSR	HSD17B4_INSR	NA	Secreted Signaling	INDRA
Proliferating DCs/macs	Ccr2+ recruited macs	Hsd17b4	Insr	0.000401382	0	HSD17B4_INSR	HSD17B4_INSR	NA	Secreted Signaling	INDRA
Tregs	Ccr2+ recruited macs	Hsd17b4	Insr	0.000530008	0	HSD17B4_INSR	HSD17B4_INSR	NA	Secreted Signaling	INDRA
Ccr2- recruited macs	Cd163+ macs	Hsd17b4	Insr	0.000385707	0	HSD17B4_INSR	HSD17B4_INSR	NA	Secreted Signaling	INDRA
Ccr2+ recruited macs	Cd163+ macs	Hsd17b4	Insr	0.000371052	0	HSD17B4_INSR	HSD17B4_INSR	NA	Secreted Signaling	INDRA
Cd163+ macs	Cd163+ macs	Hsd17b4	Insr	0.000482253	0	HSD17B4_INSR	HSD17B4_INSR	NA	Secreted Signaling	INDRA
Cx3cr1 high macs	Cd163+ macs	Hsd17b4	Insr	0.000402325	0	HSD17B4_INSR	HSD17B4_INSR	NA	Secreted Signaling	INDRA
Dendritic cells	Cd163+ macs	Hsd17b4	Insr	0.001179353	0	HSD17B4_INSR	HSD17B4_INSR	NA	Secreted Signaling	INDRA
Langerhans cells	Cd163+ macs	Hsd17b4	Insr	0.002162479	0	HSD17B4_INSR	HSD17B4_INSR	NA	Secreted Signaling	INDRA
MHCII+ macs	Cd163+ macs	Hsd17b4	Insr	0.000397449	0	HSD17B4_INSR	HSD17B4_INSR	NA	Secreted Signaling	INDRA
NK cells	Cd163+ macs	Hsd17b4	Insr	0.000689417	0	HSD17B4_INSR	HSD17B4_INSR	NA	Secreted Signaling	INDRA
Proliferating DCs/macs	Cd163+ macs	Hsd17b4	Insr	0.000317102	0	HSD17B4_INSR	HSD17B4_INSR	NA	Secreted Signaling	INDRA
Tregs	Cd163+ macs	Hsd17b4	Insr	0.00041873	0	HSD17B4_INSR	HSD17B4_INSR	NA	Secreted Signaling	INDRA
Ccr2- recruited macs	Dendritic cells	Hsd17b4	Insr	0.000404248	0	HSD17B4_INSR	HSD17B4_INSR	NA	Secreted Signaling	INDRA
Ccr2+ recruited macs	Dendritic cells	Hsd17b4	Insr	0.000388889	0	HSD17B4_INSR	HSD17B4_INSR	NA	Secreted Signaling	INDRA
Cd163+ macs	Dendritic cells	Hsd17b4	Insr	0.000505433	0	HSD17B4_INSR	HSD17B4_INSR	NA	Secreted Signaling	INDRA
Cx3cr1 high macs	Dendritic cells	Hsd17b4	Insr	0.000421664	0	HSD17B4_INSR	HSD17B4_INSR	NA	Secreted Signaling	INDRA
Dendritic cells	Dendritic cells	Hsd17b4	Insr	0.001235998	0	HSD17B4_INSR	HSD17B4_INSR	NA	Secreted Signaling	INDRA
Langerhans cells	Dendritic cells	Hsd17b4	Insr	0.002266237	0	HSD17B4_INSR	HSD17B4_INSR	NA	Secreted Signaling	INDRA
MHCII+ macs	Dendritic cells	Hsd17b4	Insr	0.000416555	0	HSD17B4_INSR	HSD17B4_INSR	NA	Secreted Signaling	INDRA
NK cells	Dendritic cells	Hsd17b4	Insr	0.000722548	0	HSD17B4_INSR	HSD17B4_INSR	NA	Secreted Signaling	INDRA
Proliferating DCs/macs	Dendritic cells	Hsd17b4	Insr	0.000332346	0	HSD17B4_INSR	HSD17B4_INSR	NA	Secreted Signaling	INDRA
Tregs	Dendritic cells	Hsd17b4	Insr	0.000438858	0	HSD17B4_INSR	HSD17B4_INSR	NA	Secreted Signaling	INDRA
Ccr2- recruited macs	ILCs	Hsd17b4	Insr	0.000759603	0	HSD17B4_INSR	HSD17B4_INSR	NA	Secreted Signaling	INDRA
Ccr2+ recruited macs	ILCs	Hsd17b4	Insr	0.000730752	0	HSD17B4_INSR	HSD17B4_INSR	NA	Secreted Signaling	INDRA
Cd163+ macs	ILCs	Hsd17b4	Insr	0.00094965	0	HSD17B4_INSR	HSD17B4_INSR	NA	Secreted Signaling	INDRA
Cx3cr1 high macs	ILCs	Hsd17b4	Insr	0.000792317	0	HSD17B4_INSR	HSD17B4_INSR	NA	Secreted Signaling	INDRA
Dendritic cells	ILCs	Hsd17b4	Insr	0.002320806	0	HSD17B4_INSR	HSD17B4_INSR	NA	Secreted Signaling	INDRA
Langerhans cells	ILCs	Hsd17b4	Insr	0.004251413	0	HSD17B4_INSR	HSD17B4_INSR	NA	Secreted Signaling	INDRA
MHCII+ macs	ILCs	Hsd17b4	Insr	0.000782719	0	HSD17B4_INSR	HSD17B4_INSR	NA	Secreted Signaling	INDRA
NK cells	ILCs	Hsd17b4	Insr	0.001357324	0	HSD17B4_INSR	HSD17B4_INSR	NA	Secreted Signaling	INDRA
Proliferating DCs/macs	ILCs	Hsd17b4	Insr	0.000624534	0	HSD17B4_INSR	HSD17B4_INSR	NA	Secreted Signaling	INDRA
Tregs	ILCs	Hsd17b4	Insr	0.000824611	0	HSD17B4_INSR	HSD17B4_INSR	NA	Secreted Signaling	INDRA
Ccr2- recruited macs	Langerhans cells	Hsd17b4	Insr	0.001753286	0	HSD17B4_INSR	HSD17B4_INSR	NA	Secreted Signaling	INDRA
Ccr2+ recruited macs	Langerhans cells	Hsd17b4	Insr	0.001686757	0	HSD17B4_INSR	HSD17B4_INSR	NA	Secreted Signaling	INDRA
Cd163+ macs	Langerhans cells	Hsd17b4	Insr	0.002191399	0	HSD17B4_INSR	HSD17B4_INSR	NA	Secreted Signaling	INDRA
Cx3cr1 high macs	Langerhans cells	Hsd17b4	Insr	0.001828716	0	HSD17B4_INSR	HSD17B4_INSR	NA	Secreted Signaling	INDRA
Dendritic cells	Langerhans cells	Hsd17b4	Insr	0.005345865	0	HSD17B4_INSR	HSD17B4_INSR	NA	Secreted Signaling	INDRA
Langerhans cells	Langerhans cells	Hsd17b4	Insr	0.009768288	0	HSD17B4_INSR	HSD17B4_INSR	NA	Secreted Signaling	INDRA
MHCII+ macs	Langerhans cells	Hsd17b4	Insr	0.001806585	0	HSD17B4_INSR	HSD17B4_INSR	NA	Secreted Signaling	INDRA
NK cells	Langerhans cells	Hsd17b4	Insr	0.003130471	0	HSD17B4_INSR	HSD17B4_INSR	NA	Secreted Signaling	INDRA
Proliferating DCs/macs	Langerhans cells	Hsd17b4	Insr	0.00144178	0	HSD17B4_INSR	HSD17B4_INSR	NA	Secreted Signaling	INDRA
Tregs	Langerhans cells	Hsd17b4	Insr	0.001903173	0	HSD17B4_INSR	HSD17B4_INSR	NA	Secreted Signaling	INDRA
Ccr2- recruited macs	NK cells	Hsd17b4	Insr	8.66E-05	0	HSD17B4_INSR	HSD17B4_INSR	NA	Secreted Signaling	INDRA
Ccr2+ recruited macs	NK cells	Hsd17b4	Insr	8.33E-05	0	HSD17B4_INSR	HSD17B4_INSR	NA	Secreted Signaling	INDRA
Cd163+ macs	NK cells	Hsd17b4	Insr	0.000108253	0	HSD17B4_INSR	HSD17B4_INSR	NA	Secreted Signaling	INDRA
Cx3cr1 high macs	NK cells	Hsd17b4	Insr	9.03E-05	0	HSD17B4_INSR	HSD17B4_INSR	NA	Secreted Signaling	INDRA
Dendritic cells	NK cells	Hsd17b4	Insr	0.000264875	0	HSD17B4_INSR	HSD17B4_INSR	NA	Secreted Signaling	INDRA
Langerhans cells	NK cells	Hsd17b4	Insr	0.00048605	0	HSD17B4_INSR	HSD17B4_INSR	NA	Secreted Signaling	INDRA
MHCII+ macs	NK cells	Hsd17b4	Insr	8.92E-05	0	HSD17B4_INSR	HSD17B4_INSR	NA	Secreted Signaling	INDRA
NK cells	NK cells	Hsd17b4	Insr	0.00015478	0.03	HSD17B4_INSR	HSD17B4_INSR	NA	Secreted Signaling	INDRA
Proliferating DCs/macs	NK cells	Hsd17b4	Insr	7.12E-05	0.01	HSD17B4_INSR	HSD17B4_INSR	NA	Secreted Signaling	INDRA
Tregs	NK cells	Hsd17b4	Insr	9.40E-05	0.03	HSD17B4_INSR	HSD17B4_INSR	NA	Secreted Signaling	INDRA
Ccr2- recruited macs	Tconv	Hsd17b4	Insr	0.000685427	0	HSD17B4_INSR	HSD17B4_INSR	NA	Secreted Signaling	INDRA
Ccr2+ recruited macs	Tconv	Hsd17b4	Insr	0.000659392	0	HSD17B4_INSR	HSD17B4_INSR	NA	Secreted Signaling	INDRA
Cd163+ macs	Tconv	Hsd17b4	Insr	0.000856932	0	HSD17B4_INSR	HSD17B4_INSR	NA	Secreted Signaling	INDRA
Cx3cr1 high macs	Tconv	Hsd17b4	Insr	0.000714949	0	HSD17B4_INSR	HSD17B4_INSR	NA	Secreted Signaling	INDRA
Dendritic cells	Tconv	Hsd17b4	Insr	0.002094497	0	HSD17B4_INSR	HSD17B4_INSR	NA	Secreted Signaling	INDRA
Langerhans cells	Tconv	Hsd17b4	Insr	0.003837569	0	HSD17B4_INSR	HSD17B4_INSR	NA	Secreted Signaling	INDRA
MHCII+ macs	Tconv	Hsd17b4	Insr	0.000706287	0	HSD17B4_INSR	HSD17B4_INSR	NA	Secreted Signaling	INDRA
NK cells	Tconv	Hsd17b4	Insr	0.001224852	0	HSD17B4_INSR	HSD17B4_INSR	NA	Secreted Signaling	INDRA
Proliferating DCs/macs	Tconv	Hsd17b4	Insr	0.000563541	0	HSD17B4_INSR	HSD17B4_INSR	NA	Secreted Signaling	INDRA
Tregs	Tconv	Hsd17b4	Insr	0.000744092	0	HSD17B4_INSR	HSD17B4_INSR	NA	Secreted Signaling	INDRA
Ccr2- recruited macs	Tregs	Hsd17b4	Insr	0.000654559	0	HSD17B4_INSR	HSD17B4_INSR	NA	Secreted Signaling	INDRA
Ccr2+ recruited macs	Tregs	Hsd17b4	Insr	0.000629695	0	HSD17B4_INSR	HSD17B4_INSR	NA	Secreted Signaling	INDRA
Cd163+ macs	Tregs	Hsd17b4	Insr	0.000818346	0	HSD17B4_INSR	HSD17B4_INSR	NA	Secreted Signaling	INDRA
Cx3cr1 high macs	Tregs	Hsd17b4	Insr	0.000682751	0	HSD17B4_INSR	HSD17B4_INSR	NA	Secreted Signaling	INDRA
Dendritic cells	Tregs	Hsd17b4	Insr	0.002000297	0	HSD17B4_INSR	HSD17B4_INSR	NA	Secreted Signaling	INDRA
Langerhans cells	Tregs	Hsd17b4	Insr	0.003665262	0	HSD17B4_INSR	HSD17B4_INSR	NA	Secreted Signaling	INDRA
MHCII+ macs	Tregs	Hsd17b4	Insr	0.00067448	0	HSD17B4_INSR	HSD17B4_INSR	NA	Secreted Signaling	INDRA
NK cells	Tregs	Hsd17b4	Insr	0.001169718	0	HSD17B4_INSR	HSD17B4_INSR	NA	Secreted Signaling	INDRA
Proliferating DCs/macs	Tregs	Hsd17b4	Insr	0.000538158	0	HSD17B4_INSR	HSD17B4_INSR	NA	Secreted Signaling	INDRA
Tregs	Tregs	Hsd17b4	Insr	0.000710583	0	HSD17B4_INSR	HSD17B4_INSR	NA	Secreted Signaling	INDRA
Ccr2- recruited macs	gd T cells	Srd5a3	Ar	0.003080646	0	SRD5A3_AR	SRD5A3_AR	NA	Secreted Signaling	INDRA
Ccr2+ recruited macs	gd T cells	Srd5a3	Ar	0.002723368	0	SRD5A3_AR	SRD5A3_AR	NA	Secreted Signaling	INDRA
Cd163+ macs	gd T cells	Srd5a3	Ar	0.004200918	0	SRD5A3_AR	SRD5A3_AR	NA	Secreted Signaling	INDRA
Cx3cr1 high macs	gd T cells	Srd5a3	Ar	0.000725455	0	SRD5A3_AR	SRD5A3_AR	NA	Secreted Signaling	INDRA
Langerhans cells	gd T cells	Srd5a3	Ar	0.003592346	0	SRD5A3_AR	SRD5A3_AR	NA	Secreted Signaling	INDRA
MHCII+ macs	gd T cells	Srd5a3	Ar	0.003724919	0	SRD5A3_AR	SRD5A3_AR	NA	Secreted Signaling	INDRA
Proliferating DCs/macs	gd T cells	Srd5a3	Ar	0.003946654	0	SRD5A3_AR	SRD5A3_AR	NA	Secreted Signaling	INDRA
Ccr2- recruited macs	ILCs	Srd5a3	Ar	0.005777542	0	SRD5A3_AR	SRD5A3_AR	NA	Secreted Signaling	INDRA
Ccr2+ recruited macs	ILCs	Srd5a3	Ar	0.005109093	0	SRD5A3_AR	SRD5A3_AR	NA	Secreted Signaling	INDRA
Cd163+ macs	ILCs	Srd5a3	Ar	0.007870791	0	SRD5A3_AR	SRD5A3_AR	NA	Secreted Signaling	INDRA
Cx3cr1 high macs	ILCs	Srd5a3	Ar	0.00136336	0	SRD5A3_AR	SRD5A3_AR	NA	Secreted Signaling	INDRA
Langerhans cells	ILCs	Srd5a3	Ar	0.006734174	0	SRD5A3_AR	SRD5A3_AR	NA	Secreted Signaling	INDRA
MHCII+ macs	ILCs	Srd5a3	Ar	0.006981882	0	SRD5A3_AR	SRD5A3_AR	NA	Secreted Signaling	INDRA
Proliferating DCs/macs	ILCs	Srd5a3	Ar	0.007396056	0	SRD5A3_AR	SRD5A3_AR	NA	Secreted Signaling	INDRA
Ccr2- recruited macs	NF1	Srd5a3	Ar	0.001047246	0	SRD5A3_AR	SRD5A3_AR	NA	Secreted Signaling	INDRA
Ccr2+ recruited macs	NF1	Srd5a3	Ar	0.000925572	0	SRD5A3_AR	SRD5A3_AR	NA	Secreted Signaling	INDRA
Cd163+ macs	NF1	Srd5a3	Ar	0.001429135	0	SRD5A3_AR	SRD5A3_AR	NA	Secreted Signaling	INDRA
Cx3cr1 high macs	NF1	Srd5a3	Ar	0.00024623	0	SRD5A3_AR	SRD5A3_AR	NA	Secreted Signaling	INDRA
Langerhans cells	NF1	Srd5a3	Ar	0.001221609	0	SRD5A3_AR	SRD5A3_AR	NA	Secreted Signaling	INDRA
MHCII+ macs	NF1	Srd5a3	Ar	0.001266803	0	SRD5A3_AR	SRD5A3_AR	NA	Secreted Signaling	INDRA
Proliferating DCs/macs	NF1	Srd5a3	Ar	0.001342409	0	SRD5A3_AR	SRD5A3_AR	NA	Secreted Signaling	INDRA
Ccr2- recruited macs	NF2	Srd5a3	Ar	0.000619351	0	SRD5A3_AR	SRD5A3_AR	NA	Secreted Signaling	INDRA
Ccr2+ recruited macs	NF2	Srd5a3	Ar	0.000547365	0	SRD5A3_AR	SRD5A3_AR	NA	Secreted Signaling	INDRA
Cd163+ macs	NF2	Srd5a3	Ar	0.000845336	0	SRD5A3_AR	SRD5A3_AR	NA	Secreted Signaling	INDRA
Cx3cr1 high macs	NF2	Srd5a3	Ar	0.000145575	0	SRD5A3_AR	SRD5A3_AR	NA	Secreted Signaling	INDRA
Langerhans cells	NF2	Srd5a3	Ar	0.000722523	0	SRD5A3_AR	SRD5A3_AR	NA	Secreted Signaling	INDRA
MHCII+ macs	NF2	Srd5a3	Ar	0.000749267	0	SRD5A3_AR	SRD5A3_AR	NA	Secreted Signaling	INDRA
Proliferating DCs/macs	NF2	Srd5a3	Ar	0.00079401	0	SRD5A3_AR	SRD5A3_AR	NA	Secreted Signaling	INDRA
Ccr2- recruited macs	NF3	Srd5a3	Ar	0.001078213	0	SRD5A3_AR	SRD5A3_AR	NA	Secreted Signaling	INDRA
Ccr2+ recruited macs	NF3	Srd5a3	Ar	0.000952945	0	SRD5A3_AR	SRD5A3_AR	NA	Secreted Signaling	INDRA
Cd163+ macs	NF3	Srd5a3	Ar	0.001471377	0	SRD5A3_AR	SRD5A3_AR	NA	Secreted Signaling	INDRA
Cx3cr1 high macs	NF3	Srd5a3	Ar	0.000253517	0	SRD5A3_AR	SRD5A3_AR	NA	Secreted Signaling	INDRA
Langerhans cells	NF3	Srd5a3	Ar	0.001257725	0	SRD5A3_AR	SRD5A3_AR	NA	Secreted Signaling	INDRA
MHCII+ macs	NF3	Srd5a3	Ar	0.001304253	0	SRD5A3_AR	SRD5A3_AR	NA	Secreted Signaling	INDRA
Proliferating DCs/macs	NF3	Srd5a3	Ar	0.001382092	0	SRD5A3_AR	SRD5A3_AR	NA	Secreted Signaling	INDRA
Ccr2- recruited macs	PEP1	Srd5a3	Ar	0.001020974	0	SRD5A3_AR	SRD5A3_AR	NA	Secreted Signaling	INDRA
Ccr2+ recruited macs	PEP1	Srd5a3	Ar	0.00090235	0	SRD5A3_AR	SRD5A3_AR	NA	Secreted Signaling	INDRA
Cd163+ macs	PEP1	Srd5a3	Ar	0.001393296	0	SRD5A3_AR	SRD5A3_AR	NA	Secreted Signaling	INDRA
Cx3cr1 high macs	PEP1	Srd5a3	Ar	0.000240048	0	SRD5A3_AR	SRD5A3_AR	NA	Secreted Signaling	INDRA
Langerhans cells	PEP1	Srd5a3	Ar	0.001190968	0	SRD5A3_AR	SRD5A3_AR	NA	Secreted Signaling	INDRA
MHCII+ macs	PEP1	Srd5a3	Ar	0.00123503	0	SRD5A3_AR	SRD5A3_AR	NA	Secreted Signaling	INDRA
Proliferating DCs/macs	PEP1	Srd5a3	Ar	0.001308743	0	SRD5A3_AR	SRD5A3_AR	NA	Secreted Signaling	INDRA
Ccr2- recruited macs	PEP2	Srd5a3	Ar	0.000431044	0	SRD5A3_AR	SRD5A3_AR	NA	Secreted Signaling	INDRA
Ccr2+ recruited macs	PEP2	Srd5a3	Ar	0.000380936	0	SRD5A3_AR	SRD5A3_AR	NA	Secreted Signaling	INDRA
Cd163+ macs	PEP2	Srd5a3	Ar	0.000588361	0	SRD5A3_AR	SRD5A3_AR	NA	Secreted Signaling	INDRA
Cx3cr1 high macs	PEP2	Srd5a3	Ar	0.0001013	0	SRD5A3_AR	SRD5A3_AR	NA	Secreted Signaling	INDRA
Langerhans cells	PEP2	Srd5a3	Ar	0.000502863	0	SRD5A3_AR	SRD5A3_AR	NA	Secreted Signaling	INDRA
MHCII+ macs	PEP2	Srd5a3	Ar	0.00052148	0	SRD5A3_AR	SRD5A3_AR	NA	Secreted Signaling	INDRA
Proliferating DCs/macs	PEP2	Srd5a3	Ar	0.000552629	0	SRD5A3_AR	SRD5A3_AR	NA	Secreted Signaling	INDRA
Ccr2- recruited macs	Proliferating DCs/macs	Srd5a3	Ar	0.000635724	0	SRD5A3_AR	SRD5A3_AR	NA	Secreted Signaling	INDRA
Ccr2+ recruited macs	Proliferating DCs/macs	Srd5a3	Ar	0.000561836	0	SRD5A3_AR	SRD5A3_AR	NA	Secreted Signaling	INDRA
Cd163+ macs	Proliferating DCs/macs	Srd5a3	Ar	0.000867678	0	SRD5A3_AR	SRD5A3_AR	NA	Secreted Signaling	INDRA
Cx3cr1 high macs	Proliferating DCs/macs	Srd5a3	Ar	0.000149425	0	SRD5A3_AR	SRD5A3_AR	NA	Secreted Signaling	INDRA
Langerhans cells	Proliferating DCs/macs	Srd5a3	Ar	0.000741621	0	SRD5A3_AR	SRD5A3_AR	NA	Secreted Signaling	INDRA
MHCII+ macs	Proliferating DCs/macs	Srd5a3	Ar	0.000769071	0	SRD5A3_AR	SRD5A3_AR	NA	Secreted Signaling	INDRA
Proliferating DCs/macs	Proliferating DCs/macs	Srd5a3	Ar	0.000814996	0.01	SRD5A3_AR	SRD5A3_AR	NA	Secreted Signaling	INDRA
Ccr2- recruited macs	Tconv	Srd5a3	Ar	0.00298081	0	SRD5A3_AR	SRD5A3_AR	NA	Secreted Signaling	INDRA
Ccr2+ recruited macs	Tconv	Srd5a3	Ar	0.00263508	0	SRD5A3_AR	SRD5A3_AR	NA	Secreted Signaling	INDRA
Cd163+ macs	Tconv	Srd5a3	Ar	0.004064924	0	SRD5A3_AR	SRD5A3_AR	NA	Secreted Signaling	INDRA
Cx3cr1 high macs	Tconv	Srd5a3	Ar	0.000701891	0	SRD5A3_AR	SRD5A3_AR	NA	Secreted Signaling	INDRA
Langerhans cells	Tconv	Srd5a3	Ar	0.003475985	0	SRD5A3_AR	SRD5A3_AR	NA	Secreted Signaling	INDRA
MHCII+ macs	Tconv	Srd5a3	Ar	0.00360428	0	SRD5A3_AR	SRD5A3_AR	NA	Secreted Signaling	INDRA
Proliferating DCs/macs	Tconv	Srd5a3	Ar	0.003818861	0	SRD5A3_AR	SRD5A3_AR	NA	Secreted Signaling	INDRA
Neutrophils	gd T cells	Dhrs9	Ar	0.027361607	0	DHRS9_AR	DHRS9_AR	NA	Secreted Signaling	INDRA
Neutrophils	ILCs	Dhrs9	Ar	0.050243534	0	DHRS9_AR	DHRS9_AR	NA	Secreted Signaling	INDRA
Neutrophils	NF1	Dhrs9	Ar	0.009453378	0	DHRS9_AR	DHRS9_AR	NA	Secreted Signaling	INDRA
Neutrophils	NF2	Dhrs9	Ar	0.005610109	0	DHRS9_AR	DHRS9_AR	NA	Secreted Signaling	INDRA
Neutrophils	NF3	Dhrs9	Ar	0.009730491	0	DHRS9_AR	DHRS9_AR	NA	Secreted Signaling	INDRA
Neutrophils	PEP1	Dhrs9	Ar	0.009218173	0	DHRS9_AR	DHRS9_AR	NA	Secreted Signaling	INDRA
Neutrophils	PEP2	Dhrs9	Ar	0.003910349	0	DHRS9_AR	DHRS9_AR	NA	Secreted Signaling	INDRA
Neutrophils	Proliferating DCs/macs	Dhrs9	Ar	0.005757652	0	DHRS9_AR	DHRS9_AR	NA	Secreted Signaling	INDRA
Neutrophils	Tconv	Dhrs9	Ar	0.0264958	0	DHRS9_AR	DHRS9_AR	NA	Secreted Signaling	INDRA
Ccr2- recruited macs	Ccr2+ recruited macs	Plcg2	Itpr1	0.00186759	0	PLCG2_ITPR1	PLCG2_ITPR1	NA	Secreted Signaling	INDRA
Ccr2+ recruited macs	Ccr2+ recruited macs	Plcg2	Itpr1	0.001913014	0	PLCG2_ITPR1	PLCG2_ITPR1	NA	Secreted Signaling	INDRA
Cd163+ macs	Ccr2+ recruited macs	Plcg2	Itpr1	0.000709618	0	PLCG2_ITPR1	PLCG2_ITPR1	NA	Secreted Signaling	INDRA
Cx3cr1 high macs	Ccr2+ recruited macs	Plcg2	Itpr1	0.002353804	0	PLCG2_ITPR1	PLCG2_ITPR1	NA	Secreted Signaling	INDRA
Dendritic cells	Ccr2+ recruited macs	Plcg2	Itpr1	0.001568736	0	PLCG2_ITPR1	PLCG2_ITPR1	NA	Secreted Signaling	INDRA
Langerhans cells	Ccr2+ recruited macs	Plcg2	Itpr1	0.002208266	0	PLCG2_ITPR1	PLCG2_ITPR1	NA	Secreted Signaling	INDRA
MHCII+ macs	Ccr2+ recruited macs	Plcg2	Itpr1	0.001501757	0	PLCG2_ITPR1	PLCG2_ITPR1	NA	Secreted Signaling	INDRA
NK cells	Ccr2+ recruited macs	Plcg2	Itpr1	0.00022864	0	PLCG2_ITPR1	PLCG2_ITPR1	NA	Secreted Signaling	INDRA
Proliferating DCs/macs	Ccr2+ recruited macs	Plcg2	Itpr1	0.000432925	0	PLCG2_ITPR1	PLCG2_ITPR1	NA	Secreted Signaling	INDRA
Ccr2- recruited macs	Cx3cr1 high macs	Plcg2	Itpr1	0.002213178	0	PLCG2_ITPR1	PLCG2_ITPR1	NA	Secreted Signaling	INDRA
Ccr2+ recruited macs	Cx3cr1 high macs	Plcg2	Itpr1	0.002266989	0	PLCG2_ITPR1	PLCG2_ITPR1	NA	Secreted Signaling	INDRA
Cd163+ macs	Cx3cr1 high macs	Plcg2	Itpr1	0.000841109	0	PLCG2_ITPR1	PLCG2_ITPR1	NA	Secreted Signaling	INDRA
Cx3cr1 high macs	Cx3cr1 high macs	Plcg2	Itpr1	0.002789111	0	PLCG2_ITPR1	PLCG2_ITPR1	NA	Secreted Signaling	INDRA
Dendritic cells	Cx3cr1 high macs	Plcg2	Itpr1	0.001859125	0	PLCG2_ITPR1	PLCG2_ITPR1	NA	Secreted Signaling	INDRA
Langerhans cells	Cx3cr1 high macs	Plcg2	Itpr1	0.002616729	0	PLCG2_ITPR1	PLCG2_ITPR1	NA	Secreted Signaling	INDRA
MHCII+ macs	Cx3cr1 high macs	Plcg2	Itpr1	0.00177977	0	PLCG2_ITPR1	PLCG2_ITPR1	NA	Secreted Signaling	INDRA
NK cells	Cx3cr1 high macs	Plcg2	Itpr1	0.00027103	0	PLCG2_ITPR1	PLCG2_ITPR1	NA	Secreted Signaling	INDRA
Proliferating DCs/macs	Cx3cr1 high macs	Plcg2	Itpr1	0.000513172	0	PLCG2_ITPR1	PLCG2_ITPR1	NA	Secreted Signaling	INDRA
Ccr2- recruited macs	Dendritic cells	Plcg2	Itpr1	0.003132423	0	PLCG2_ITPR1	PLCG2_ITPR1	NA	Secreted Signaling	INDRA
Ccr2+ recruited macs	Dendritic cells	Plcg2	Itpr1	0.003208513	0	PLCG2_ITPR1	PLCG2_ITPR1	NA	Secreted Signaling	INDRA
Cd163+ macs	Dendritic cells	Plcg2	Itpr1	0.001191145	0	PLCG2_ITPR1	PLCG2_ITPR1	NA	Secreted Signaling	INDRA
Cx3cr1 high macs	Dendritic cells	Plcg2	Itpr1	0.003946625	0	PLCG2_ITPR1	PLCG2_ITPR1	NA	Secreted Signaling	INDRA
Dendritic cells	Dendritic cells	Plcg2	Itpr1	0.002631702	0	PLCG2_ITPR1	PLCG2_ITPR1	NA	Secreted Signaling	INDRA
Langerhans cells	Dendritic cells	Plcg2	Itpr1	0.003702968	0	PLCG2_ITPR1	PLCG2_ITPR1	NA	Secreted Signaling	INDRA
MHCII+ macs	Dendritic cells	Plcg2	Itpr1	0.002519454	0	PLCG2_ITPR1	PLCG2_ITPR1	NA	Secreted Signaling	INDRA
NK cells	Dendritic cells	Plcg2	Itpr1	0.000383914	0	PLCG2_ITPR1	PLCG2_ITPR1	NA	Secreted Signaling	INDRA
Proliferating DCs/macs	Dendritic cells	Plcg2	Itpr1	0.000726832	0	PLCG2_ITPR1	PLCG2_ITPR1	NA	Secreted Signaling	INDRA
Ccr2- recruited macs	gd T cells	Plcg2	Itpr1	0.003658037	0	PLCG2_ITPR1	PLCG2_ITPR1	NA	Secreted Signaling	INDRA
Ccr2+ recruited macs	gd T cells	Plcg2	Itpr1	0.003746846	0	PLCG2_ITPR1	PLCG2_ITPR1	NA	Secreted Signaling	INDRA
Cd163+ macs	gd T cells	Plcg2	Itpr1	0.001391472	0	PLCG2_ITPR1	PLCG2_ITPR1	NA	Secreted Signaling	INDRA
Cx3cr1 high macs	gd T cells	Plcg2	Itpr1	0.004608229	0	PLCG2_ITPR1	PLCG2_ITPR1	NA	Secreted Signaling	INDRA
Dendritic cells	gd T cells	Plcg2	Itpr1	0.003073555	0	PLCG2_ITPR1	PLCG2_ITPR1	NA	Secreted Signaling	INDRA
Langerhans cells	gd T cells	Plcg2	Itpr1	0.004323903	0	PLCG2_ITPR1	PLCG2_ITPR1	NA	Secreted Signaling	INDRA
MHCII+ macs	gd T cells	Plcg2	Itpr1	0.002942517	0	PLCG2_ITPR1	PLCG2_ITPR1	NA	Secreted Signaling	INDRA
NK cells	gd T cells	Plcg2	Itpr1	0.000448541	0	PLCG2_ITPR1	PLCG2_ITPR1	NA	Secreted Signaling	INDRA
Proliferating DCs/macs	gd T cells	Plcg2	Itpr1	0.000849137	0	PLCG2_ITPR1	PLCG2_ITPR1	NA	Secreted Signaling	INDRA
Ccr2- recruited macs	ILCs	Plcg2	Itpr1	0.002183382	0	PLCG2_ITPR1	PLCG2_ITPR1	NA	Secreted Signaling	INDRA
Ccr2+ recruited macs	ILCs	Plcg2	Itpr1	0.00223647	0	PLCG2_ITPR1	PLCG2_ITPR1	NA	Secreted Signaling	INDRA
Cd163+ macs	ILCs	Plcg2	Itpr1	0.00082977	0	PLCG2_ITPR1	PLCG2_ITPR1	NA	Secreted Signaling	INDRA
Cx3cr1 high macs	ILCs	Plcg2	Itpr1	0.002751583	0	PLCG2_ITPR1	PLCG2_ITPR1	NA	Secreted Signaling	INDRA
Dendritic cells	ILCs	Plcg2	Itpr1	0.001834087	0	PLCG2_ITPR1	PLCG2_ITPR1	NA	Secreted Signaling	INDRA
Langerhans cells	ILCs	Plcg2	Itpr1	0.002581514	0	PLCG2_ITPR1	PLCG2_ITPR1	NA	Secreted Signaling	INDRA
MHCII+ macs	ILCs	Plcg2	Itpr1	0.001755799	0	PLCG2_ITPR1	PLCG2_ITPR1	NA	Secreted Signaling	INDRA
NK cells	ILCs	Plcg2	Itpr1	0.000267375	0	PLCG2_ITPR1	PLCG2_ITPR1	NA	Secreted Signaling	INDRA
Proliferating DCs/macs	ILCs	Plcg2	Itpr1	0.000506251	0	PLCG2_ITPR1	PLCG2_ITPR1	NA	Secreted Signaling	INDRA
Ccr2- recruited macs	NK cells	Plcg2	Itpr1	0.02253661	0	PLCG2_ITPR1	PLCG2_ITPR1	NA	Secreted Signaling	INDRA
Ccr2+ recruited macs	NK cells	Plcg2	Itpr1	0.023073134	0	PLCG2_ITPR1	PLCG2_ITPR1	NA	Secreted Signaling	INDRA
Cd163+ macs	NK cells	Plcg2	Itpr1	0.008674486	0	PLCG2_ITPR1	PLCG2_ITPR1	NA	Secreted Signaling	INDRA
Cx3cr1 high macs	NK cells	Plcg2	Itpr1	0.028251547	0	PLCG2_ITPR1	PLCG2_ITPR1	NA	Secreted Signaling	INDRA
Dendritic cells	NK cells	Plcg2	Itpr1	0.018993206	0	PLCG2_ITPR1	PLCG2_ITPR1	NA	Secreted Signaling	INDRA
Langerhans cells	NK cells	Plcg2	Itpr1	0.026547342	0	PLCG2_ITPR1	PLCG2_ITPR1	NA	Secreted Signaling	INDRA
MHCII+ macs	NK cells	Plcg2	Itpr1	0.018195834	0	PLCG2_ITPR1	PLCG2_ITPR1	NA	Secreted Signaling	INDRA
NK cells	NK cells	Plcg2	Itpr1	0.002810109	0	PLCG2_ITPR1	PLCG2_ITPR1	NA	Secreted Signaling	INDRA
Proliferating DCs/macs	NK cells	Plcg2	Itpr1	0.005308642	0	PLCG2_ITPR1	PLCG2_ITPR1	NA	Secreted Signaling	INDRA
Ccr2- recruited macs	Proliferating DCs/macs	Plcg2	Itpr1	0.00694128	0	PLCG2_ITPR1	PLCG2_ITPR1	NA	Secreted Signaling	INDRA
Ccr2+ recruited macs	Proliferating DCs/macs	Plcg2	Itpr1	0.00710923	0	PLCG2_ITPR1	PLCG2_ITPR1	NA	Secreted Signaling	INDRA
Cd163+ macs	Proliferating DCs/macs	Plcg2	Itpr1	0.002645778	0	PLCG2_ITPR1	PLCG2_ITPR1	NA	Secreted Signaling	INDRA
Cx3cr1 high macs	Proliferating DCs/macs	Plcg2	Itpr1	0.00873683	0	PLCG2_ITPR1	PLCG2_ITPR1	NA	Secreted Signaling	INDRA
Dendritic cells	Proliferating DCs/macs	Plcg2	Itpr1	0.005835273	0	PLCG2_ITPR1	PLCG2_ITPR1	NA	Secreted Signaling	INDRA
Langerhans cells	Proliferating DCs/macs	Plcg2	Itpr1	0.008199869	0	PLCG2_ITPR1	PLCG2_ITPR1	NA	Secreted Signaling	INDRA
MHCII+ macs	Proliferating DCs/macs	Plcg2	Itpr1	0.005587151	0	PLCG2_ITPR1	PLCG2_ITPR1	NA	Secreted Signaling	INDRA
NK cells	Proliferating DCs/macs	Plcg2	Itpr1	0.000853593	0	PLCG2_ITPR1	PLCG2_ITPR1	NA	Secreted Signaling	INDRA
Proliferating DCs/macs	Proliferating DCs/macs	Plcg2	Itpr1	0.001615361	0	PLCG2_ITPR1	PLCG2_ITPR1	NA	Secreted Signaling	INDRA
Ccr2- recruited macs	Tconv	Plcg2	Itpr1	0.003253425	0	PLCG2_ITPR1	PLCG2_ITPR1	NA	Secreted Signaling	INDRA
Ccr2+ recruited macs	Tconv	Plcg2	Itpr1	0.003332443	0	PLCG2_ITPR1	PLCG2_ITPR1	NA	Secreted Signaling	INDRA
Cd163+ macs	Tconv	Plcg2	Itpr1	0.001237251	0	PLCG2_ITPR1	PLCG2_ITPR1	NA	Secreted Signaling	INDRA
Cx3cr1 high macs	Tconv	Plcg2	Itpr1	0.004098948	0	PLCG2_ITPR1	PLCG2_ITPR1	NA	Secreted Signaling	INDRA
Dendritic cells	Tconv	Plcg2	Itpr1	0.002733414	0	PLCG2_ITPR1	PLCG2_ITPR1	NA	Secreted Signaling	INDRA
Langerhans cells	Tconv	Plcg2	Itpr1	0.003845923	0	PLCG2_ITPR1	PLCG2_ITPR1	NA	Secreted Signaling	INDRA
MHCII+ macs	Tconv	Plcg2	Itpr1	0.002616839	0	PLCG2_ITPR1	PLCG2_ITPR1	NA	Secreted Signaling	INDRA
NK cells	Tconv	Plcg2	Itpr1	0.000398786	0	PLCG2_ITPR1	PLCG2_ITPR1	NA	Secreted Signaling	INDRA
Proliferating DCs/macs	Tconv	Plcg2	Itpr1	0.000754979	0	PLCG2_ITPR1	PLCG2_ITPR1	NA	Secreted Signaling	INDRA
Ccr2- recruited macs	Tregs	Plcg2	Itpr1	0.019258287	0	PLCG2_ITPR1	PLCG2_ITPR1	NA	Secreted Signaling	INDRA
Ccr2+ recruited macs	Tregs	Plcg2	Itpr1	0.01971834	0	PLCG2_ITPR1	PLCG2_ITPR1	NA	Secreted Signaling	INDRA
Cd163+ macs	Tregs	Plcg2	Itpr1	0.007397378	0	PLCG2_ITPR1	PLCG2_ITPR1	NA	Secreted Signaling	INDRA
Cx3cr1 high macs	Tregs	Plcg2	Itpr1	0.024162442	0	PLCG2_ITPR1	PLCG2_ITPR1	NA	Secreted Signaling	INDRA
Dendritic cells	Tregs	Plcg2	Itpr1	0.016221776	0	PLCG2_ITPR1	PLCG2_ITPR1	NA	Secreted Signaling	INDRA
Langerhans cells	Tregs	Plcg2	Itpr1	0.02269914	0	PLCG2_ITPR1	PLCG2_ITPR1	NA	Secreted Signaling	INDRA
MHCII+ macs	Tregs	Plcg2	Itpr1	0.015538911	0	PLCG2_ITPR1	PLCG2_ITPR1	NA	Secreted Signaling	INDRA
NK cells	Tregs	Plcg2	Itpr1	0.002394303	0	PLCG2_ITPR1	PLCG2_ITPR1	NA	Secreted Signaling	INDRA
Proliferating DCs/macs	Tregs	Plcg2	Itpr1	0.004524811	0	PLCG2_ITPR1	PLCG2_ITPR1	NA	Secreted Signaling	INDRA
Langerhans cells	Ccr2+ recruited macs	Plcd3	Itpr1	0.000507612	0	PLCD3_ITPR1	PLCD3_ITPR1	NA	Secreted Signaling	INDRA
Langerhans cells	Cx3cr1 high macs	Plcd3	Itpr1	0.000601695	0	PLCD3_ITPR1	PLCD3_ITPR1	NA	Secreted Signaling	INDRA
Langerhans cells	Dendritic cells	Plcd3	Itpr1	0.000852182	0	PLCD3_ITPR1	PLCD3_ITPR1	NA	Secreted Signaling	INDRA
Langerhans cells	gd T cells	Plcd3	Itpr1	0.000995558	0	PLCD3_ITPR1	PLCD3_ITPR1	NA	Secreted Signaling	INDRA
Langerhans cells	ILCs	Plcd3	Itpr1	0.000593582	0	PLCD3_ITPR1	PLCD3_ITPR1	NA	Secreted Signaling	INDRA
Langerhans cells	NK cells	Plcd3	Itpr1	0.006219251	0	PLCD3_ITPR1	PLCD3_ITPR1	NA	Secreted Signaling	INDRA
Langerhans cells	Proliferating DCs/macs	Plcd3	Itpr1	0.001893655	0	PLCD3_ITPR1	PLCD3_ITPR1	NA	Secreted Signaling	INDRA
Langerhans cells	Tconv	Plcd3	Itpr1	0.000885178	0	PLCD3_ITPR1	PLCD3_ITPR1	NA	Secreted Signaling	INDRA
Langerhans cells	Tregs	Plcd3	Itpr1	0.005301684	0	PLCD3_ITPR1	PLCD3_ITPR1	NA	Secreted Signaling	INDRA
Ccr2- recruited macs	Ccr2+ recruited macs	Cbl	Itpr1	0.004312526	0	CBL_ITPR1	CBL_ITPR1	NA	Secreted Signaling	INDRA
Ccr2+ recruited macs	Ccr2+ recruited macs	Cbl	Itpr1	0.004175448	0	CBL_ITPR1	CBL_ITPR1	NA	Secreted Signaling	INDRA
Cd163+ macs	Ccr2+ recruited macs	Cbl	Itpr1	0.004058085	0	CBL_ITPR1	CBL_ITPR1	NA	Secreted Signaling	INDRA
cLTMR1	Ccr2+ recruited macs	Cbl	Itpr1	0.001525703	0	CBL_ITPR1	CBL_ITPR1	NA	Secreted Signaling	INDRA
Cx3cr1 high macs	Ccr2+ recruited macs	Cbl	Itpr1	0.003455003	0	CBL_ITPR1	CBL_ITPR1	NA	Secreted Signaling	INDRA
Dendritic cells	Ccr2+ recruited macs	Cbl	Itpr1	0.003530282	0	CBL_ITPR1	CBL_ITPR1	NA	Secreted Signaling	INDRA
gd T cells	Ccr2+ recruited macs	Cbl	Itpr1	0.002732291	0	CBL_ITPR1	CBL_ITPR1	NA	Secreted Signaling	INDRA
ILCs	Ccr2+ recruited macs	Cbl	Itpr1	0.002248592	0	CBL_ITPR1	CBL_ITPR1	NA	Secreted Signaling	INDRA
Langerhans cells	Ccr2+ recruited macs	Cbl	Itpr1	0.00300903	0	CBL_ITPR1	CBL_ITPR1	NA	Secreted Signaling	INDRA
MHCII+ macs	Ccr2+ recruited macs	Cbl	Itpr1	0.004156659	0	CBL_ITPR1	CBL_ITPR1	NA	Secreted Signaling	INDRA
Neutrophils	Ccr2+ recruited macs	Cbl	Itpr1	0.00334727	0	CBL_ITPR1	CBL_ITPR1	NA	Secreted Signaling	INDRA
NF1	Ccr2+ recruited macs	Cbl	Itpr1	0.000739126	0	CBL_ITPR1	CBL_ITPR1	NA	Secreted Signaling	INDRA
NF3	Ccr2+ recruited macs	Cbl	Itpr1	0.001780873	0	CBL_ITPR1	CBL_ITPR1	NA	Secreted Signaling	INDRA
NK cells	Ccr2+ recruited macs	Cbl	Itpr1	0.004320537	0	CBL_ITPR1	CBL_ITPR1	NA	Secreted Signaling	INDRA
p_cLTMR2	Ccr2+ recruited macs	Cbl	Itpr1	0.000875696	0	CBL_ITPR1	CBL_ITPR1	NA	Secreted Signaling	INDRA
PEP1	Ccr2+ recruited macs	Cbl	Itpr1	0.000987571	0	CBL_ITPR1	CBL_ITPR1	NA	Secreted Signaling	INDRA
PEP2	Ccr2+ recruited macs	Cbl	Itpr1	0.00125772	0	CBL_ITPR1	CBL_ITPR1	NA	Secreted Signaling	INDRA
Proliferating DCs/macs	Ccr2+ recruited macs	Cbl	Itpr1	0.002787943	0	CBL_ITPR1	CBL_ITPR1	NA	Secreted Signaling	INDRA
Tconv	Ccr2+ recruited macs	Cbl	Itpr1	0.002189254	0	CBL_ITPR1	CBL_ITPR1	NA	Secreted Signaling	INDRA
Tregs	Ccr2+ recruited macs	Cbl	Itpr1	0.004887501	0	CBL_ITPR1	CBL_ITPR1	NA	Secreted Signaling	INDRA
Ccr2- recruited macs	Cx3cr1 high macs	Cbl	Itpr1	0.005108222	0	CBL_ITPR1	CBL_ITPR1	NA	Secreted Signaling	INDRA
Ccr2+ recruited macs	Cx3cr1 high macs	Cbl	Itpr1	0.004945977	0	CBL_ITPR1	CBL_ITPR1	NA	Secreted Signaling	INDRA
Cd163+ macs	Cx3cr1 high macs	Cbl	Itpr1	0.004807061	0	CBL_ITPR1	CBL_ITPR1	NA	Secreted Signaling	INDRA
cLTMR1	Cx3cr1 high macs	Cbl	Itpr1	0.001808142	0	CBL_ITPR1	CBL_ITPR1	NA	Secreted Signaling	INDRA
Cx3cr1 high macs	Cx3cr1 high macs	Cbl	Itpr1	0.00409313	0	CBL_ITPR1	CBL_ITPR1	NA	Secreted Signaling	INDRA
Dendritic cells	Cx3cr1 high macs	Cbl	Itpr1	0.004182254	0	CBL_ITPR1	CBL_ITPR1	NA	Secreted Signaling	INDRA
gd T cells	Cx3cr1 high macs	Cbl	Itpr1	0.003237368	0	CBL_ITPR1	CBL_ITPR1	NA	Secreted Signaling	INDRA
ILCs	Cx3cr1 high macs	Cbl	Itpr1	0.002664494	0	CBL_ITPR1	CBL_ITPR1	NA	Secreted Signaling	INDRA
Langerhans cells	Cx3cr1 high macs	Cbl	Itpr1	0.003565081	0	CBL_ITPR1	CBL_ITPR1	NA	Secreted Signaling	INDRA
MHCII+ macs	Cx3cr1 high macs	Cbl	Itpr1	0.004923738	0	CBL_ITPR1	CBL_ITPR1	NA	Secreted Signaling	INDRA
Neutrophils	Cx3cr1 high macs	Cbl	Itpr1	0.003965578	0	CBL_ITPR1	CBL_ITPR1	NA	Secreted Signaling	INDRA
NF1	Cx3cr1 high macs	Cbl	Itpr1	0.00087608	0.01	CBL_ITPR1	CBL_ITPR1	NA	Secreted Signaling	INDRA
NF3	Cx3cr1 high macs	Cbl	Itpr1	0.002110449	0	CBL_ITPR1	CBL_ITPR1	NA	Secreted Signaling	INDRA
NK cells	Cx3cr1 high macs	Cbl	Itpr1	0.005117703	0	CBL_ITPR1	CBL_ITPR1	NA	Secreted Signaling	INDRA
p_cLTMR2	Cx3cr1 high macs	Cbl	Itpr1	0.00103793	0	CBL_ITPR1	CBL_ITPR1	NA	Secreted Signaling	INDRA
PEP1	Cx3cr1 high macs	Cbl	Itpr1	0.001170507	0	CBL_ITPR1	CBL_ITPR1	NA	Secreted Signaling	INDRA
PEP2	Cx3cr1 high macs	Cbl	Itpr1	0.001490623	0	CBL_ITPR1	CBL_ITPR1	NA	Secreted Signaling	INDRA
Proliferating DCs/macs	Cx3cr1 high macs	Cbl	Itpr1	0.003303274	0	CBL_ITPR1	CBL_ITPR1	NA	Secreted Signaling	INDRA
Tconv	Cx3cr1 high macs	Cbl	Itpr1	0.00259421	0	CBL_ITPR1	CBL_ITPR1	NA	Secreted Signaling	INDRA
Tregs	Cx3cr1 high macs	Cbl	Itpr1	0.005788667	0	CBL_ITPR1	CBL_ITPR1	NA	Secreted Signaling	INDRA
Ccr2- recruited macs	Dendritic cells	Cbl	Itpr1	0.007221223	0	CBL_ITPR1	CBL_ITPR1	NA	Secreted Signaling	INDRA
Ccr2+ recruited macs	Dendritic cells	Cbl	Itpr1	0.006992338	0	CBL_ITPR1	CBL_ITPR1	NA	Secreted Signaling	INDRA
Cd163+ macs	Dendritic cells	Cbl	Itpr1	0.006796339	0	CBL_ITPR1	CBL_ITPR1	NA	Secreted Signaling	INDRA
cLTMR1	Dendritic cells	Cbl	Itpr1	0.002559586	0	CBL_ITPR1	CBL_ITPR1	NA	Secreted Signaling	INDRA
Cx3cr1 high macs	Dendritic cells	Cbl	Itpr1	0.005788684	0	CBL_ITPR1	CBL_ITPR1	NA	Secreted Signaling	INDRA
Dendritic cells	Dendritic cells	Cbl	Itpr1	0.005914508	0	CBL_ITPR1	CBL_ITPR1	NA	Secreted Signaling	INDRA
gd T cells	Dendritic cells	Cbl	Itpr1	0.004580059	0	CBL_ITPR1	CBL_ITPR1	NA	Secreted Signaling	INDRA
ILCs	Dendritic cells	Cbl	Itpr1	0.003770485	0	CBL_ITPR1	CBL_ITPR1	NA	Secreted Signaling	INDRA
Langerhans cells	Dendritic cells	Cbl	Itpr1	0.005043002	0	CBL_ITPR1	CBL_ITPR1	NA	Secreted Signaling	INDRA
MHCII+ macs	Dendritic cells	Cbl	Itpr1	0.006960963	0	CBL_ITPR1	CBL_ITPR1	NA	Secreted Signaling	INDRA
Neutrophils	Dendritic cells	Cbl	Itpr1	0.005608592	0	CBL_ITPR1	CBL_ITPR1	NA	Secreted Signaling	INDRA
NF1	Dendritic cells	Cbl	Itpr1	0.001240652	0	CBL_ITPR1	CBL_ITPR1	NA	Secreted Signaling	INDRA
NF3	Dendritic cells	Cbl	Itpr1	0.002987153	0	CBL_ITPR1	CBL_ITPR1	NA	Secreted Signaling	INDRA
NK cells	Dendritic cells	Cbl	Itpr1	0.007234598	0	CBL_ITPR1	CBL_ITPR1	NA	Secreted Signaling	INDRA
p_cLTMR2	Dendritic cells	Cbl	Itpr1	0.001469754	0	CBL_ITPR1	CBL_ITPR1	NA	Secreted Signaling	INDRA
PEP1	Dendritic cells	Cbl	Itpr1	0.001657398	0	CBL_ITPR1	CBL_ITPR1	NA	Secreted Signaling	INDRA
PEP2	Dendritic cells	Cbl	Itpr1	0.002110389	0	CBL_ITPR1	CBL_ITPR1	NA	Secreted Signaling	INDRA
Proliferating DCs/macs	Dendritic cells	Cbl	Itpr1	0.00467317	0	CBL_ITPR1	CBL_ITPR1	NA	Secreted Signaling	INDRA
Tconv	Dendritic cells	Cbl	Itpr1	0.003671134	0	CBL_ITPR1	CBL_ITPR1	NA	Secreted Signaling	INDRA
Tregs	Dendritic cells	Cbl	Itpr1	0.008180818	0	CBL_ITPR1	CBL_ITPR1	NA	Secreted Signaling	INDRA
Ccr2- recruited macs	gd T cells	Cbl	Itpr1	0.008427129	0	CBL_ITPR1	CBL_ITPR1	NA	Secreted Signaling	INDRA
Ccr2+ recruited macs	gd T cells	Cbl	Itpr1	0.008160336	0	CBL_ITPR1	CBL_ITPR1	NA	Secreted Signaling	INDRA
Cd163+ macs	gd T cells	Cbl	Itpr1	0.007931858	0	CBL_ITPR1	CBL_ITPR1	NA	Secreted Signaling	INDRA
cLTMR1	gd T cells	Cbl	Itpr1	0.002989367	0	CBL_ITPR1	CBL_ITPR1	NA	Secreted Signaling	INDRA
Cx3cr1 high macs	gd T cells	Cbl	Itpr1	0.006756992	0	CBL_ITPR1	CBL_ITPR1	NA	Secreted Signaling	INDRA
Dendritic cells	gd T cells	Cbl	Itpr1	0.006903717	0	CBL_ITPR1	CBL_ITPR1	NA	Secreted Signaling	INDRA
gd T cells	gd T cells	Cbl	Itpr1	0.005347281	0	CBL_ITPR1	CBL_ITPR1	NA	Secreted Signaling	INDRA
ILCs	gd T cells	Cbl	Itpr1	0.004402692	0	CBL_ITPR1	CBL_ITPR1	NA	Secreted Signaling	INDRA
Langerhans cells	gd T cells	Cbl	Itpr1	0.005887314	0	CBL_ITPR1	CBL_ITPR1	NA	Secreted Signaling	INDRA
MHCII+ macs	gd T cells	Cbl	Itpr1	0.008123762	0	CBL_ITPR1	CBL_ITPR1	NA	Secreted Signaling	INDRA
Neutrophils	gd T cells	Cbl	Itpr1	0.006546973	0	CBL_ITPR1	CBL_ITPR1	NA	Secreted Signaling	INDRA
NF1	gd T cells	Cbl	Itpr1	0.001449292	0	CBL_ITPR1	CBL_ITPR1	NA	Secreted Signaling	INDRA
NF3	gd T cells	Cbl	Itpr1	0.003488476	0	CBL_ITPR1	CBL_ITPR1	NA	Secreted Signaling	INDRA
NK cells	gd T cells	Cbl	Itpr1	0.008442718	0	CBL_ITPR1	CBL_ITPR1	NA	Secreted Signaling	INDRA
p_cLTMR2	gd T cells	Cbl	Itpr1	0.001716856	0	CBL_ITPR1	CBL_ITPR1	NA	Secreted Signaling	INDRA
PEP1	gd T cells	Cbl	Itpr1	0.001935986	0	CBL_ITPR1	CBL_ITPR1	NA	Secreted Signaling	INDRA
PEP2	gd T cells	Cbl	Itpr1	0.002464932	0	CBL_ITPR1	CBL_ITPR1	NA	Secreted Signaling	INDRA
Proliferating DCs/macs	gd T cells	Cbl	Itpr1	0.005455903	0	CBL_ITPR1	CBL_ITPR1	NA	Secreted Signaling	INDRA
Tconv	gd T cells	Cbl	Itpr1	0.004286754	0	CBL_ITPR1	CBL_ITPR1	NA	Secreted Signaling	INDRA
Tregs	gd T cells	Cbl	Itpr1	0.009545431	0	CBL_ITPR1	CBL_ITPR1	NA	Secreted Signaling	INDRA
Ccr2- recruited macs	ILCs	Cbl	Itpr1	0.005039647	0	CBL_ITPR1	CBL_ITPR1	NA	Secreted Signaling	INDRA
Ccr2+ recruited macs	ILCs	Cbl	Itpr1	0.00487957	0	CBL_ITPR1	CBL_ITPR1	NA	Secreted Signaling	INDRA
Cd163+ macs	ILCs	Cbl	Itpr1	0.004742509	0	CBL_ITPR1	CBL_ITPR1	NA	Secreted Signaling	INDRA
cLTMR1	ILCs	Cbl	Itpr1	0.001783789	0	CBL_ITPR1	CBL_ITPR1	NA	Secreted Signaling	INDRA
Cx3cr1 high macs	ILCs	Cbl	Itpr1	0.004038126	0	CBL_ITPR1	CBL_ITPR1	NA	Secreted Signaling	INDRA
Dendritic cells	ILCs	Cbl	Itpr1	0.004126058	0	CBL_ITPR1	CBL_ITPR1	NA	Secreted Signaling	INDRA
gd T cells	ILCs	Cbl	Itpr1	0.003193828	0	CBL_ITPR1	CBL_ITPR1	NA	Secreted Signaling	INDRA
ILCs	ILCs	Cbl	Itpr1	0.002628638	0	CBL_ITPR1	CBL_ITPR1	NA	Secreted Signaling	INDRA
Langerhans cells	ILCs	Cbl	Itpr1	0.003517149	0	CBL_ITPR1	CBL_ITPR1	NA	Secreted Signaling	INDRA
MHCII+ macs	ILCs	Cbl	Itpr1	0.004857628	0	CBL_ITPR1	CBL_ITPR1	NA	Secreted Signaling	INDRA
Neutrophils	ILCs	Cbl	Itpr1	0.003912282	0	CBL_ITPR1	CBL_ITPR1	NA	Secreted Signaling	INDRA
NF1	ILCs	Cbl	Itpr1	0.00086427	0	CBL_ITPR1	CBL_ITPR1	NA	Secreted Signaling	INDRA
NF3	ILCs	Cbl	Itpr1	0.002082033	0	CBL_ITPR1	CBL_ITPR1	NA	Secreted Signaling	INDRA
NK cells	ILCs	Cbl	Itpr1	0.005049001	0	CBL_ITPR1	CBL_ITPR1	NA	Secreted Signaling	INDRA
p_cLTMR2	ILCs	Cbl	Itpr1	0.00102394	0	CBL_ITPR1	CBL_ITPR1	NA	Secreted Signaling	INDRA
PEP1	ILCs	Cbl	Itpr1	0.001154733	0	CBL_ITPR1	CBL_ITPR1	NA	Secreted Signaling	INDRA
PEP2	ILCs	Cbl	Itpr1	0.00147054	0	CBL_ITPR1	CBL_ITPR1	NA	Secreted Signaling	INDRA
Proliferating DCs/macs	ILCs	Cbl	Itpr1	0.00325885	0	CBL_ITPR1	CBL_ITPR1	NA	Secreted Signaling	INDRA
Tconv	ILCs	Cbl	Itpr1	0.002559297	0	CBL_ITPR1	CBL_ITPR1	NA	Secreted Signaling	INDRA
Tregs	ILCs	Cbl	Itpr1	0.00571101	0	CBL_ITPR1	CBL_ITPR1	NA	Secreted Signaling	INDRA
Ccr2- recruited macs	NK cells	Cbl	Itpr1	0.050666646	0	CBL_ITPR1	CBL_ITPR1	NA	Secreted Signaling	INDRA
Ccr2+ recruited macs	NK cells	Cbl	Itpr1	0.049128852	0	CBL_ITPR1	CBL_ITPR1	NA	Secreted Signaling	INDRA
Cd163+ macs	NK cells	Cbl	Itpr1	0.047808604	0	CBL_ITPR1	CBL_ITPR1	NA	Secreted Signaling	INDRA
cLTMR1	NK cells	Cbl	Itpr1	0.018481048	0	CBL_ITPR1	CBL_ITPR1	NA	Secreted Signaling	INDRA
Cx3cr1 high macs	NK cells	Cbl	Itpr1	0.04097113	0	CBL_ITPR1	CBL_ITPR1	NA	Secreted Signaling	INDRA
Dendritic cells	NK cells	Cbl	Itpr1	0.041829513	0	CBL_ITPR1	CBL_ITPR1	NA	Secreted Signaling	INDRA
gd T cells	NK cells	Cbl	Itpr1	0.032658025	0	CBL_ITPR1	CBL_ITPR1	NA	Secreted Signaling	INDRA
ILCs	NK cells	Cbl	Itpr1	0.027020091	0	CBL_ITPR1	CBL_ITPR1	NA	Secreted Signaling	INDRA
Langerhans cells	NK cells	Cbl	Itpr1	0.035856797	0	CBL_ITPR1	CBL_ITPR1	NA	Secreted Signaling	INDRA
MHCII+ macs	NK cells	Cbl	Itpr1	0.048917717	0	CBL_ITPR1	CBL_ITPR1	NA	Secreted Signaling	INDRA
Neutrophils	NK cells	Cbl	Itpr1	0.039740229	0	CBL_ITPR1	CBL_ITPR1	NA	Secreted Signaling	INDRA
NF1	NK cells	Cbl	Itpr1	0.009032203	0	CBL_ITPR1	CBL_ITPR1	NA	Secreted Signaling	INDRA
NF3	NK cells	Cbl	Itpr1	0.021510863	0	CBL_ITPR1	CBL_ITPR1	NA	Secreted Signaling	INDRA
NK cells	NK cells	Cbl	Itpr1	0.05075637	0	CBL_ITPR1	CBL_ITPR1	NA	Secreted Signaling	INDRA
p_cLTMR2	NK cells	Cbl	Itpr1	0.01068472	0	CBL_ITPR1	CBL_ITPR1	NA	Secreted Signaling	INDRA
PEP1	NK cells	Cbl	Itpr1	0.012034664	0	CBL_ITPR1	CBL_ITPR1	NA	Secreted Signaling	INDRA
PEP2	NK cells	Cbl	Itpr1	0.015280502	0	CBL_ITPR1	CBL_ITPR1	NA	Secreted Signaling	INDRA
Proliferating DCs/macs	NK cells	Cbl	Itpr1	0.033302853	0	CBL_ITPR1	CBL_ITPR1	NA	Secreted Signaling	INDRA
Tconv	NK cells	Cbl	Itpr1	0.026324311	0	CBL_ITPR1	CBL_ITPR1	NA	Secreted Signaling	INDRA
Tregs	NK cells	Cbl	Itpr1	0.057067638	0	CBL_ITPR1	CBL_ITPR1	NA	Secreted Signaling	INDRA
Ccr2- recruited macs	Proliferating DCs/macs	Cbl	Itpr1	0.015922428	0	CBL_ITPR1	CBL_ITPR1	NA	Secreted Signaling	INDRA
Ccr2+ recruited macs	Proliferating DCs/macs	Cbl	Itpr1	0.015422032	0	CBL_ITPR1	CBL_ITPR1	NA	Secreted Signaling	INDRA
Cd163+ macs	Proliferating DCs/macs	Cbl	Itpr1	0.014993311	0	CBL_ITPR1	CBL_ITPR1	NA	Secreted Signaling	INDRA
cLTMR1	Proliferating DCs/macs	Cbl	Itpr1	0.00567587	0	CBL_ITPR1	CBL_ITPR1	NA	Secreted Signaling	INDRA
Cx3cr1 high macs	Proliferating DCs/macs	Cbl	Itpr1	0.012785983	0	CBL_ITPR1	CBL_ITPR1	NA	Secreted Signaling	INDRA
Dendritic cells	Proliferating DCs/macs	Cbl	Itpr1	0.013061904	0	CBL_ITPR1	CBL_ITPR1	NA	Secreted Signaling	INDRA
gd T cells	Proliferating DCs/macs	Cbl	Itpr1	0.010131274	0	CBL_ITPR1	CBL_ITPR1	NA	Secreted Signaling	INDRA
ILCs	Proliferating DCs/macs	Cbl	Itpr1	0.008348693	0	CBL_ITPR1	CBL_ITPR1	NA	Secreted Signaling	INDRA
Langerhans cells	Proliferating DCs/macs	Cbl	Itpr1	0.011149036	0	CBL_ITPR1	CBL_ITPR1	NA	Secreted Signaling	INDRA
MHCII+ macs	Proliferating DCs/macs	Cbl	Itpr1	0.015353416	0	CBL_ITPR1	CBL_ITPR1	NA	Secreted Signaling	INDRA
Neutrophils	Proliferating DCs/macs	Cbl	Itpr1	0.012390911	0	CBL_ITPR1	CBL_ITPR1	NA	Secreted Signaling	INDRA
NF1	Proliferating DCs/macs	Cbl	Itpr1	0.002755575	0	CBL_ITPR1	CBL_ITPR1	NA	Secreted Signaling	INDRA
NF3	Proliferating DCs/macs	Cbl	Itpr1	0.006620542	0	CBL_ITPR1	CBL_ITPR1	NA	Secreted Signaling	INDRA
NK cells	Proliferating DCs/macs	Cbl	Itpr1	0.015951658	0	CBL_ITPR1	CBL_ITPR1	NA	Secreted Signaling	INDRA
p_cLTMR2	Proliferating DCs/macs	Cbl	Itpr1	0.003263513	0	CBL_ITPR1	CBL_ITPR1	NA	Secreted Signaling	INDRA
PEP1	Proliferating DCs/macs	Cbl	Itpr1	0.003679323	0	CBL_ITPR1	CBL_ITPR1	NA	Secreted Signaling	INDRA
PEP2	Proliferating DCs/macs	Cbl	Itpr1	0.004682344	0	CBL_ITPR1	CBL_ITPR1	NA	Secreted Signaling	INDRA
Proliferating DCs/macs	Proliferating DCs/macs	Cbl	Itpr1	0.010336067	0	CBL_ITPR1	CBL_ITPR1	NA	Secreted Signaling	INDRA
Tconv	Proliferating DCs/macs	Cbl	Itpr1	0.008129693	0	CBL_ITPR1	CBL_ITPR1	NA	Secreted Signaling	INDRA
Tregs	Proliferating DCs/macs	Cbl	Itpr1	0.018017301	0	CBL_ITPR1	CBL_ITPR1	NA	Secreted Signaling	INDRA
Ccr2- recruited macs	Tconv	Cbl	Itpr1	0.007498981	0	CBL_ITPR1	CBL_ITPR1	NA	Secreted Signaling	INDRA
Ccr2+ recruited macs	Tconv	Cbl	Itpr1	0.007261357	0	CBL_ITPR1	CBL_ITPR1	NA	Secreted Signaling	INDRA
Cd163+ macs	Tconv	Cbl	Itpr1	0.00705787	0	CBL_ITPR1	CBL_ITPR1	NA	Secreted Signaling	INDRA
cLTMR1	Tconv	Cbl	Itpr1	0.002658518	0	CBL_ITPR1	CBL_ITPR1	NA	Secreted Signaling	INDRA
Cx3cr1 high macs	Tconv	Cbl	Itpr1	0.006011674	0	CBL_ITPR1	CBL_ITPR1	NA	Secreted Signaling	INDRA
Dendritic cells	Tconv	Cbl	Itpr1	0.006142315	0	CBL_ITPR1	CBL_ITPR1	NA	Secreted Signaling	INDRA
gd T cells	Tconv	Cbl	Itpr1	0.004756714	0	CBL_ITPR1	CBL_ITPR1	NA	Secreted Signaling	INDRA
ILCs	Tconv	Cbl	Itpr1	0.003916037	0	CBL_ITPR1	CBL_ITPR1	NA	Secreted Signaling	INDRA
Langerhans cells	Tconv	Cbl	Itpr1	0.005237419	0	CBL_ITPR1	CBL_ITPR1	NA	Secreted Signaling	INDRA
MHCII+ macs	Tconv	Cbl	Itpr1	0.007228783	0	CBL_ITPR1	CBL_ITPR1	NA	Secreted Signaling	INDRA
Neutrophils	Tconv	Cbl	Itpr1	0.005824686	0	CBL_ITPR1	CBL_ITPR1	NA	Secreted Signaling	INDRA
NF1	Tconv	Cbl	Itpr1	0.001288671	0	CBL_ITPR1	CBL_ITPR1	NA	Secreted Signaling	INDRA
NF3	Tconv	Cbl	Itpr1	0.00310256	0	CBL_ITPR1	CBL_ITPR1	NA	Secreted Signaling	INDRA
NK cells	Tconv	Cbl	Itpr1	0.007512866	0	CBL_ITPR1	CBL_ITPR1	NA	Secreted Signaling	INDRA
p_cLTMR2	Tconv	Cbl	Itpr1	0.001526627	0	CBL_ITPR1	CBL_ITPR1	NA	Secreted Signaling	INDRA
PEP1	Tconv	Cbl	Itpr1	0.001721519	0	CBL_ITPR1	CBL_ITPR1	NA	Secreted Signaling	INDRA
PEP2	Tconv	Cbl	Itpr1	0.002191997	0	CBL_ITPR1	CBL_ITPR1	NA	Secreted Signaling	INDRA
Proliferating DCs/macs	Tconv	Cbl	Itpr1	0.004853399	0	CBL_ITPR1	CBL_ITPR1	NA	Secreted Signaling	INDRA
Tconv	Tconv	Cbl	Itpr1	0.003812866	0	CBL_ITPR1	CBL_ITPR1	NA	Secreted Signaling	INDRA
Tregs	Tconv	Cbl	Itpr1	0.00849517	0	CBL_ITPR1	CBL_ITPR1	NA	Secreted Signaling	INDRA
Ccr2- recruited macs	Tregs	Cbl	Itpr1	0.043478358	0	CBL_ITPR1	CBL_ITPR1	NA	Secreted Signaling	INDRA
Ccr2+ recruited macs	Tregs	Cbl	Itpr1	0.042149051	0	CBL_ITPR1	CBL_ITPR1	NA	Secreted Signaling	INDRA
Cd163+ macs	Tregs	Cbl	Itpr1	0.041008283	0	CBL_ITPR1	CBL_ITPR1	NA	Secreted Signaling	INDRA
cLTMR1	Tregs	Cbl	Itpr1	0.015783148	0	CBL_ITPR1	CBL_ITPR1	NA	Secreted Signaling	INDRA
Cx3cr1 high macs	Tregs	Cbl	Itpr1	0.035107517	0	CBL_ITPR1	CBL_ITPR1	NA	Secreted Signaling	INDRA
Dendritic cells	Tregs	Cbl	Itpr1	0.035847643	0	CBL_ITPR1	CBL_ITPR1	NA	Secreted Signaling	INDRA
gd T cells	Tregs	Cbl	Itpr1	0.027949475	0	CBL_ITPR1	CBL_ITPR1	NA	Secreted Signaling	INDRA
ILCs	Tregs	Cbl	Itpr1	0.023104988	0	CBL_ITPR1	CBL_ITPR1	NA	Secreted Signaling	INDRA
Langerhans cells	Tregs	Cbl	Itpr1	0.030701693	0	CBL_ITPR1	CBL_ITPR1	NA	Secreted Signaling	INDRA
MHCII+ macs	Tregs	Cbl	Itpr1	0.041966589	0	CBL_ITPR1	CBL_ITPR1	NA	Secreted Signaling	INDRA
Neutrophils	Tregs	Cbl	Itpr1	0.034046523	0	CBL_ITPR1	CBL_ITPR1	NA	Secreted Signaling	INDRA
NF1	Tregs	Cbl	Itpr1	0.007702839	0	CBL_ITPR1	CBL_ITPR1	NA	Secreted Signaling	INDRA
NF3	Tregs	Cbl	Itpr1	0.018378946	0	CBL_ITPR1	CBL_ITPR1	NA	Secreted Signaling	INDRA
NK cells	Tregs	Cbl	Itpr1	0.043555937	0	CBL_ITPR1	CBL_ITPR1	NA	Secreted Signaling	INDRA
p_cLTMR2	Tregs	Cbl	Itpr1	0.009114375	0	CBL_ITPR1	CBL_ITPR1	NA	Secreted Signaling	INDRA
PEP1	Tregs	Cbl	Itpr1	0.010267975	0	CBL_ITPR1	CBL_ITPR1	NA	Secreted Signaling	INDRA
PEP2	Tregs	Cbl	Itpr1	0.013043615	0	CBL_ITPR1	CBL_ITPR1	NA	Secreted Signaling	INDRA
Proliferating DCs/macs	Tregs	Cbl	Itpr1	0.028504073	0	CBL_ITPR1	CBL_ITPR1	NA	Secreted Signaling	INDRA
Tconv	Tregs	Cbl	Itpr1	0.022507692	0	CBL_ITPR1	CBL_ITPR1	NA	Secreted Signaling	INDRA
Tregs	Tregs	Cbl	Itpr1	0.049018106	0	CBL_ITPR1	CBL_ITPR1	NA	Secreted Signaling	INDRA
Ccr2- recruited macs	Ccr2+ recruited macs	Pld4	Itpr1	0.001555025	0	PLD4_ITPR1	PLD4_ITPR1	NA	Secreted Signaling	INDRA
Ccr2+ recruited macs	Ccr2+ recruited macs	Pld4	Itpr1	0.002464764	0	PLD4_ITPR1	PLD4_ITPR1	NA	Secreted Signaling	INDRA
Cd163+ macs	Ccr2+ recruited macs	Pld4	Itpr1	0.000603838	0	PLD4_ITPR1	PLD4_ITPR1	NA	Secreted Signaling	INDRA
Cx3cr1 high macs	Ccr2+ recruited macs	Pld4	Itpr1	0.002155224	0	PLD4_ITPR1	PLD4_ITPR1	NA	Secreted Signaling	INDRA
Dendritic cells	Ccr2+ recruited macs	Pld4	Itpr1	0.000741391	0	PLD4_ITPR1	PLD4_ITPR1	NA	Secreted Signaling	INDRA
MHCII+ macs	Ccr2+ recruited macs	Pld4	Itpr1	0.000789586	0	PLD4_ITPR1	PLD4_ITPR1	NA	Secreted Signaling	INDRA
Ccr2- recruited macs	Cx3cr1 high macs	Pld4	Itpr1	0.001842881	0	PLD4_ITPR1	PLD4_ITPR1	NA	Secreted Signaling	INDRA
Ccr2+ recruited macs	Cx3cr1 high macs	Pld4	Itpr1	0.002920533	0	PLD4_ITPR1	PLD4_ITPR1	NA	Secreted Signaling	INDRA
Cd163+ macs	Cx3cr1 high macs	Pld4	Itpr1	0.000715742	0	PLD4_ITPR1	PLD4_ITPR1	NA	Secreted Signaling	INDRA
Cx3cr1 high macs	Cx3cr1 high macs	Pld4	Itpr1	0.002553901	0	PLD4_ITPR1	PLD4_ITPR1	NA	Secreted Signaling	INDRA
Dendritic cells	Cx3cr1 high macs	Pld4	Itpr1	0.000878766	0	PLD4_ITPR1	PLD4_ITPR1	NA	Secreted Signaling	INDRA
MHCII+ macs	Cx3cr1 high macs	Pld4	Itpr1	0.000935881	0	PLD4_ITPR1	PLD4_ITPR1	NA	Secreted Signaling	INDRA
Ccr2- recruited macs	Dendritic cells	Pld4	Itpr1	0.002608726	0	PLD4_ITPR1	PLD4_ITPR1	NA	Secreted Signaling	INDRA
Ccr2+ recruited macs	Dendritic cells	Pld4	Itpr1	0.004132362	0	PLD4_ITPR1	PLD4_ITPR1	NA	Secreted Signaling	INDRA
Cd163+ macs	Dendritic cells	Pld4	Itpr1	0.001013658	0	PLD4_ITPR1	PLD4_ITPR1	NA	Secreted Signaling	INDRA
Cx3cr1 high macs	Dendritic cells	Pld4	Itpr1	0.003614153	0	PLD4_ITPR1	PLD4_ITPR1	NA	Secreted Signaling	INDRA
Dendritic cells	Dendritic cells	Pld4	Itpr1	0.001244453	0	PLD4_ITPR1	PLD4_ITPR1	NA	Secreted Signaling	INDRA
MHCII+ macs	Dendritic cells	Pld4	Itpr1	0.001325305	0	PLD4_ITPR1	PLD4_ITPR1	NA	Secreted Signaling	INDRA
Ccr2- recruited macs	gd T cells	Pld4	Itpr1	0.003046733	0	PLD4_ITPR1	PLD4_ITPR1	NA	Secreted Signaling	INDRA
Ccr2+ recruited macs	gd T cells	Pld4	Itpr1	0.004824951	0	PLD4_ITPR1	PLD4_ITPR1	NA	Secreted Signaling	INDRA
Cd163+ macs	gd T cells	Pld4	Itpr1	0.00118417	0	PLD4_ITPR1	PLD4_ITPR1	NA	Secreted Signaling	INDRA
Cx3cr1 high macs	gd T cells	Pld4	Itpr1	0.004220258	0	PLD4_ITPR1	PLD4_ITPR1	NA	Secreted Signaling	INDRA
Dendritic cells	gd T cells	Pld4	Itpr1	0.001453731	0	PLD4_ITPR1	PLD4_ITPR1	NA	Secreted Signaling	INDRA
MHCII+ macs	gd T cells	Pld4	Itpr1	0.001548159	0	PLD4_ITPR1	PLD4_ITPR1	NA	Secreted Signaling	INDRA
Ccr2- recruited macs	ILCs	Pld4	Itpr1	0.001818062	0	PLD4_ITPR1	PLD4_ITPR1	NA	Secreted Signaling	INDRA
Ccr2+ recruited macs	ILCs	Pld4	Itpr1	0.002881242	0	PLD4_ITPR1	PLD4_ITPR1	NA	Secreted Signaling	INDRA
Cd163+ macs	ILCs	Pld4	Itpr1	0.000706092	0	PLD4_ITPR1	PLD4_ITPR1	NA	Secreted Signaling	INDRA
Cx3cr1 high macs	ILCs	Pld4	Itpr1	0.002519529	0	PLD4_ITPR1	PLD4_ITPR1	NA	Secreted Signaling	INDRA
Dendritic cells	ILCs	Pld4	Itpr1	0.000866919	0	PLD4_ITPR1	PLD4_ITPR1	NA	Secreted Signaling	INDRA
MHCII+ macs	ILCs	Pld4	Itpr1	0.000923266	0	PLD4_ITPR1	PLD4_ITPR1	NA	Secreted Signaling	INDRA
Ccr2- recruited macs	NK cells	Pld4	Itpr1	0.018830081	0	PLD4_ITPR1	PLD4_ITPR1	NA	Secreted Signaling	INDRA
Ccr2+ recruited macs	NK cells	Pld4	Itpr1	0.029547195	0	PLD4_ITPR1	PLD4_ITPR1	NA	Secreted Signaling	INDRA
Cd163+ macs	NK cells	Pld4	Itpr1	0.007390192	0	PLD4_ITPR1	PLD4_ITPR1	NA	Secreted Signaling	INDRA
Cx3cr1 high macs	NK cells	Pld4	Itpr1	0.025924867	0	PLD4_ITPR1	PLD4_ITPR1	NA	Secreted Signaling	INDRA
Dendritic cells	NK cells	Pld4	Itpr1	0.009059659	0	PLD4_ITPR1	PLD4_ITPR1	NA	Secreted Signaling	INDRA
MHCII+ macs	NK cells	Pld4	Itpr1	0.009643364	0	PLD4_ITPR1	PLD4_ITPR1	NA	Secreted Signaling	INDRA
Ccr2- recruited macs	Proliferating DCs/macs	Pld4	Itpr1	0.00578449	0	PLD4_ITPR1	PLD4_ITPR1	NA	Secreted Signaling	INDRA
Ccr2+ recruited macs	Proliferating DCs/macs	Pld4	Itpr1	0.009145934	0	PLD4_ITPR1	PLD4_ITPR1	NA	Secreted Signaling	INDRA
Cd163+ macs	Proliferating DCs/macs	Pld4	Itpr1	0.002252032	0	PLD4_ITPR1	PLD4_ITPR1	NA	Secreted Signaling	INDRA
Cx3cr1 high macs	Proliferating DCs/macs	Pld4	Itpr1	0.008004064	0	PLD4_ITPR1	PLD4_ITPR1	NA	Secreted Signaling	INDRA
Dendritic cells	Proliferating DCs/macs	Pld4	Itpr1	0.002764005	0	PLD4_ITPR1	PLD4_ITPR1	NA	Secreted Signaling	INDRA
MHCII+ macs	Proliferating DCs/macs	Pld4	Itpr1	0.002943292	0	PLD4_ITPR1	PLD4_ITPR1	NA	Secreted Signaling	INDRA
Ccr2- recruited macs	Tconv	Pld4	Itpr1	0.002709552	0	PLD4_ITPR1	PLD4_ITPR1	NA	Secreted Signaling	INDRA
Ccr2+ recruited macs	Tconv	Pld4	Itpr1	0.004291823	0	PLD4_ITPR1	PLD4_ITPR1	NA	Secreted Signaling	INDRA
Cd163+ macs	Tconv	Pld4	Itpr1	0.001052901	0	PLD4_ITPR1	PLD4_ITPR1	NA	Secreted Signaling	INDRA
Cx3cr1 high macs	Tconv	Pld4	Itpr1	0.003753693	0	PLD4_ITPR1	PLD4_ITPR1	NA	Secreted Signaling	INDRA
Dendritic cells	Tconv	Pld4	Itpr1	0.001292619	0	PLD4_ITPR1	PLD4_ITPR1	NA	Secreted Signaling	INDRA
MHCII+ macs	Tconv	Pld4	Itpr1	0.001376596	0	PLD4_ITPR1	PLD4_ITPR1	NA	Secreted Signaling	INDRA
Ccr2- recruited macs	Tregs	Pld4	Itpr1	0.016082064	0	PLD4_ITPR1	PLD4_ITPR1	NA	Secreted Signaling	INDRA
Ccr2+ recruited macs	Tregs	Pld4	Itpr1	0.025275437	0	PLD4_ITPR1	PLD4_ITPR1	NA	Secreted Signaling	INDRA
Cd163+ macs	Tregs	Pld4	Itpr1	0.006300964	0	PLD4_ITPR1	PLD4_ITPR1	NA	Secreted Signaling	INDRA
Cx3cr1 high macs	Tregs	Pld4	Itpr1	0.022164843	0	PLD4_ITPR1	PLD4_ITPR1	NA	Secreted Signaling	INDRA
Dendritic cells	Tregs	Pld4	Itpr1	0.007726286	0	PLD4_ITPR1	PLD4_ITPR1	NA	Secreted Signaling	INDRA
MHCII+ macs	Tregs	Pld4	Itpr1	0.008224796	0	PLD4_ITPR1	PLD4_ITPR1	NA	Secreted Signaling	INDRA
gd T cells	Ccr2+ recruited macs	Plcb4	Itpr1	0.000696971	0	PLCB4_ITPR1	PLCB4_ITPR1	NA	Secreted Signaling	INDRA
ILCs	Ccr2+ recruited macs	Plcb4	Itpr1	0.000644308	0	PLCB4_ITPR1	PLCB4_ITPR1	NA	Secreted Signaling	INDRA
Tconv	Ccr2+ recruited macs	Plcb4	Itpr1	0.001149023	0	PLCB4_ITPR1	PLCB4_ITPR1	NA	Secreted Signaling	INDRA
Tregs	Ccr2+ recruited macs	Plcb4	Itpr1	0.00207225	0	PLCB4_ITPR1	PLCB4_ITPR1	NA	Secreted Signaling	INDRA
gd T cells	Cx3cr1 high macs	Plcb4	Itpr1	0.000826121	0	PLCB4_ITPR1	PLCB4_ITPR1	NA	Secreted Signaling	INDRA
ILCs	Cx3cr1 high macs	Plcb4	Itpr1	0.000763707	0	PLCB4_ITPR1	PLCB4_ITPR1	NA	Secreted Signaling	INDRA
Tconv	Cx3cr1 high macs	Plcb4	Itpr1	0.001361825	0	PLCB4_ITPR1	PLCB4_ITPR1	NA	Secreted Signaling	INDRA
Tregs	Cx3cr1 high macs	Plcb4	Itpr1	0.002455616	0	PLCB4_ITPR1	PLCB4_ITPR1	NA	Secreted Signaling	INDRA
gd T cells	Dendritic cells	Plcb4	Itpr1	0.001169927	0	PLCB4_ITPR1	PLCB4_ITPR1	NA	Secreted Signaling	INDRA
ILCs	Dendritic cells	Plcb4	Itpr1	0.001081566	0	PLCB4_ITPR1	PLCB4_ITPR1	NA	Secreted Signaling	INDRA
Tconv	Dendritic cells	Plcb4	Itpr1	0.001928143	0	PLCB4_ITPR1	PLCB4_ITPR1	NA	Secreted Signaling	INDRA
Tregs	Dendritic cells	Plcb4	Itpr1	0.003475207	0	PLCB4_ITPR1	PLCB4_ITPR1	NA	Secreted Signaling	INDRA
gd T cells	gd T cells	Plcb4	Itpr1	0.00136669	0	PLCB4_ITPR1	PLCB4_ITPR1	NA	Secreted Signaling	INDRA
ILCs	gd T cells	Plcb4	Itpr1	0.001263487	0	PLCB4_ITPR1	PLCB4_ITPR1	NA	Secreted Signaling	INDRA
Tconv	gd T cells	Plcb4	Itpr1	0.002252138	0	PLCB4_ITPR1	PLCB4_ITPR1	NA	Secreted Signaling	INDRA
Tregs	gd T cells	Plcb4	Itpr1	0.004058105	0	PLCB4_ITPR1	PLCB4_ITPR1	NA	Secreted Signaling	INDRA
gd T cells	ILCs	Plcb4	Itpr1	0.000814984	0	PLCB4_ITPR1	PLCB4_ITPR1	NA	Secreted Signaling	INDRA
ILCs	ILCs	Plcb4	Itpr1	0.000753411	0	PLCB4_ITPR1	PLCB4_ITPR1	NA	Secreted Signaling	INDRA
Tconv	ILCs	Plcb4	Itpr1	0.001343475	0	PLCB4_ITPR1	PLCB4_ITPR1	NA	Secreted Signaling	INDRA
Tregs	ILCs	Plcb4	Itpr1	0.002422564	0	PLCB4_ITPR1	PLCB4_ITPR1	NA	Secreted Signaling	INDRA
gd T cells	NK cells	Plcb4	Itpr1	0.008521101	0	PLCB4_ITPR1	PLCB4_ITPR1	NA	Secreted Signaling	INDRA
ILCs	NK cells	Plcb4	Itpr1	0.00788191	0	PLCB4_ITPR1	PLCB4_ITPR1	NA	Secreted Signaling	INDRA
Tconv	NK cells	Plcb4	Itpr1	0.013976864	0	PLCB4_ITPR1	PLCB4_ITPR1	NA	Secreted Signaling	INDRA
Tregs	NK cells	Plcb4	Itpr1	0.024949665	0	PLCB4_ITPR1	PLCB4_ITPR1	NA	Secreted Signaling	INDRA
gd T cells	Proliferating DCs/macs	Plcb4	Itpr1	0.002598715	0	PLCB4_ITPR1	PLCB4_ITPR1	NA	Secreted Signaling	INDRA
ILCs	Proliferating DCs/macs	Plcb4	Itpr1	0.002402702	0	PLCB4_ITPR1	PLCB4_ITPR1	NA	Secreted Signaling	INDRA
Tconv	Proliferating DCs/macs	Plcb4	Itpr1	0.004278947	0	PLCB4_ITPR1	PLCB4_ITPR1	NA	Secreted Signaling	INDRA
Tregs	Proliferating DCs/macs	Plcb4	Itpr1	0.007697652	0	PLCB4_ITPR1	PLCB4_ITPR1	NA	Secreted Signaling	INDRA
gd T cells	Tconv	Plcb4	Itpr1	0.001215212	0	PLCB4_ITPR1	PLCB4_ITPR1	NA	Secreted Signaling	INDRA
ILCs	Tconv	Plcb4	Itpr1	0.001123435	0	PLCB4_ITPR1	PLCB4_ITPR1	NA	Secreted Signaling	INDRA
Tconv	Tconv	Plcb4	Itpr1	0.002002718	0	PLCB4_ITPR1	PLCB4_ITPR1	NA	Secreted Signaling	INDRA
Tregs	Tconv	Plcb4	Itpr1	0.003609402	0	PLCB4_ITPR1	PLCB4_ITPR1	NA	Secreted Signaling	INDRA
gd T cells	Tregs	Plcb4	Itpr1	0.00726641	0	PLCB4_ITPR1	PLCB4_ITPR1	NA	Secreted Signaling	INDRA
ILCs	Tregs	Plcb4	Itpr1	0.006720699	0	PLCB4_ITPR1	PLCB4_ITPR1	NA	Secreted Signaling	INDRA
Tconv	Tregs	Plcb4	Itpr1	0.011928502	0	PLCB4_ITPR1	PLCB4_ITPR1	NA	Secreted Signaling	INDRA
Tregs	Tregs	Plcb4	Itpr1	0.021327983	0	PLCB4_ITPR1	PLCB4_ITPR1	NA	Secreted Signaling	INDRA
Ccr2- recruited macs	Ccr2+ recruited macs	Plcb1	Itpr1	0.006380987	0	PLCB1_ITPR1	PLCB1_ITPR1	NA	Secreted Signaling	INDRA
Ccr2+ recruited macs	Ccr2+ recruited macs	Plcb1	Itpr1	0.007953517	0	PLCB1_ITPR1	PLCB1_ITPR1	NA	Secreted Signaling	INDRA
Cx3cr1 high macs	Ccr2+ recruited macs	Plcb1	Itpr1	0.00549763	0	PLCB1_ITPR1	PLCB1_ITPR1	NA	Secreted Signaling	INDRA
MHCII+ macs	Ccr2+ recruited macs	Plcb1	Itpr1	0.000724253	0	PLCB1_ITPR1	PLCB1_ITPR1	NA	Secreted Signaling	INDRA
NK cells	Ccr2+ recruited macs	Plcb1	Itpr1	0.000193258	0	PLCB1_ITPR1	PLCB1_ITPR1	NA	Secreted Signaling	INDRA
Ccr2- recruited macs	Cx3cr1 high macs	Plcb1	Itpr1	0.007555434	0	PLCB1_ITPR1	PLCB1_ITPR1	NA	Secreted Signaling	INDRA
Ccr2+ recruited macs	Cx3cr1 high macs	Plcb1	Itpr1	0.009414653	0	PLCB1_ITPR1	PLCB1_ITPR1	NA	Secreted Signaling	INDRA
Cx3cr1 high macs	Cx3cr1 high macs	Plcb1	Itpr1	0.006510556	0	PLCB1_ITPR1	PLCB1_ITPR1	NA	Secreted Signaling	INDRA
MHCII+ macs	Cx3cr1 high macs	Plcb1	Itpr1	0.000858455	0	PLCB1_ITPR1	PLCB1_ITPR1	NA	Secreted Signaling	INDRA
NK cells	Cx3cr1 high macs	Plcb1	Itpr1	0.00022909	0.01	PLCB1_ITPR1	PLCB1_ITPR1	NA	Secreted Signaling	INDRA
Ccr2- recruited macs	Dendritic cells	Plcb1	Itpr1	0.010669861	0	PLCB1_ITPR1	PLCB1_ITPR1	NA	Secreted Signaling	INDRA
Ccr2+ recruited macs	Dendritic cells	Plcb1	Itpr1	0.013285211	0	PLCB1_ITPR1	PLCB1_ITPR1	NA	Secreted Signaling	INDRA
Cx3cr1 high macs	Dendritic cells	Plcb1	Itpr1	0.009198267	0	PLCB1_ITPR1	PLCB1_ITPR1	NA	Secreted Signaling	INDRA
MHCII+ macs	Dendritic cells	Plcb1	Itpr1	0.0012157	0	PLCB1_ITPR1	PLCB1_ITPR1	NA	Secreted Signaling	INDRA
NK cells	Dendritic cells	Plcb1	Itpr1	0.000324511	0	PLCB1_ITPR1	PLCB1_ITPR1	NA	Secreted Signaling	INDRA
Ccr2- recruited macs	gd T cells	Plcb1	Itpr1	0.012444452	0	PLCB1_ITPR1	PLCB1_ITPR1	NA	Secreted Signaling	INDRA
Ccr2+ recruited macs	gd T cells	Plcb1	Itpr1	0.015487972	0	PLCB1_ITPR1	PLCB1_ITPR1	NA	Secreted Signaling	INDRA
Cx3cr1 high macs	gd T cells	Plcb1	Itpr1	0.01073076	0	PLCB1_ITPR1	PLCB1_ITPR1	NA	Secreted Signaling	INDRA
MHCII+ macs	gd T cells	Plcb1	Itpr1	0.00142015	0	PLCB1_ITPR1	PLCB1_ITPR1	NA	Secreted Signaling	INDRA
NK cells	gd T cells	Plcb1	Itpr1	0.000379142	0	PLCB1_ITPR1	PLCB1_ITPR1	NA	Secreted Signaling	INDRA
Ccr2- recruited macs	ILCs	Plcb1	Itpr1	0.007454253	0	PLCB1_ITPR1	PLCB1_ITPR1	NA	Secreted Signaling	INDRA
Ccr2+ recruited macs	ILCs	Plcb1	Itpr1	0.009288807	0	PLCB1_ITPR1	PLCB1_ITPR1	NA	Secreted Signaling	INDRA
Cx3cr1 high macs	ILCs	Plcb1	Itpr1	0.006423278	0	PLCB1_ITPR1	PLCB1_ITPR1	NA	Secreted Signaling	INDRA
MHCII+ macs	ILCs	Plcb1	Itpr1	0.000846882	0	PLCB1_ITPR1	PLCB1_ITPR1	NA	Secreted Signaling	INDRA
NK cells	ILCs	Plcb1	Itpr1	0.000226	0	PLCB1_ITPR1	PLCB1_ITPR1	NA	Secreted Signaling	INDRA
Ccr2- recruited macs	NK cells	Plcb1	Itpr1	0.073330948	0	PLCB1_ITPR1	PLCB1_ITPR1	NA	Secreted Signaling	INDRA
Ccr2+ recruited macs	NK cells	Plcb1	Itpr1	0.089909672	0	PLCB1_ITPR1	PLCB1_ITPR1	NA	Secreted Signaling	INDRA
Cx3cr1 high macs	NK cells	Plcb1	Itpr1	0.063774192	0	PLCB1_ITPR1	PLCB1_ITPR1	NA	Secreted Signaling	INDRA
MHCII+ macs	NK cells	Plcb1	Itpr1	0.008851939	0	PLCB1_ITPR1	PLCB1_ITPR1	NA	Secreted Signaling	INDRA
NK cells	NK cells	Plcb1	Itpr1	0.002376196	0.01	PLCB1_ITPR1	PLCB1_ITPR1	NA	Secreted Signaling	INDRA
Ccr2- recruited macs	Proliferating DCs/macs	Plcb1	Itpr1	0.023428434	0	PLCB1_ITPR1	PLCB1_ITPR1	NA	Secreted Signaling	INDRA
Ccr2+ recruited macs	Proliferating DCs/macs	Plcb1	Itpr1	0.029079188	0	PLCB1_ITPR1	PLCB1_ITPR1	NA	Secreted Signaling	INDRA
Cx3cr1 high macs	Proliferating DCs/macs	Plcb1	Itpr1	0.020233156	0	PLCB1_ITPR1	PLCB1_ITPR1	NA	Secreted Signaling	INDRA
MHCII+ macs	Proliferating DCs/macs	Plcb1	Itpr1	0.002700239	0	PLCB1_ITPR1	PLCB1_ITPR1	NA	Secreted Signaling	INDRA
NK cells	Proliferating DCs/macs	Plcb1	Itpr1	0.00072157	0.01	PLCB1_ITPR1	PLCB1_ITPR1	NA	Secreted Signaling	INDRA
Ccr2- recruited macs	Tconv	Plcb1	Itpr1	0.011078788	0	PLCB1_ITPR1	PLCB1_ITPR1	NA	Secreted Signaling	INDRA
Ccr2+ recruited macs	Tconv	Plcb1	Itpr1	0.013792974	0	PLCB1_ITPR1	PLCB1_ITPR1	NA	Secreted Signaling	INDRA
Cx3cr1 high macs	Tconv	Plcb1	Itpr1	0.009551338	0	PLCB1_ITPR1	PLCB1_ITPR1	NA	Secreted Signaling	INDRA
MHCII+ macs	Tconv	Plcb1	Itpr1	0.001262755	0	PLCB1_ITPR1	PLCB1_ITPR1	NA	Secreted Signaling	INDRA
NK cells	Tconv	Plcb1	Itpr1	0.000337083	0	PLCB1_ITPR1	PLCB1_ITPR1	NA	Secreted Signaling	INDRA
Ccr2- recruited macs	Tregs	Plcb1	Itpr1	0.063141046	0	PLCB1_ITPR1	PLCB1_ITPR1	NA	Secreted Signaling	INDRA
Ccr2+ recruited macs	Tregs	Plcb1	Itpr1	0.077608969	0	PLCB1_ITPR1	PLCB1_ITPR1	NA	Secreted Signaling	INDRA
Cx3cr1 high macs	Tregs	Plcb1	Itpr1	0.054833695	0	PLCB1_ITPR1	PLCB1_ITPR1	NA	Secreted Signaling	INDRA
MHCII+ macs	Tregs	Plcb1	Itpr1	0.007548904	0	PLCB1_ITPR1	PLCB1_ITPR1	NA	Secreted Signaling	INDRA
NK cells	Tregs	Plcb1	Itpr1	0.002024465	0	PLCB1_ITPR1	PLCB1_ITPR1	NA	Secreted Signaling	INDRA
Ccr2- recruited macs	Ccr2+ recruited macs	Itpkb	Itpr1	0.004920127	0	ITPKB_ITPR1	ITPKB_ITPR1	NA	Secreted Signaling	INDRA
Ccr2+ recruited macs	Ccr2+ recruited macs	Itpkb	Itpr1	0.005571015	0	ITPKB_ITPR1	ITPKB_ITPR1	NA	Secreted Signaling	INDRA
Cd163+ macs	Ccr2+ recruited macs	Itpkb	Itpr1	0.002486617	0	ITPKB_ITPR1	ITPKB_ITPR1	NA	Secreted Signaling	INDRA
cLTMR1	Ccr2+ recruited macs	Itpkb	Itpr1	0.006989195	0	ITPKB_ITPR1	ITPKB_ITPR1	NA	Secreted Signaling	INDRA
Cx3cr1 high macs	Ccr2+ recruited macs	Itpkb	Itpr1	0.002892157	0	ITPKB_ITPR1	ITPKB_ITPR1	NA	Secreted Signaling	INDRA
Dendritic cells	Ccr2+ recruited macs	Itpkb	Itpr1	0.00207891	0	ITPKB_ITPR1	ITPKB_ITPR1	NA	Secreted Signaling	INDRA
gd T cells	Ccr2+ recruited macs	Itpkb	Itpr1	0.007681031	0	ITPKB_ITPR1	ITPKB_ITPR1	NA	Secreted Signaling	INDRA
ILCs	Ccr2+ recruited macs	Itpkb	Itpr1	0.006494401	0	ITPKB_ITPR1	ITPKB_ITPR1	NA	Secreted Signaling	INDRA
Langerhans cells	Ccr2+ recruited macs	Itpkb	Itpr1	0.000663624	0	ITPKB_ITPR1	ITPKB_ITPR1	NA	Secreted Signaling	INDRA
Mast cells	Ccr2+ recruited macs	Itpkb	Itpr1	0.000765035	0	ITPKB_ITPR1	ITPKB_ITPR1	NA	Secreted Signaling	INDRA
MHCII+ macs	Ccr2+ recruited macs	Itpkb	Itpr1	0.004217551	0	ITPKB_ITPR1	ITPKB_ITPR1	NA	Secreted Signaling	INDRA
Neutrophils	Ccr2+ recruited macs	Itpkb	Itpr1	0.004235628	0	ITPKB_ITPR1	ITPKB_ITPR1	NA	Secreted Signaling	INDRA
NK cells	Ccr2+ recruited macs	Itpkb	Itpr1	0.006744119	0	ITPKB_ITPR1	ITPKB_ITPR1	NA	Secreted Signaling	INDRA
NP	Ccr2+ recruited macs	Itpkb	Itpr1	0.001040358	0	ITPKB_ITPR1	ITPKB_ITPR1	NA	Secreted Signaling	INDRA
p_cLTMR2	Ccr2+ recruited macs	Itpkb	Itpr1	0.001945831	0	ITPKB_ITPR1	ITPKB_ITPR1	NA	Secreted Signaling	INDRA
PEP1	Ccr2+ recruited macs	Itpkb	Itpr1	0.001162649	0	ITPKB_ITPR1	ITPKB_ITPR1	NA	Secreted Signaling	INDRA
PEP2	Ccr2+ recruited macs	Itpkb	Itpr1	0.00159977	0	ITPKB_ITPR1	ITPKB_ITPR1	NA	Secreted Signaling	INDRA
[truncated: 122,264 more rows]
