# Supplementary material for: Nociceptor-immune interactomes reveal insult-specific immune signatures of pain
Source: Nat Immunol. 2024 May 28;25(7):1296–305. doi: 10.1038/s41590-024-01857-2 (PMC11224023; doi:10.1038/s41590-024-01857-2)
Supplement: Supplementary file 11 — Supplementary Tables 1–5. [file 41590_2024_1857_MOESM11_ESM.xlsx]

## Sheet: Table 1
SampleID	Injury	Time point (hours)	#Raw Cells	Doublets	#filtered	%Filtered
S1_1	Zymosan	0	5114	384	3308	0.6469
S1_2	Zymosan	4	4996	443	3605	0.7216
S1_3	Zymosan	24	5081	446	3667	0.7217
S1_4	Zymosan	48	4825	284	3441	0.7132
S1_5	Zymosan	0	5534	414	3821	0.6905
S1_6	Zymosan	4	4733	350	3541	0.7482
S1_7	Zymosan	24	5249	220	4129	0.7866
S1_8	Zymosan	48	5611	591	3894	0.694
S2_1	Incision	0	3852	97	2960	0.7684
S2_2	Incision	4	6763	62	5199	0.7687
S2_3	Incision	24	5804	378	4542	0.7826
S2_4	Incision	48	6673	177	5181	0.7764
S2_5	Incision	0	3516	333	2460	0.6997
S2_6	Incision	4	6155	252	4909	0.7976
S2_7	Incision	24	6781	137	5533	0.816
S2_8	Incision	48	6083	149	4699	0.7725
S3_1	UV burn	0	2539	179	1698	0.6688
S3_2	UV burn	4	2921	204	1687	0.5775
S3_3	UV burn	24	2447	85	1740	0.7111
S3_4	UV burn	48	2485	44	1878	0.7557
S3_5	UV burn	0	2639	135	1906	0.7222
S3_6	UV burn	4	2664	147	1774	0.6659
S3_7	UV burn	24	2984	126	2245	0.7523
S3_8	UV burn	48	2417	58	1847	0.7642

## Sheet: Table 2
Cluster	Assigned Cell Type	SingleR
0	Ccr2- Recruited Macs	Monocytes
1	Neutrophils	Neutrophils
2	Ccr2+ Recruited Macs	Monocytes
3	Reparative Macs	Macrophages
4	MHCII+ Macs	Macrophages
5	Neutrophils	Neutrophils
6	Dendritic cells	Monocytes
7	Mast cells	Mast.cells
8	Mast cells	Mast.cells
9	Ccr2+ Recruited Macs	Monocytes
10	Neutrophils	Neutrophils
11	Ccr2+ Recruited Macs	Monocytes
12	ILCs	ILC
13	gd T cell	ILC
14	Ccr2- Recruited Macs	Monocytes
15	Reparative Macs	Macrophages
16	Cx3cr1 High Macs	Macrophages
17	Neutrophils	Neutrophils
18	MHCII+ Macs	Macrophages
19	Dendritic cells	Monocytes
20	Ccr2+ Recruited Macs	Monocytes
21	ILCs	ILC
22	Langerhan cells	DC
23	Neutrophils	Neutrophils
24	Neutrophils	Neutrophils
25	Reparative Macs	Macrophages
26	Dendritic cells	DC
27	Tconv	NKT
28	Dendritic cells	DC
29	Reparative Macs	Macrophages
30	Unknown	Macrophages
31	NK cells	NK.cells
32	Tconv	NKT
33	Reparative Macs	Macrophages
34	Treg	NKT
35	Dendritic cells	DC
36	Keratinocytes	Macrophages
37	Reparative Macs	Macrophages
38	Fibroblasts	Fibroblasts
39	Proliferating DC/Macs	DC
40	B cells	B.cells
41	Dendritic cells	Monocytes
42	Neutrophils	Neutrophils
43	Basophils	Basophils
44	Reparative Macs	Macrophages
45	Ccr2+ Recruited Macs	Monocytes
46	Neutrophils	Eosinophils

## Sheet: Table 3
scCODA	Zymosan
	Cell Type	isSig(FDR < 0.05)	Final Parameter	log2-fold change
Timepoint[T.24h]	B cells	FALSE	0	-1.74782
Timepoint[T.24h]	Basophils	FALSE	0	-1.74782
Timepoint[T.24h]	Cx3cr1 high macs	FALSE	0	-1.74782
Timepoint[T.24h]	Dendritic cells	FALSE	0	-1.74782
Timepoint[T.24h]	Fibroblasts	FALSE	0	-1.74782
Timepoint[T.24h]	gd T cells	FALSE	0	-1.74782
Timepoint[T.24h]	Keratinocytes	FALSE	0	-1.74782
Timepoint[T.24h]	Langerhans cells	FALSE	0	-1.74782
Timepoint[T.24h]	NK cells	FALSE	0	-1.74782
Timepoint[T.24h]	Proliferating DCs/macs	FALSE	0	-1.74782
Timepoint[T.24h]	Tconv	FALSE	0	-1.74782
Timepoint[T.24h]	Tregs	FALSE	0	-1.74782
Timepoint[T.24h]	Unknown	FALSE	0	-1.74782
Timepoint[T.48h]	B cells	FALSE	0	-0.466001
Timepoint[T.48h]	Basophils	FALSE	0	-0.466001
Timepoint[T.48h]	Cx3cr1 high macs	FALSE	0	-0.466001
Timepoint[T.48h]	Fibroblasts	FALSE	0	-0.466001
Timepoint[T.48h]	gd T cells	FALSE	0	-0.466001
Timepoint[T.48h]	Keratinocytes	FALSE	0	-0.466001
Timepoint[T.48h]	Langerhans cells	FALSE	0	-0.466001
Timepoint[T.48h]	MHCII+ macs	FALSE	0	-0.466001
Timepoint[T.48h]	NK cells	FALSE	0	-0.466001
Timepoint[T.48h]	Proliferating DCs/macs	FALSE	0	-0.466001
Timepoint[T.48h]	Tconv	FALSE	0	-0.466001
Timepoint[T.48h]	Tregs	FALSE	0	-0.466001
Timepoint[T.48h]	Unknown	FALSE	0	-0.466001
Timepoint[T.4h]	B cells	FALSE	0	-1.42896
Timepoint[T.4h]	Cx3cr1 high macs	FALSE	0	-1.42896
Timepoint[T.4h]	Dendritic cells	FALSE	0	-1.42896
Timepoint[T.4h]	gd T cells	FALSE	0	-1.42896
Timepoint[T.4h]	ILCs	FALSE	0	-1.42896
Timepoint[T.4h]	Keratinocytes	FALSE	0	-1.42896
Timepoint[T.4h]	Langerhans cells	FALSE	0	-1.42896
Timepoint[T.4h]	Mast cells	FALSE	0	-1.42896
Timepoint[T.4h]	MHCII+ macs	FALSE	0	-1.42896
Timepoint[T.4h]	Proliferating DCs/macs	FALSE	0	-1.42896
Timepoint[T.4h]	Tconv	FALSE	0	-1.42896
Timepoint[T.4h]	Tregs	FALSE	0	-1.42896
Timepoint[T.4h]	Unknown	FALSE	0	-1.42896
Timepoint[T.24h]	Ccr2- recruited macs	TRUE	3.28649	2.99359
Timepoint[T.24h]	Ccr2+ recruited macs	TRUE	1.77306	0.81016
Timepoint[T.24h]	Cd163+ macs	TRUE	-1.14193	-3.39528
Timepoint[T.24h]	ILCs	TRUE	-1.18386	-3.45576
Timepoint[T.24h]	Mast cells	TRUE	-1.05638	-3.27185
Timepoint[T.24h]	MHCII+ macs	TRUE	0.975125	-0.34101
Timepoint[T.24h]	Neutrophils	TRUE	3.84386	3.7977
Timepoint[T.48h]	Ccr2- recruited macs	TRUE	2.10191	2.56642
Timepoint[T.48h]	Ccr2+ recruited macs	TRUE	0.802479	0.691732
Timepoint[T.48h]	Cd163+ macs	TRUE	-1.87634	-3.17298
Timepoint[T.48h]	Dendritic cells	TRUE	-0.682128	-1.4501
Timepoint[T.48h]	ILCs	TRUE	-1.63709	-2.82783
Timepoint[T.48h]	Mast cells	TRUE	-1.87359	-3.16903
Timepoint[T.48h]	Neutrophils	TRUE	2.88654	3.69839
Timepoint[T.4h]	Basophils	TRUE	1.77419	1.13065
Timepoint[T.4h]	Ccr2- recruited macs	TRUE	2.76808	2.56454
Timepoint[T.4h]	Ccr2+ recruited macs	TRUE	1.86542	1.26227
Timepoint[T.4h]	Cd163+ macs	TRUE	-1.00544	-2.8795
Timepoint[T.4h]	Fibroblasts	TRUE	1.23313	0.350065
Timepoint[T.4h]	Neutrophils	TRUE	3.45484	3.55532
Timepoint[T.4h]	NK cells	TRUE	1.06579	0.108647

## Sheet: Table 4
scCODA	incision
Covariate	Cell Type	isSig(FDR < 0.05)	Final Parameter	log2-fold change
Timepoint[T.24h]	B cells	FALSE	0	-0.243374
Timepoint[T.24h]	Basophils	FALSE	0	-0.243374
Timepoint[T.24h]	Ccr2- recruited macs	TRUE	2.51422	3.38387
Timepoint[T.24h]	Ccr2+ recruited macs	TRUE	2.2402	2.98855
Timepoint[T.24h]	Cd163+ macs	TRUE	-1.74573	-2.76194
Timepoint[T.24h]	Cx3cr1 high macs	FALSE	0	-0.243374
Timepoint[T.24h]	Dendritic cells	FALSE	0	-0.243374
Timepoint[T.24h]	Fibroblasts	FALSE	0	-0.243374
Timepoint[T.24h]	gd T cells	FALSE	0	-0.243374
Timepoint[T.24h]	ILCs	TRUE	-1.16692	-1.92689
Timepoint[T.24h]	Keratinocytes	FALSE	0	-0.243374
Timepoint[T.24h]	Langerhans cells	TRUE	-1.32961	-2.1616
Timepoint[T.24h]	Mast cells	TRUE	-0.874886	-1.50557
Timepoint[T.24h]	MHCII+ macs	FALSE	0	-0.243374
Timepoint[T.24h]	Neutrophils	TRUE	4.04068	5.5861
Timepoint[T.24h]	NK cells	FALSE	0	-0.243374
Timepoint[T.24h]	Proliferating DCs/macs	FALSE	0	-0.243374
Timepoint[T.24h]	Tconv	FALSE	0	-0.243374
Timepoint[T.24h]	Tregs	FALSE	0	-0.243374
Timepoint[T.24h]	Unknown	FALSE	0	-0.243374
Timepoint[T.48h]	B cells	FALSE	0	-0.271539
Timepoint[T.48h]	Basophils	FALSE	0	-0.271539
Timepoint[T.48h]	Ccr2- recruited macs	TRUE	2.81663	3.79199
Timepoint[T.48h]	Ccr2+ recruited macs	TRUE	2.32798	3.08703
Timepoint[T.48h]	Cd163+ macs	TRUE	-1.13135	-1.90373
Timepoint[T.48h]	Cx3cr1 high macs	FALSE	0	-0.271539
Timepoint[T.48h]	Dendritic cells	FALSE	0	-0.271539
Timepoint[T.48h]	Fibroblasts	FALSE	0	-0.271539
Timepoint[T.48h]	gd T cells	FALSE	0	-0.271539
Timepoint[T.48h]	ILCs	TRUE	-1.4447	-2.3558
Timepoint[T.48h]	Keratinocytes	FALSE	0	-0.271539
Timepoint[T.48h]	Langerhans cells	FALSE	0	-0.271539
Timepoint[T.48h]	Mast cells	TRUE	-1.35938	-2.23271
Timepoint[T.48h]	MHCII+ macs	TRUE	0.653312	0.670991
Timepoint[T.48h]	Neutrophils	TRUE	2.96449	4.00532
Timepoint[T.48h]	NK cells	FALSE	0	-0.271539
Timepoint[T.48h]	Proliferating DCs/macs	FALSE	0	-0.271539
Timepoint[T.48h]	Tconv	FALSE	0	-0.271539
Timepoint[T.48h]	Tregs	FALSE	0	-0.271539
Timepoint[T.48h]	Unknown	FALSE	0	-0.271539
Timepoint[T.4h]	B cells	FALSE	0	-0.571492
Timepoint[T.4h]	Basophils	FALSE	0	-0.571492
Timepoint[T.4h]	Ccr2- recruited macs	TRUE	2.35523	2.82638
Timepoint[T.4h]	Ccr2+ recruited macs	TRUE	2.4274	2.9305
Timepoint[T.4h]	Cd163+ macs	TRUE	-0.792414	-1.7147
Timepoint[T.4h]	Cx3cr1 high macs	FALSE	0	-0.571492
Timepoint[T.4h]	Dendritic cells	TRUE	0.427278	0.0449391
Timepoint[T.4h]	Fibroblasts	FALSE	0	-0.571492
Timepoint[T.4h]	gd T cells	FALSE	0	-0.571492
Timepoint[T.4h]	ILCs	FALSE	0	-0.571492
Timepoint[T.4h]	Keratinocytes	FALSE	0	-0.571492
Timepoint[T.4h]	Langerhans cells	FALSE	0	-0.571492
Timepoint[T.4h]	Mast cells	FALSE	0	-0.571492
Timepoint[T.4h]	MHCII+ macs	FALSE	0	-0.571492
Timepoint[T.4h]	Neutrophils	TRUE	3.79887	4.90912
Timepoint[T.4h]	NK cells	TRUE	0.693669	0.429261
Timepoint[T.4h]	Proliferating DCs/macs	FALSE	0	-0.571492
Timepoint[T.4h]	Tconv	FALSE	0	-0.571492
Timepoint[T.4h]	Tregs	FALSE	0	-0.571492
Timepoint[T.4h]	Unknown	FALSE	0	-0.571492

## Sheet: Table 5
scCODA	UV burn
Covariate	Cell Type	isSig(FDR < 0.05)	Final Parameter	log2-fold change
Timepoint[T.24h]	B cells	FALSE	0	0.0311845
Timepoint[T.24h]	Basophils	FALSE	0	0.0311845
Timepoint[T.24h]	Ccr2- recruited macs	TRUE	1.53245	2.24205
Timepoint[T.24h]	Ccr2+ recruited macs	TRUE	1.34932	1.97785
Timepoint[T.24h]	Cd163+ macs	TRUE	-0.575843	-0.799581
Timepoint[T.24h]	Cx3cr1 high macs	FALSE	0	0.0311845
Timepoint[T.24h]	Dendritic cells	FALSE	0	0.0311845
Timepoint[T.24h]	Fibroblasts	FALSE	0	0.0311845
Timepoint[T.24h]	gd T cells	FALSE	0	0.0311845
Timepoint[T.24h]	ILCs	TRUE	-0.580259	-0.805952
Timepoint[T.24h]	Keratinocytes	FALSE	0	0.0311845
Timepoint[T.24h]	Langerhans cells	FALSE	0	0.0311845
Timepoint[T.24h]	Mast cells	FALSE	0	0.0311845
Timepoint[T.24h]	MHCII+ macs	FALSE	0	0.0311845
Timepoint[T.24h]	Neutrophils	FALSE	0	0.0311845
Timepoint[T.24h]	NK cells	FALSE	0	0.0311845
Timepoint[T.24h]	Proliferating DCs/macs	FALSE	0	0.0311845
Timepoint[T.24h]	Tconv	FALSE	0	0.0311845
Timepoint[T.24h]	Tregs	FALSE	0	0.0311845
Timepoint[T.24h]	Unknown	FALSE	0	0.0311845
Timepoint[T.48h]	B cells	FALSE	0	-1.35685
Timepoint[T.48h]	Basophils	FALSE	0	-1.35685
Timepoint[T.48h]	Ccr2- recruited macs	TRUE	2.94753	2.89554
Timepoint[T.48h]	Ccr2+ recruited macs	TRUE	3.00358	2.9764
Timepoint[T.48h]	Cd163+ macs	FALSE	0	-1.35685
Timepoint[T.48h]	Cx3cr1 high macs	TRUE	1.05999	0.172387
Timepoint[T.48h]	Dendritic cells	TRUE	1.5525	0.882939
Timepoint[T.48h]	Fibroblasts	FALSE	0	-1.35685
Timepoint[T.48h]	gd T cells	FALSE	0	-1.35685
Timepoint[T.48h]	ILCs	TRUE	-0.96347	-2.74684
Timepoint[T.48h]	Keratinocytes	FALSE	0	-1.35685
Timepoint[T.48h]	Langerhans cells	FALSE	0	-1.35685
Timepoint[T.48h]	Mast cells	FALSE	0	-1.35685
Timepoint[T.48h]	MHCII+ macs	TRUE	1.21838	0.400899
Timepoint[T.48h]	Neutrophils	TRUE	3.48653	3.67316
Timepoint[T.48h]	NK cells	FALSE	0	-1.35685
Timepoint[T.48h]	Proliferating DCs/macs	FALSE	0	-1.35685
Timepoint[T.48h]	Tconv	FALSE	0	-1.35685
Timepoint[T.48h]	Tregs	FALSE	0	-1.35685
Timepoint[T.48h]	Unknown	FALSE	0	-1.35685
Timepoint[T.4h]	B cells	FALSE	0	-0.032674
Timepoint[T.4h]	Basophils	FALSE	0	-0.032674
Timepoint[T.4h]	Ccr2- recruited macs	FALSE	0	-0.032674
Timepoint[T.4h]	Ccr2+ recruited macs	FALSE	0	-0.032674
Timepoint[T.4h]	Cd163+ macs	FALSE	0	-0.032674
Timepoint[T.4h]	Cx3cr1 high macs	TRUE	-0.498211	-0.751441
Timepoint[T.4h]	Dendritic cells	FALSE	0	-0.032674
Timepoint[T.4h]	Fibroblasts	FALSE	0	-0.032674
Timepoint[T.4h]	gd T cells	FALSE	0	-0.032674
Timepoint[T.4h]	ILCs	FALSE	0	-0.032674
Timepoint[T.4h]	Keratinocytes	FALSE	0	-0.032674
Timepoint[T.4h]	Langerhans cells	TRUE	0.761486	1.06592
Timepoint[T.4h]	Mast cells	FALSE	0	-0.032674
Timepoint[T.4h]	MHCII+ macs	FALSE	0	-0.032674
Timepoint[T.4h]	Neutrophils	FALSE	0	-0.032674
Timepoint[T.4h]	NK cells	FALSE	0	-0.032674
Timepoint[T.4h]	Proliferating DCs/macs	FALSE	0	-0.032674
Timepoint[T.4h]	Tconv	FALSE	0	-0.032674
Timepoint[T.4h]	Tregs	FALSE	0	-0.032674
Timepoint[T.4h]	Unknown	FALSE	0	-0.032674
